# Supplementary material for: A workflow to build PBTK models for novel species
Source: Arch Toxicol. 2020 Oct 9;94(11):3847–60. doi: 10.1007/s00204-020-02922-z (PMC7603467; doi:10.1007/s00204-020-02922-z)
Supplement: Supplementary file 1 — Supplementary file1 (XLSX 1219 kb) [file 204_2020_2922_MOESM1_ESM.xlsx]

## Sheet: Overview
This spreadsheet contains the following information:
	sheet	content
	sensitivity in rmsd plasma	rmsd sensitivity in plasma for all investigated parameters in all models; also, for all parameters, maximum and minimum sensitivity over all models
	sensitivity in cmax plasma	cmax sensitivity in plasma for all investigated parameters in all models; also, for all parameters, maximum sensitivity over all models
	sensitivity in rmsdBrain	rmsd sensitivity in brain for all investigated parameters in all models; also, for all parameters, maximum sensitivity over all models
	sensitivity in rmsdGonads	rmsd sensitivity in gonads for all investigated parameters in all models; also, for all parameters, maximum sensitivity over all models
	comparison cmax rmsd	Comparison of rmsd and cmax sensitity in plasma, for the paramters with maximum rmsd sensitivity > 0.4
	comparison plasma gonads brain	List of parameters with rmsd sensitivity > 0.4 in plasma, brain and gonads
	number of sens par in rmsd plas	for each PBTK model, the number of parameters with rmsd plasma sensitivity > 0.4
	List of excluded parameters	List of PKSim parameters excluded from the analysis

## Sheet: sensitivity in rmsd plasma
p	Beagle Aciclovir.xml	Human Aciclovir.xml	Minipig Aciclovir.xml	Monkey Aciclovir.xml	Mouse Aciclovir.xml	Rabbit Aciclovir.xml	Rat Aciclovir.xml	Beagle AciclovirPO.xml	Human AciclovirPO.xml	Minipig AciclovirPO.xml	Monkey AciclovirPO.xml	Mouse AciclovirPO.xml	Rabbit AciclovirPO.xml	Rat AciclovirPO.xml	Beagle Caffein.xml	Human Caffein.xml	Minipig Caffein.xml	Monkey Caffein.xml	Mouse Caffein.xml	Rabbit Caffein.xml	Rat Caffein.xml	Beagle Inulin.xml	Human Inulin.xml	Minipig Inulin.xml	Monkey Inulin.xml	Mouse Inulin.xml	Rabbit Inulin.xml	Rat Inulin.xml	Beagle Ofloxacin.xml	Human Ofloxacin.xml	Minipig Ofloxacin.xml	Monkey Ofloxacin.xml	Mouse Ofloxacin.xml	Rabbit Ofloxacin.xml	Rat Ofloxacin.xml	Beagle ParacetamolRapidTablet.xml	Human ParacetamolRapidTablet.xml	Minipig ParacetamolRapidTablet.xml	Monkey ParacetamolRapidTablet.xml	Mouse ParacetamolRapidTablet.xml	Rabbit ParacetamolRapidTablet.xml	Rat ParacetamolRapidTablet.xml	Beagle Theophyline.xml	Human Theophyline.xml	Minipig Theophyline.xml	Monkey Theophyline.xml	Mouse Theophyline.xml	Rabbit Theophyline.xml	Rat Theophyline.xml
Organism|pH (plasma)	0	0	0	0	0	0	0	0	0	0	0	0	0	0	0	0	0	0	0	0	0	0	0	0	0	0	0	0	0	0	0	0	0	0	0	0	0	0	0	0	0	0	0	0	0	0	0	0	0
Organism|Skin|Peripheral blood flow fraction	0.722232	0.783923	0.712231	0.787172	0.761076	0.723538	0.777828	0.651157	1.345	0.705732	0.712757	0.707133	0.699488	1.48424	0.661846	0.729636	0.686506	0.7111	0.695053	0.689005	0.704571	0.65355	0.71402	0.687858	0.725671	0.691104	0.696305	0.711251	0.674664	0.736611	0.691029	0.730775	0.716177	0.700479	0.726694	0.417132	0.497417	0.458966	0.47034	0.417174	0.456396	0.536168	0.671573	0.741022	0.702168	0.722773	0.70814	0.704387	0.71585
Organism|Liver|Volume	0.117446	0.130511	0.118006	0.109002	0.103242	0.164971	0.109581	0.338696	0.749292	0.279704	0.299912	0.284121	0.28077	0.729572	0.589084	0.543675	0.581218	0.570691	0.61609	0.652984	0.599846	0.0265047	0.0332773	0.0177333	0.0264256	0.0360484	0.0328175	0.0311946	0.127657	0.124004	0.109098	0.103218	0.091182	0.146772	0.108352	0.535136	0.431406	0.470153	0.486733	0.785728	0.563259	0.940938	0.579306	0.528008	0.521572	0.521434	0.591854	0.635476	0.584368
Organism|SmallIntestine|Small intestinal transit time	0	0	4.82179e-10	0	0	1.52347e-07	0	1.11533	1.2637	1.06033	1.37029	0.299962	0.873924	1.51138	0	0	1.57997e-07	9.28569e-15	1.79827e-13	3.09377e-06	3.7992e-14	0	1.50208e-13	2.97095e-08	0	6.17076e-20	1.72713e-06	0	0	0	2.40479e-11	0	2.03909e-15	4.90632e-07	0	0.0113316	0.0103304	0.0191482	0.00688085	0.237896	0.01095	0.273611	0	1.00152e-14	7.86587e-08	0	1.43377e-13	4.74199e-06	5.22943e-14
Organism|Kidney|Volume	0.357502	0.390744	0.490241	0.430976	0.47481	0.417106	0.441411	0.687783	1.18019	0.735752	0.746233	0.743879	0.674076	1.49344	0.0127454	0.0149312	0.00728934	0.0138027	0.0164583	0.00514496	0.0133855	0.594093	0.633967	0.651624	0.556706	0.534256	0.623821	0.544472	0.364913	0.40188	0.473193	0.420197	0.468949	0.40572	0.437147	0.00626894	0.00837606	0.0164399	0.013611	0.00913174	0.00483212	0.0151162	0.0274338	0.0369378	0.0457458	0.0404418	0.0471117	0.0285409	0.0431304
Organism|Lumen|UpperIleum|pH	0	0	0	0	0	0	0	0	0.0411472	0	0	0	0	0.00031763	0	0	0	0	0	0	0	0	0	0	0	0	0	0	0	0	0	0	0	0	0	0	0	0	0	0	0	0	0	0	0	0	0	0	0
Organism|Lumen|LowerIleum|pH	0	0	0	0	0	0	0	0	0.0448711	0	0	0	0	0.000466581	0	0	0	0	0	0	0	0	0	0	0	0	0	0	0	0	0	0	0	0	0	0	0	0	0	0	0	0	0	0	0	0	0	0	0
Organism|Lumen|LowerJejunum|Effective surface area enhancement factor	0.000246146	0.000167518	0.000324487	0.000231859	0.00365845	0.000424854	0.000601804	0.412889	0.484084	0.376919	0.238123	0.0768418	0.144645	1.37559	0.000187649	0.000150871	0.000188288	8.26145e-05	0.00240471	8.0281e-05	0.00035206	0	0	0	1.7243e-12	0	1.5053e-13	0	0.000131334	7.16207e-05	0.000179454	0.000241116	0.00162915	0.00135373	0.000356335	0.00288113	0.0167862	0.0170499	0.00848527	0.120402	0.000763428	0.240896	0.000153937	0.000125156	0.000138767	4.9649e-05	0.00175137	4.05503e-05	0.000251099
Organism|Lumen|LowerJejunum|Intestinal transit rate	0	0	1.97403e-11	0	0	2.32669e-09	0	0.418618	0.342632	0.3686	0.252766	0.0674686	0.152306	1.222	0	1.20399e-14	2.51288e-09	1.12829e-14	2.72258e-13	9.23943e-07	3.82374e-15	0	1.50208e-13	3.09704e-09	0	2.07945e-18	4.90776e-08	0	0	0	9.04623e-12	0	4.98295e-16	1.20339e-05	0	0.00274808	0.00161598	0.0093035	0.00112801	0.0829827	0.00258307	0.0981291	0	2.03191e-14	3.18584e-09	0	1.07704e-13	5.66611e-07	1.28703e-14
Organism|Lumen|Stomach|Gastric emptying time	6.57013e-13	9.66391e-12	5.76441e-09	1.64098e-12	3.98725e-11	1.78971e-05	4.10607e-11	0.598407	0.711627	0.516872	0.614488	0.501326	0.627804	0.340871	1.0492e-08	2.21839e-09	1.41445e-06	5.8817e-10	3.71292e-07	0.000124995	6.25377e-08	2.0865e-10	5.43793e-09	1.05979e-06	1.36933e-10	3.84647e-11	7.03254e-05	1.54423e-11	7.43245e-12	2.34863e-11	8.30332e-10	1.89335e-12	7.23593e-11	3.16124e-05	2.45121e-11	0.260203	0.130683	0.147018	0.227338	0.303154	0.173254	0.427712	3.03972e-08	1.65918e-08	9.25377e-07	8.12234e-09	2.75097e-06	0.000180318	1.53589e-06
Organism|Kidney|Specific blood flow rate	0.220948	0.29028	0.345338	0.299198	0.356987	0.263588	0.322296	0.419246	0.854895	0.513027	0.510443	0.548415	0.422678	1.06608	0.00539021	0.00576131	0.00236436	0.00575428	0.00677699	0.00177555	0.00616931	0.0820124	0.0931843	0.064122	0.101787	0.157877	0.0902586	0.116387	0.0884109	0.153356	0.137007	0.13047	0.190277	0.102851	0.156255	0.00041616	0.000455547	0.00037879	0.00127071	0.00100568	0.00024391	0.0030722	0.00516987	0.00541361	0.0022406	0.0053509	0.0056641	0.00163434	0.00558029
Organism|Lumen|LowerJejunum|Length	0.000270606	#NUM!	0.00132137	0.000350101	0.00353238	0.00198321	0.000880812	0.0314093	#NUM!	0.0554246	0.00637027	0.00607248	0.00278813	1.0456	0.000203714	#NUM!	0.000546444	0.000158793	0.00231289	0.000854745	0.000487553	0.000337195	#NUM!	0.00200643	0.000153069	0.000274586	0.00125357	0.00119578	0.000154056	#NUM!	0.00110209	0.000299599	0.00159242	0.002322	0.000717	0.0134932	#NUM!	0.0196156	0.00250163	0.0674864	0.011846	0.00659038	0.000166505	#NUM!	0.000416367	0.000109228	0.00169716	0.000694799	0.000340308
Organism|pH (intracellular)	0	0	0	0	0	0	0	0	0	0	0	0	0	0	0	0	0	0	0	0	0	0	0	0	0	0	0	0	0	0	0	0	0	0	0	0	0	0	0	0	0	0	0	0	0	0	0	0	0
Organism|LargeIntestine|Large intestinal transit time	2.85534e-09	7.76871e-12	4.36602e-08	6.04322e-11	5.57037e-13	2.98118e-12	1.80675e-14	0.00141484	0.0041432	0.0150167	0.00372736	0.761341	0.0178484	0.123867	1.17219e-08	3.74232e-11	1.01198e-06	4.48224e-10	1.40424e-08	9.11854e-09	7.09593e-09	1.78e-08	1.55406e-10	3.12357e-06	3.01547e-09	6.09023e-13	2.5943e-10	4.0937e-14	1.02842e-08	2.00028e-11	1.40468e-06	7.64105e-10	5.2808e-11	3.423e-10	7.46343e-13	0.00021533	0.00016306	0.000163017	0.000268007	0.0151451	0.0038816	0.0186882	1.21272e-08	1.18038e-10	0.000198179	1.42035e-09	3.43064e-07	1.61722e-06	1.87479e-07
Organism|Muscle|Peripheral blood flow fraction	0.283525	0.223309	0.306119	0.226358	0.253322	0.28367	0.237884	0.35265	0.53168	0.303653	0.307546	0.305765	0.300695	0.635712	0.323884	0.257451	0.291733	0.275692	0.286058	0.288928	0.280631	0.346623	0.286619	0.313251	0.278269	0.309114	0.303788	0.29002	0.327382	0.264187	0.32034	0.270078	0.287986	0.301895	0.274056	0.214215	0.187933	0.236639	0.187937	0.183397	0.206205	0.228169	0.335665	0.268943	0.299659	0.286426	0.295114	0.297239	0.290675
Organism|Lumen|UpperIleum|Effective surface area enhancement factor	7.00202e-06	0.000153557	1.36707e-05	0.000431865	0.000405409	8.51775e-05	1.77593e-05	0.0143887	0.523481	0.0204005	0.247073	0.00754243	0.144299	0.0440165	5.10529e-06	0.000136265	6.92311e-06	0.000192215	0.000317877	1.65322e-05	1.03959e-05	0	0	0	6.91021e-19	0	4.43163e-13	0	3.85063e-06	6.60749e-05	7.93897e-06	0.000328782	0.000155305	0.000695847	1.04984e-05	0.000188612	0.00430986	0.0021837	0.00173197	0.0140996	0.000146086	0.0127523	4.11316e-06	0.000112418	5.37439e-06	0.000125482	0.000243297	7.74907e-06	7.42425e-06
Organism|Hematocrit	0.19307	0.260276	0.216078	0.212972	0.261369	0.184551	0.257145	0.291637	0.65826	0.314729	0.328689	0.388671	0.268179	0.748271	0.0573945	0.0722525	0.0320578	0.0488376	0.0338516	0.0320627	0.0458483	0.330397	0.262872	0.200564	0.278783	0.348887	0.294693	0.370758	0.113527	0.163719	0.105004	0.108864	0.155873	0.0815922	0.131089	0.0264233	0.0450059	0.0335252	0.0300602	0.0289425	0.0214675	0.0324209	0.0427799	0.0555675	0.022555	0.0351171	0.0209039	0.0243262	0.0298345
Organism|Lumen|UpperJejunum|Effective surface area enhancement factor	0.000246146	0.000212657	0.000493886	0.000203492	0.00395996	0.000454719	0.000749887	0.385513	0.546293	0.544846	0.27291	0.0709724	0.138528	0.463713	0.000187649	0.000190366	0.000278907	6.63008e-05	0.00260291	8.63056e-05	0.000431558	0	0	0	0	0	3.81428e-13	0	0.000131334	9.17997e-05	0.000279372	0.000246416	0.0017634	0.00138188	0.000452956	0.0501451	0.0679837	0.0719941	0.0494357	0.139247	0.00275602	0.125189	0.000153937	0.000157063	0.000203381	3.86151e-05	0.00189572	4.37551e-05	0.000305911
Organism|Muscle|Volume	0.329678	0.293299	0.262129	0.304595	0.334821	0.367565	0.37574	0.482171	0.473078	0.339765	0.419749	0.465698	0.51991	0.510714	0.342414	0.285645	0.247787	0.285928	0.328653	0.371314	0.366627	0.354978	0.31522	0.288713	0.304599	0.349171	0.401183	0.391213	0.340389	0.298588	0.276822	0.302058	0.334231	0.375808	0.373682	0.364747	0.28126	0.247835	0.314381	0.399924	0.405469	0.472691	0.343954	0.288089	0.239479	0.276291	0.336035	0.375157	0.372733
Organism|Lumen|LowerJejunum|Fractional steady state fill level	0	0	2.13472e-10	0	0	1.7646e-10	0	0.425027	0.285985	0.378071	0.257025	0.0795651	0.153348	0.64681	0	0	3.5648e-08	9.28569e-15	4.74408e-13	2.74754e-07	0	0	1.50208e-13	2.15338e-08	0	2.05344e-18	1.6962e-08	0	0	0	3.40935e-11	0	6.60009e-15	1.19864e-05	0	0.00245811	0.0147412	0.0172214	0.00742593	0.169008	0.000770934	0.243167	0	0	3.31804e-08	0	3.56607e-13	1.09143e-07	1.16101e-13
Organism|Lumen|LowerJejunum|pH	0	0	0	0	0	0	0	0	0.0168661	0	0	0	0	0.0040064	0	0	0	0	0	0	0	0	0	0	0	0	0	0	0	0	0	0	0	0	0	0	0	0	0	0	0	0	0	0	0	0	0	0	0
Organism|Lumen|UpperJejunum|Fractional steady state fill level	0	0	3.95346e-10	0	0	1.50475e-07	0	0.417694	0.364266	0.603989	0.299473	0.0750175	0.146847	0.445401	0	0	4.18314e-08	9.28569e-15	2.14246e-13	1.47494e-06	3.0864e-15	0	1.50208e-13	3.85796e-08	0	2.05968e-18	1.75901e-06	0	0	0	4.91341e-11	0	1.50918e-15	1.29483e-07	0	0.0460252	0.0792654	0.0816338	0.0499778	0.117546	0.00280541	0.119392	0	1.00152e-14	4.55523e-08	0	2.55649e-13	1.61069e-06	3.52078e-15
Organism|Kidney|GFR (specific)	0.011062	#NUM!	0.00500855	0.0100891	0.0127764	0.012234	0.00894064	0.0211437	#NUM!	0.00744854	0.0172484	0.019795	0.0196069	0.0297946	0	#NUM!	0	0	0	0	0	0.517058	#NUM!	0.593842	0.460759	0.38913	0.539593	0.437223	0.096701	#NUM!	0.061141	0.0982106	0.121556	0.10503	0.0954351	0.00895723	#NUM!	0.00848288	0.0154956	0.0213587	0.00858072	0.0176839	0	#NUM!	0	0	0	0	0
Organism|Lumen|UpperJejunum|Intestinal transit rate	0	0	3.47685e-10	0	0	2.68929e-09	0	0.399957	0.445257	0.549358	0.291879	0.0632157	0.146283	0.422311	0	0	3.04733e-08	1.12829e-14	4.5058e-13	9.77507e-07	0	0	1.50208e-13	3.06068e-08	0	1.80712e-20	4.17722e-08	0	0	0	3.06881e-11	0	6.67064e-15	1.20873e-05	0	0.00291133	0.00751451	0.0149075	0.00290778	0.0521652	0.00248953	0.0539118	0	0	3.94743e-08	0	2.18579e-13	7.76222e-07	6.78258e-15
Organism|Lumen|Caecum|Intestinal transit rate	0	0	2.47602e-10	0	0	5.04352e-12	0	0.000336941	0.000917318	0.00334686	0.0014713	0.285751	0.00388138	0.0261287	0	1.20399e-14	3.93534e-08	9.99861e-16	1.61827e-13	5.73148e-09	3.0864e-15	0	1.50208e-13	6.44678e-08	0	2.08915e-18	2.33129e-10	0	0	0	8.23394e-12	0	1.52788e-15	3.63113e-10	0	0.000236286	9.64023e-05	0.000188924	0.000131309	0.0102284	0.00147098	0.0035357	0	0	3.04445e-08	0	3.96664e-13	1.2789e-08	7.0264e-15
Organism|Lumen|LowerJejunum|Proximal radius	0.00014483	#NUM!	0.000665737	0.000173695	0.00183084	0.000979638	0.000436588	0.183314	#NUM!	0.145281	0.114547	0.039255	0.0728109	0.522476	0.000102473	#NUM!	0.000279854	7.82414e-05	0.0011912	0.000422299	0.000239911	0.000153288	#NUM!	0.0010173	7.44141e-05	7.29669e-05	0.000619076	0.000593711	8.6004e-05	#NUM!	0.000558699	0.000149594	0.000829925	0.00115297	0.000356386	0.00570726	#NUM!	0.0089354	0.00241932	0.129681	0.00555603	0.118074	8.09189e-05	#NUM!	0.000209201	5.34475e-05	0.000869991	0.000343278	0.000166365
Organism|Lumen|LowerJejunum|Distal radius	0.00014483	#NUM!	0.000665737	0.000173695	0.00168531	0.000979638	0.000436588	0.183329	#NUM!	0.145281	0.11454	0.0340035	0.0728109	0.522476	0.000102473	#NUM!	0.000279854	7.82414e-05	0.00109593	0.000422299	0.000239911	0.000153288	#NUM!	0.0010173	7.44141e-05	6.17729e-05	0.000619076	0.000593711	8.6004e-05	#NUM!	0.000558699	0.000149594	0.000764322	0.00115297	0.000356386	0.00570726	#NUM!	0.00893535	0.00241933	0.114417	0.00555603	0.118074	8.09189e-05	#NUM!	0.000209201	5.34475e-05	0.000800083	0.000343278	0.000166365
Organism|Lumen|LowerIleum|Effective surface area enhancement factor	7.00202e-06	7.38052e-05	1.10075e-05	0.000405314	0.00040063	8.44929e-05	1.6993e-05	0.0144389	0.2901	0.0228151	0.141038	0.00766658	0.143924	0.0503065	5.10529e-06	6.58018e-05	5.78335e-06	0.000233426	0.00031413	1.6411e-05	9.78196e-06	0	0	0	0	0	3.57651e-13	0	3.85063e-06	3.14155e-05	6.18027e-06	0.000231975	0.000153474	0.000693059	1.02679e-05	0.000181601	0.00111148	0.00224999	0.000459365	0.0139049	0.00029328	0.0228854	4.11316e-06	5.45689e-05	4.55208e-06	0.000170143	0.00024043	7.68983e-06	6.9449e-06
Muscle|Vf (something)	0.128721	0.105038	0.120504	0.128928	0.163422	0.164654	0.164084	0.075585	0.199692	0.0857457	0.0765761	0.0471404	0.0916697	0.238523	0.264864	0.211353	0.209446	0.233898	0.253564	0.286134	0.280757	0	0	0	0	0	0	0	0.0420863	0.029854	0.0338531	0.0505534	0.0795359	0.0586258	0.0761212	0.131573	0.112633	0.119152	0.109231	0.0818931	0.116114	0.0841427	0.269199	0.217464	0.207009	0.234224	0.257283	0.289525	0.284164
Organism|Vf (something)	0.435855	0.467496	0.440614	0.4787	0.413696	0.380765	0.437278	0.0315551	0.122779	0.0789304	0.034872	0.0276725	0.0426035	0.123914	0.210904	0.242323	0.199002	0.213788	0.178359	0.165637	0.197046	0.331431	0.422102	0.435109	0.323592	0.230813	0.309207	0.285942	0.361265	0.40468	0.408467	0.408275	0.4089	0.340193	0.399938	0.0592054	0.0848491	0.0895026	0.0536662	0.0521388	0.0516371	0.0639152	0.183181	0.215989	0.175223	0.190109	0.159158	0.144739	0.175631
Organism|Lumen|Caecum|Effective surface area enhancement factor	6.51842e-06	6.56118e-06	8.57253e-06	6.60493e-06	0.000899112	0.000498185	1.2483e-05	0.000811715	0.00153181	0.0014883	0.00258601	0.313229	0.00247713	0.0205571	5.67933e-06	7.0985e-06	4.25016e-06	3.29011e-06	0.000685183	0.000335077	1.133e-05	0	0	0	0	0	0	0	3.08343e-06	2.55544e-06	5.43909e-06	4.43844e-06	0.00034776	0.000251102	4.79745e-06	0.000603536	0.000372237	0.000127606	0.000493731	0.140944	0.000426621	0.00779649	5.11046e-06	6.44334e-06	2.97264e-06	2.23204e-06	0.000530596	0.00024747	1.02209e-05
Organism|Skin|Fraction interstitial	0.348419	0.387389	0.361812	0.426306	0.396402	0.307994	0.407659	0.00710431	0.0510835	0.048806	0.0165973	0.0103576	0.0208831	0.0743555	0.171124	0.205996	0.153535	0.189718	0.14769	0.127676	0.171776	0.0435159	0.116713	0.16192	0.0872362	0.0681246	0.0828167	0.103497	0.237547	0.288307	0.290089	0.313392	0.320525	0.22241	0.316396	0.0262684	0.0575311	0.0567826	0.0445764	0.0376706	0.0400359	0.031112	0.153628	0.187424	0.132261	0.170478	0.122338	0.10888	0.148664
Organism|Lumen|UpperIleum|Intestinal transit rate	0	0	1.71639e-11	0	0	2.32802e-10	0	0.0151263	0.316789	0.0208478	0.256329	0.00652028	0.151372	0.0183109	0	1.20399e-14	2.28237e-09	0	5.2205e-14	9.33685e-07	2.21327e-14	0	1.50208e-13	3.79295e-09	0	2.06896e-18	3.37595e-09	0	0	0	4.30827e-12	0	1.50918e-15	1.20457e-05	0	0.000203461	0.00131469	0.00211695	0.00115791	0.00563416	0.00226343	0.0117546	0	1.00152e-14	2.79238e-09	0	8.95701e-14	3.93997e-07	7.19998e-15
Organism|Lumen|Stomach|Inverse rate of inflow of liquid into stomach	4.42382e-13	9.28116e-12	3.6076e-09	1.11065e-12	3.56233e-11	2.59664e-05	3.5931e-11	0.0994097	0.172904	0.320572	0.0510464	0.000945103	0.00250288	0.3963	8.78514e-09	2.69947e-09	1.07358e-06	4.08903e-10	1.63379e-07	0.000119382	6.74937e-08	1.47383e-10	5.86793e-09	7.16465e-07	1.02998e-10	4.01738e-11	3.83258e-05	1.28402e-11	7.38431e-12	2.04234e-11	4.54046e-10	1.56788e-12	2.42077e-10	2.40436e-05	2.2834e-11	0.00386907	0.0077784	0.0123147	0.00272637	0.0925544	0.00291385	0.124901	3.56988e-08	1.90389e-08	6.51551e-07	9.03901e-08	1.65299e-06	4.61204e-05	1.51362e-06
Organism|Lumen|Caecum|Fractional steady state fill level	0	0	9.03698e-11	0	0	5.14455e-11	0	3.20767e-05	0.000446658	0.0122214	8.71154e-05	0.327282	0.00247545	0.00693111	0	0	6.63818e-08	1.12829e-14	3.89237e-13	3.12433e-08	1.64197e-14	0	1.50208e-13	6.22646e-08	0	2.08026e-18	1.05422e-09	0	0	0	1.83285e-11	0	5.09832e-16	1.4789e-09	0	0.000587479	0.000372003	0.000124673	0.000453173	0.157801	0.000415557	0.00823889	0	0	2.36321e-08	0	2.69847e-13	1.63341e-06	3.81812e-15
Organism|Skin|Specific blood flow rate	0.314853	0.374545	0.299273	0.369183	0.349834	0.27257	0.326223	0.00644032	0.0499985	0.0406453	0.0162293	0.0215311	0.0184756	0.0609803	0.150943	0.203835	0.128267	0.1624	0.137725	0.113419	0.136849	0.0231956	0.205923	0.16174	0.0744053	0.0589236	0.0588711	0.0594463	0.215088	0.286493	0.222261	0.266009	0.271931	0.192272	0.237822	0.0878929	0.202345	0.171855	0.14476	0.125204	0.13732	0.0833077	0.134842	0.191852	0.118999	0.150227	0.123652	0.100431	0.124817
Organism|Lumen|UpperJejunum|Length	0.000270606	#NUM!	0.00105353	0.000407898	0.00382488	0.00208401	0.000607831	0.026912	#NUM!	0.047579	0.00807235	0.0072392	0.00678831	0.102418	0.000203714	#NUM!	0.000446267	0.000179458	0.00250437	0.000897223	0.000364764	0.000337195	#NUM!	0.00167882	3.21953e-05	0.000284097	0.00131961	0.00059397	0.000154056	#NUM!	0.000879356	0.000376521	0.00172425	0.00232359	0.00040961	0.00633351	#NUM!	0.0383978	0.0134082	0.0468038	0.0104072	0.0215171	0.000166505	#NUM!	0.000354031	0.000121473	0.0018372	0.000729868	0.000268074
Organism|Lumen|Duodenum|Fractional steady state fill level	0	0	1.73412e-11	0	0	1.64493e-07	0	0.0325925	0.0272438	0.0194647	0.00920851	0.0093461	0.330698	0.115523	0	0	6.17356e-09	9.28569e-15	1.40505e-13	1.72269e-06	3.88573e-14	0	0	4.13678e-09	0	2.04144e-18	9.65538e-08	0	0	0	5.6182e-12	0	2.09183e-15	2.66592e-07	0	0.0288236	0.0094275	0.0106564	0.00746063	0.014187	0.0127861	0.144556	0	0	3.19797e-09	0	2.58038e-13	1.99279e-06	4.00323e-14
Organism|Lumen|Duodenum|Intestinal transit rate	0	0	2.29865e-11	0	0	2.8634e-08	0	0.0326442	0.0282086	0.0274966	0.00946764	0.00875137	0.327489	0.118963	0	0	3.3394e-09	1.17166e-14	1.70868e-13	1.64111e-06	1.21795e-14	0	0	2.97311e-09	0	2.03879e-18	9.6935e-08	0	0	0	1.72654e-11	0	5.36396e-16	9.91433e-06	0	0.00767318	0.0134874	0.0113597	0.00492759	0.0151654	0.0026192	0.135664	0	0	3.76537e-09	0	1.75038e-14	2.61189e-06	4.90673e-14
Organism|Lumen|Duodenum|Effective surface area enhancement factor	8.45074e-05	6.52208e-05	6.22174e-05	2.44061e-05	0.00189625	0.000269915	0.000191898	0.015369	0.0179119	0.00777556	0.00220898	0.00844054	0.308007	0.231185	6.59487e-05	5.8439e-05	3.39942e-05	1.0202e-05	0.00107073	5.13753e-05	0.000109587	0	0	0	0	0	3.08008e-14	0	4.42022e-05	2.79811e-05	3.44878e-05	2.02798e-05	0.000979116	0.00110139	0.000117784	0.0238435	0.00957103	0.0110313	0.00526854	0.0167215	0.013201	0.115084	5.48099e-05	4.83475e-05	2.59348e-05	6.4398e-06	0.000741229	2.55095e-05	7.74987e-05
Organism|Lumen|UpperJejunum|Distal radius	0.00014483	#NUM!	0.000535115	0.000202333	0.00183051	0.00102999	0.000302554	0.195548	#NUM!	0.294685	0.144872	0.0337627	0.0641688	0.178234	0.000102473	#NUM!	0.000233376	8.84679e-05	0.00119035	0.000443488	0.000179635	0.000153288	#NUM!	0.000853337	1.20234e-05	6.42447e-05	0.000652003	0.000287084	8.6004e-05	#NUM!	0.000448247	0.000187858	0.000830154	0.00115401	0.000204686	0.0234476	#NUM!	0.059106	0.0299073	0.0540081	0.00389031	0.0448778	8.09189e-05	#NUM!	0.000179486	5.9503e-05	0.000868919	0.000360764	0.000130919
Organism|Lumen|UpperJejunum|Proximal radius	0.00014483	#NUM!	0.000535115	0.000202333	0.00197609	0.00102999	0.000302554	0.195548	#NUM!	0.294685	0.144872	0.0384828	0.0641688	0.178234	0.000102473	#NUM!	0.000233376	8.84679e-05	0.00128566	0.000443488	0.000179635	0.000153288	#NUM!	0.000853337	1.20234e-05	7.49396e-05	0.000652003	0.000287084	8.6004e-05	#NUM!	0.000448247	0.000187858	0.000895781	0.00115401	0.000204686	0.0234476	#NUM!	0.059106	0.0299073	0.0614322	0.00389031	0.0448778	8.09189e-05	#NUM!	0.000179486	5.9503e-05	0.000938834	0.000360764	0.000130919
Organism|SA proportionality factor	5.95676e-05	0.000178623	5.26574e-05	0.00018439	7.89921e-05	8.76184e-05	6.31761e-05	2.80243e-05	0.000623523	6.418e-05	6.91691e-05	0.00020797	0.00012671	0.000319069	5.86876e-05	0.000110778	0.000137802	0.000170664	0.0003112	6.85455e-05	0.000208023	0.214047	0.245066	0.233755	0.284144	0.294635	0.209501	0.283458	2.41695e-05	0.000107173	2.39097e-05	8.17979e-05	4.97102e-05	3.13317e-05	3.93192e-05	0.000184085	0.00029092	0.000103335	0.000547966	0.000480996	0.000190181	0.000266181	0.000123877	0.000122684	0.000126273	0.000269991	0.000531777	0.000100078	0.00033551
Organism|SmallIntestine|Mucosa|UpperJejunum|Fraction interstitial	0.00919844	0.000558645	0.00633492	0.000331724	0.0032853	0.000233759	0.00157214	0.264177	0.0370944	0.194945	0.00185885	0.00137168	4.20039e-05	0.0414279	0.00527382	0.000361726	0.00296761	0.000116718	0.00149825	0.000103027	0.00075373	0.0228142	0.00132528	0.0146225	0.00161827	0.0164134	0.00274179	0.0065196	0.0123804	0.000632528	0.0084806	0.000620413	0.00499602	0.000773783	0.00239845	0.0341665	0.00535183	0.0325318	0.00332764	0.00242523	0.000260742	0.00123602	0.00399317	0.00027369	0.0020912	7.62017e-05	0.00103973	8.59256e-05	0.000516962
Organism|Lumen|Duodenum|Length	0.00011541	#NUM!	0.0006613	2.07151e-05	0.00215376	0.000954314	9.849e-05	0.0921336	#NUM!	0.262713	0.069552	0.0243815	0.040142	0.151581	6.66401e-05	#NUM!	0.000325183	9.82504e-06	0.00136658	0.000453801	4.54679e-05	0.000329177	#NUM!	0.00114014	8.75353e-05	0.000166469	0.000659162	0.000681283	0.000152016	#NUM!	0.000603831	2.03412e-05	0.00102268	0.00158954	0.000241629	0.00621775	#NUM!	0.0124505	0.00631497	0.0519457	0.0495468	0.014316	6.56439e-05	#NUM!	0.000287444	6.14254e-06	0.00097796	0.000379962	3.94545e-05
Organism|Lumen|UpperIleum|Fractional steady state fill level	0	0	2.53253e-11	0	0	2.47429e-09	0	0.0151182	0.260601	0.0211266	0.260023	0.00788091	0.151825	0.018839	0	0	7.2504e-09	0	3.48999e-13	2.42983e-07	1.43267e-14	0	1.50208e-13	4.86106e-09	0	2.09483e-18	4.37948e-08	0	0	0	6.63117e-12	0	1.77434e-15	8.81793e-08	0	0.000190221	0.00396228	0.00231077	0.00160378	0.0136571	0.000518781	0.0133786	0	0	4.14428e-09	0	1.70817e-13	1.3302e-07	4.65863e-15
Organism|Lumen|Duodenum|Distal radius	4.79342e-05	#NUM!	0.00032569	1.17175e-05	0.00109085	0.000522943	5.63473e-05	0.083617	#NUM!	0.255163	0.0804784	0.0212813	0.140654	0.0648627	2.83543e-05	#NUM!	0.000206761	5.48814e-06	0.000688145	0.000249232	2.56066e-05	0.000156821	#NUM!	0.000561011	5.01203e-05	4.24113e-05	0.000361539	0.000387448	6.73748e-05	#NUM!	0.000297566	1.16704e-05	0.000520675	0.000875321	0.000137836	0.0141598	#NUM!	0.00913383	0.00642556	0.0591365	0.0338899	0.0860004	2.84356e-05	#NUM!	0.000141882	3.38451e-06	0.00048996	0.000208914	2.201e-05
Organism|Lumen|Duodenum|Proximal radius	4.79342e-05	#NUM!	0.00032569	8.75879e-06	0.00105435	0.000416932	4.22779e-05	0.083617	#NUM!	0.255163	0.0543087	0.0203411	0.0934354	0.0485539	2.83543e-05	#NUM!	0.000206761	4.085e-06	0.000664984	0.000198817	1.91125e-05	0.000156821	#NUM!	0.000561011	3.76163e-05	3.96111e-05	0.000288313	0.000290131	6.73748e-05	#NUM!	0.000297566	8.7649e-06	0.000503343	0.000698717	0.000103318	0.0141598	#NUM!	0.00913385	0.0054255	0.0565133	0.0263118	0.0533762	2.84356e-05	#NUM!	0.000141882	2.50777e-06	0.000473386	0.000166704	1.63753e-05
Organism|Lumen|Caecum|Proximal radius	8.15146e-06	#NUM!	6.62358e-05	3.95243e-05	0.00050737	0.000170856	1.135e-05	0.000369379	#NUM!	0.00101213	0.0012927	0.234447	0.000779278	0.00930239	4.45279e-06	#NUM!	3.29413e-05	1.92822e-05	0.000134214	0.000134523	8.89848e-06	1.71468e-05	#NUM!	0.000196764	0.000305815	0.00252911	0.000637254	2.44416e-05	7.70495e-06	#NUM!	7.10437e-05	3.68688e-05	0.00119417	0.000295844	9.25328e-06	0.00029183	#NUM!	9.95259e-05	0.000232598	0.128452	0.000213192	0.00402255	4.0069e-06	#NUM!	3.00889e-05	1.5393e-05	0.000113377	0.000122929	7.88334e-06
Organism|SmallIntestine|Mucosa|LowerJejunum|Fraction interstitial	0.00919844	0.000383177	0.00683461	0.000333842	0.00303516	0.00022182	0.00205801	0.224834	0.0256218	0.196459	0.00152289	0.00146811	3.37233e-05	0.088439	0.00527382	0.000248624	0.00331246	0.000121793	0.00138417	0.00010162	0.00100686	0.0228142	0.000919476	0.0156189	0.00150401	0.015163	0.00272952	0.00779531	0.0123804	0.000429544	0.00912772	0.000571054	0.00461559	0.000753791	0.00310172	0.00374489	0.000793792	0.0056803	0.000551085	0.00195791	0.000184961	0.00254307	0.00399317	0.000189036	0.00236507	7.85497e-05	0.000961419	8.53454e-05	0.00069426
Organism|Lumen|LowerIleum|Intestinal transit rate	0	0	1.82955e-10	0	0	4.15994e-11	0	0.0150965	0.146202	0.0238341	0.146174	0.00644712	0.150668	0.017939	0	0	1.17015e-07	0	1.0153e-13	2.46088e-08	2.35108e-14	0	0	2.50855e-08	0	2.09167e-18	1.15869e-09	0	0	0	1.73567e-11	0	9.73463e-16	1.69003e-09	0	0.000206295	0.00122527	0.00223085	0.00104686	0.0103122	0.00228171	0.0227861	0	0	4.49845e-08	0	2.60664e-13	1.67059e-06	9.96218e-14
Organism|Lumen|Stomach|Fractional steady state fill level	0	0	1.77406e-10	0	0	1.96925e-05	0	0.07995	0.141006	0.221991	0.0445443	0.0503881	0.108891	0.0510145	0	0	5.5815e-08	9.99861e-16	2.94751e-13	0.000115564	1.91067e-14	0	1.50208e-13	3.83523e-08	0	2.05711e-18	7.02579e-05	0	0	0	1.36784e-11	0	1.74295e-15	3.16071e-05	0	0.0314809	0.0485931	0.0359428	0.0230436	0.10987	0.00199104	0.0467867	0	1.00152e-14	3.07734e-08	0	6.65396e-14	0.000174883	4.00323e-14
Organism|Lumen|Stomach|Length	0	0	1.77398e-10	0	0	2.55168e-07	0	0.07995	0.141006	0.221991	0.0540035	0.0246683	0.0467179	0.0510145	0	0	5.58152e-08	9.28569e-15	2.54853e-13	5.72637e-07	1.98518e-14	0	1.50208e-13	3.83595e-08	0	2.03439e-18	4.0679e-08	0	0	0	1.3703e-11	0	0	1.19838e-05	0	0.0314809	0.0485929	0.035943	0.0230436	0.109869	0.001991	0.0467866	0	1.00152e-14	3.07734e-08	0	2.27086e-13	1.67318e-06	3.78032e-14
Organism|Lumen|Stomach|Distal radius	0	0	1.74338e-10	0	1.4337e-18	2.54668e-07	0	0.0785919	0.13843	0.218268	0.0910201	0.0242595	0.0459679	0.0498438	0	0	5.48579e-08	9.28569e-15	2.16383e-13	5.62724e-07	3.31242e-14	0	1.50208e-13	3.76978e-08	0	3.54447e-20	3.99788e-08	0	0	0	1.34485e-11	0	1.11212e-15	1.19839e-05	0	0.0309385	0.0477572	0.0353178	0.0395632	0.107965	0.00197128	0.0459471	0	0	3.02457e-08	0	5.15461e-13	1.64438e-06	3.42096e-14
Organism|Lumen|Stomach|Proximal radius	0	0	1.74338e-10	0	0	2.54668e-07	0	0.0785919	0.13843	0.218268	0.0152052	0.0242595	0.0459679	0.0498438	0	0	5.48579e-08	9.28569e-15	2.40689e-13	5.62724e-07	3.31242e-14	0	1.50208e-13	3.76978e-08	0	1.99475e-18	3.99788e-08	0	0	0	1.34485e-11	0	1.50918e-15	1.19839e-05	0	0.0309385	0.0477572	0.0353178	0.00641025	0.107965	0.00197128	0.0459471	0	0	3.02457e-08	0	3.50246e-13	1.64438e-06	3.42096e-14
Organism|Fat|Volume	0.152603	0.138043	0.148349	0.135504	0.0371128	0.0315821	0.0320984	0.187455	0.211564	0.186372	0.170515	0.0459769	0.0468853	0.040743	0.137846	0.129739	0.135019	0.11743	0.032867	0.0334221	0.0299538	0.158766	0.146657	0.166573	0.142928	0.0411355	0.038093	0.0362175	0.134456	0.124704	0.13378	0.120921	0.0337025	0.026547	0.0287099	0.111115	0.0799335	0.058704	0.0953344	0.0323506	0.0562987	0.0202847	0.134586	0.127311	0.126477	0.109922	0.0330834	0.0336078	0.0301286
Organism|Skin|Fraction vascular	0.00789404	0.0246647	0.00426881	0.00828778	0.00533205	0.00396946	0.00480387	0.00267274	0.00981382	0.005015	0.00693507	0.00652655	0.00285284	0.0107319	0.00196209	0.0164772	0.00235982	0.00122998	0.00347857	0.00157276	0.0023545	0.0394365	0.207242	0.181568	0.109974	0.0995675	0.0824747	0.126945	0.0113342	0.0327967	0.0138144	0.0161076	0.0153732	0.0114039	0.0154581	0.00234709	0.00895272	0.00371111	0.00324309	0.00292292	0.00302414	0.00232464	0.00383681	0.0179768	0.00330876	0.000881149	0.00367293	0.00124895	0.00192559
Organism|Muscle|Fraction interstitial	0.118962	0.101681	0.11939	0.0789411	0.0445233	0.0953638	0.0649201	0.00525075	0.0245302	0.00756578	0.00423885	0.0015483	0.00700677	0.0129213	0.042067	0.0390209	0.033179	0.023178	0.0100835	0.0274715	0.0169502	0.169303	0.19808	0.134091	0.142511	0.0824705	0.160527	0.127721	0.174146	0.177702	0.135769	0.142146	0.127068	0.145261	0.132764	0.00216007	0.00256952	0.00195944	0.00179678	0.00135752	0.00190883	0.00140061	0.0266599	0.0274751	0.0231887	0.0150228	0.00892071	0.0172846	0.0115287
Organism|Lumen|ColonTransversum|Effective surface area enhancement factor	9.42558e-06	3.2894e-05	6.75715e-05	9.04367e-05	0.00019588	4.44426e-05	3.15239e-05	0.00111636	0.00862288	0.0217292	0.0134571	0.153295	0.00467292	0.0790622	8.15738e-06	3.03669e-05	4.06664e-05	7.78861e-05	0.000136973	2.44625e-05	2.81229e-05	0	0	0	0	0	0	0	4.48576e-06	1.4079e-05	3.66837e-05	3.85197e-05	8.1646e-05	2.59409e-05	1.22768e-05	0.000185331	0.000184309	0.000659281	2.6782e-05	0.00652555	0.000731962	0.0085349	7.2739e-06	2.52356e-05	3.02241e-05	6.79184e-05	0.000103321	1.88034e-05	2.5235e-05
Organism|Lumen|ColonSigmoid|Fractional steady state fill level	3.15376e-11	2.33047e-14	2.21793e-08	4.26341e-13	2.37205e-13	2.50415e-11	8.98572e-15	0.000188991	0.000771392	0.00671545	0.000237314	0.183786	0.014826	0.0238455	5.1431e-10	1.56373e-14	4.00077e-07	2.68588e-12	1.46543e-07	4.57124e-09	1.13241e-08	7.26626e-10	1.56348e-10	2.11043e-07	8.88367e-12	4.07379e-13	3.56005e-10	1.50372e-14	7.62314e-10	3.81188e-14	2.93823e-07	2.79319e-12	4.8291e-11	5.37794e-11	6.69776e-13	2.87897e-06	3.51028e-06	0.000139819	8.96947e-07	0.00260015	0.00189513	0.00863368	4.56212e-10	6.063e-14	2.79552e-07	8.91475e-12	4.81004e-07	2.29594e-07	1.76403e-07
Organism|Lumen|ColonSigmoid|Intestinal transit rate	3.15315e-11	2.33047e-14	2.21793e-08	4.26341e-13	2.3736e-13	2.50102e-11	8.98572e-15	0.000258163	0.000704896	0.00198275	0.000339735	0.182025	0.0107841	0.0069808	5.14293e-10	1.56373e-14	4.0008e-07	2.68604e-12	1.46543e-07	2.47185e-10	1.13242e-08	7.27533e-10	1.56348e-10	2.11029e-07	8.88367e-12	4.07379e-13	3.55651e-10	1.50372e-14	7.62285e-10	3.81188e-14	2.93823e-07	2.79319e-12	4.82909e-11	5.34475e-11	6.69776e-13	1.80185e-06	2.42892e-06	4.90235e-05	1.39655e-06	0.00272818	0.00215243	0.00739931	4.56056e-10	6.063e-14	2.7955e-07	8.91475e-12	4.81004e-07	7.74532e-09	1.76403e-07
Organism|Lumen|ColonAscendens|Effective surface area enhancement factor	6.65407e-06	1.68787e-05	2.41553e-05	3.88769e-05	0.00019588	2.2928e-05	5.54002e-05	0.000839584	0.00568799	0.00779008	0.00655796	0.156351	0.00180512	0.127403	5.7129e-06	1.30192e-05	1.47625e-05	3.16858e-05	0.000136973	1.29436e-05	4.9827e-05	0	0	0	0	0	0	0	3.18392e-06	8.1517e-06	1.27932e-05	1.71494e-05	8.1646e-05	1.30028e-05	2.14703e-05	0.000352857	0.000386383	0.000408611	0.000271078	0.0202951	0.000269838	0.0177392	5.0858e-06	9.96029e-06	1.12043e-05	2.70004e-05	0.000103321	1.06282e-05	4.47629e-05
Organism|Bone|Volume	0.0486811	0.105749	0.0590166	0.0872087	0.048868	0.0812637	0.0449884	0.0797824	0.172898	0.0741278	0.137537	0.0733299	0.120931	0.0660504	0.057897	0.105791	0.0546697	0.0947554	0.05269	0.086096	0.0490945	0.053487	0.12176	0.0647779	0.0907718	0.0480085	0.088827	0.0434568	0.0421192	0.0991896	0.0531437	0.0790174	0.044945	0.0729157	0.0402975	0.0576852	0.0713185	0.0315456	0.0551093	0.0424475	0.0512093	0.0551691	0.0578149	0.105786	0.0523749	0.0919184	0.053804	0.0866384	0.0497391
Organism|SmallIntestine|Volume	0.0601413	0.0478015	0.0381388	0.033895	0.0654697	0.0227989	0.0221533	0.0751532	0.171086	0.0937129	0.0370236	0.109743	0.0276919	0.167087	0.0307101	0.0360318	0.0165434	0.0176611	0.0338415	0.0151275	0.0111744	0.0703201	0.0351201	0.0485013	0.0431934	0.0765802	0.0211517	0.026309	0.0567303	0.0363671	0.033683	0.0325525	0.0684154	0.0222998	0.026007	0.0305931	0.0533399	0.0308215	0.0206385	0.0731372	0.0124706	0.0443086	0.0272772	0.0297942	0.0139606	0.015882	0.0389093	0.0156548	0.0118557
Organism|VenousBlood|Volume	0.0981556	0.0890661	0.0774322	0.0430779	0.0436765	0.10342	0.101564	0.0223044	0.0123706	0.0134292	0.00474712	0.0211323	0.043343	0.0249226	0.0534524	0.0470971	0.0317882	0.0209408	0.0252414	0.0519503	0.0474582	0.0866703	0.0989281	0.106362	0.032917	0.0763064	0.170048	0.148438	0.0759559	0.0630069	0.0566574	0.0339938	0.0446231	0.0945842	0.0817468	0.0195849	0.0118837	0.0104958	0.00653792	0.0221868	0.0373057	0.0232813	0.045421	0.0439043	0.0283099	0.0181034	0.0232962	0.0466188	0.0421633
Organism|Muscle|Fraction vascular	0.0215072	0.015151	0.0187735	0.0147922	0.00968644	0.01712	0.0133284	0.00296068	0.00871791	0.00298772	0.00317803	0.00290428	0.00250195	0.00917854	0.00937198	0.00789967	0.00617493	0.00569913	0.00417383	0.00658993	0.00602855	0.16693	0.139238	0.112008	0.162702	0.153645	0.138421	0.165752	0.0335253	0.025085	0.0266574	0.0281326	0.0222633	0.0290295	0.0248148	0.00034068	0.000328269	0.000242011	0.000227508	0.000252857	0.000243318	0.000262491	0.00635193	0.00522376	0.00434526	0.00368029	0.00272836	0.00434909	0.00371619
Organism|Lumen|ColonAscendens|Intestinal transit rate	0	0	1.06636e-12	0	0	1.12197e-12	0	0.000346153	0.00106815	0.0073289	0.00159297	0.151069	0.00152157	0.100222	0	0	2.39781e-09	9.28569e-15	1.28197e-13	8.614e-09	2.5665e-15	0	1.50208e-13	1.22528e-09	0	2.09066e-18	1.65371e-10	0	0	0	1.69536e-13	0	5.09832e-16	8.66013e-11	0	1.21639e-05	0.000108861	7.21539e-05	1.63125e-05	0.00261918	0.000115522	0.00539302	0	0	5.66761e-10	0	2.0144e-13	1.5269e-06	9.76542e-14
Organism|Lumen|UpperJejunum|pH	0	0	0	0	0	0	0	0	0.00312362	0	0	0	0	0	0	0	0	0	0	0	0	0	0	0	0	0	0	0	0	0	0	0	0	0	0	0	0	0	0	0	0	0	0	0	0	0	0	0	0
Organism|Skin|Volume	0.0327241	0.0387624	0.126209	0.0623812	0.103585	0.0751519	0.123523	0.0442601	0.0471674	0.145669	0.0830997	0.132653	0.0968903	0.154034	0.0305037	0.0327709	0.102256	0.0545501	0.0934409	0.0678845	0.115212	0.0310025	0.0420514	0.116557	0.0536018	0.0901934	0.0693336	0.108732	0.0349519	0.0384925	0.116382	0.0651519	0.0973992	0.0712955	0.122112	0.0284498	0.027921	0.0758203	0.0497984	0.101418	0.0598625	0.14944	0.0306645	0.0325855	0.0981102	0.0532446	0.0966198	0.0687139	0.118683
Organism|Lumen|ColonTransversum|Fractional steady state fill level	0	0	1.15648e-12	0	0	5.98111e-13	0	8.81685e-05	0.00053272	0.00754288	0.00138308	0.153663	0.00487625	0.0119326	0	1.20399e-14	2.59578e-09	9.99861e-16	2.00495e-13	1.13813e-08	2.5665e-15	0	1.50208e-13	1.40271e-09	0	2.08863e-18	1.2251e-10	0	0	0	1.38948e-13	0	1.11212e-15	9.21375e-11	0	0.000180665	0.00017933	0.000729299	1.30818e-05	0.00778202	0.000775799	0.00886719	0	1.00152e-14	6.47981e-10	0	2.30032e-13	1.50471e-06	0
Organism|Protein ratio (interstial/plasma)	0.0421655	0.0451876	0.0425932	0.046178	0.0400224	0.0368621	0.0422438	0.00312086	0.0111223	0.00779388	0.00343813	0.00271958	0.00428221	0.0121223	0.0265286	0.0304749	0.0250907	0.0268521	0.0224801	0.0209048	0.0248226	0.00944004	0.0120136	0.0123804	0.00920173	0.00656674	0.00881787	0.00813018	0.0764837	0.0856103	0.086475	0.0863157	0.0864913	0.0721298	0.0845839	0.00685985	0.00792619	0.0103517	0.00602128	0.00568271	0.00597554	0.00474354	0.023072	0.0271762	0.0221237	0.023897	0.0200771	0.0182837	0.022169
Organism|Lumen|LowerIleum|Fractional steady state fill level	0	0	2.05831e-10	0	0	2.34657e-10	0	0.0151663	0.126834	0.0241886	0.147623	0.00786275	0.150978	0.0182662	0	0	1.21404e-07	9.99861e-16	3.58926e-14	1.09735e-06	1.57916e-14	0	0	3.04593e-08	0	2.03898e-18	5.65102e-09	0	0	0	2.16577e-11	0	6.7142e-15	3.75857e-08	0	0.000185535	0.00106502	0.0023331	0.000435552	0.00626608	0.00056513	0.0240866	0	0	4.61288e-08	0	1.38119e-13	1.82102e-06	1.17794e-13
Organism|Lumen|ColonTransversum|Intestinal transit rate	0	0	1.79881e-14	0	0	5.78704e-13	0	0.000345177	0.00107158	0.00812515	0.0007028	0.150422	0.00364304	0.0240167	0	1.20399e-14	2.86142e-10	9.99861e-16	1.82809e-13	3.69861e-09	6.52722e-15	0	1.50208e-13	4.65448e-12	0	2.12291e-18	5.63618e-11	0	0	0	1.264e-13	0	2.15509e-15	1.36851e-11	0	3.67211e-06	4.75804e-06	6.58903e-06	7.62793e-07	0.00230896	0.000633057	0.00382805	0	0	4.90709e-11	0	2.04038e-13	1.02618e-07	9.82493e-14
Organism|Fat|Specific blood flow rate	0.0486645	0.0637628	0.0626032	0.0480883	0.0103984	0.0202366	0.0121385	0.00865711	0.0336693	0.0151783	0.00993834	0.000929917	0.000990424	0.00738808	0.0467658	0.0653129	0.0532615	0.0481451	0.0110407	0.0104213	0.0108225	0.0111049	0.0249133	0.011454	0.0164255	0.00166443	0.00168478	0.00221971	0.0451725	0.0509878	0.0431436	0.049586	0.0141577	0.00740415	0.0147899	0.0946797	0.114611	0.148996	0.0898327	0.0156875	0.0647932	0.0222219	0.0457034	0.0630272	0.0512551	0.0473172	0.0111825	0.00927737	0.0104635
Skin|Vf (something)	0.00205891	0.00329385	0.00590943	0.00595475	0.0189349	0.0055094	0.0113942	0.00342429	0.011655	0.0104186	0.00824305	0.0151588	0.00827993	0.0349776	0.0121248	0.014935	0.0373709	0.0259984	0.0500995	0.0274715	0.049681	0	0	0	0	0	0	0	0.00013001	0.000145406	0.000267081	0.000330834	0.00105409	0.000329581	0.000713038	0.0640253	0.129377	0.146003	0.115862	0.101354	0.101623	0.0831395	0.0146892	0.0198645	0.0475519	0.0306456	0.0557104	0.0327015	0.0571893
Organism|Lumen|Stomach|GET of non-disintegrated moiety	0	0	0	0	0	0	0	0	0	0	0	0	0	0	0	0	0	0	0	0	0	0	0	0	0	0	0	0	0	0	0	0	0	0	0	0.0140135	0.00307844	0.00600268	0.0123863	0.00737281	0.0122816	0.0250428	0	0	0	0	0	0	0
Organism|Skin|Hydraulic conductivity	0	0	0	0	0	0	0	0	0	0	0	0	0	0	0	0	0	0	0	0	0	0.0515671	0.136532	0.134852	0.14034	0.137806	0.0856669	0.138788	0	0	0	0	0	0	0	0	0	0	0	0	0	0	0	0	0	0	0	0	0
Organism|Lumen|ColonSigmoid|Effective surface area enhancement factor	1.09599e-05	1.94904e-05	3.83926e-05	1.01763e-05	0.000130803	0.000143479	2.11258e-05	0.00114105	0.00448547	0.00874304	0.00146968	0.100516	0.0141603	0.0486152	9.39701e-06	1.78895e-05	2.26117e-05	8.26016e-06	9.15081e-05	6.19355e-05	1.87423e-05	0	0	0	0	0	0	0	5.25598e-06	8.44897e-06	2.18139e-05	4.51447e-06	5.44323e-05	0.000121743	8.25531e-06	1.45061e-05	9.12145e-06	0.00011326	1.28098e-05	0.0015769	0.00167457	0.0043805	8.32486e-06	1.47399e-05	1.63488e-05	7.17424e-06	6.91081e-05	3.63569e-05	1.68042e-05
Organism|Lumen|ColonDescendens|Effective surface area enhancement factor	9.02442e-06	1.63682e-05	4.185e-05	1.01762e-05	0.000130803	9.26406e-06	2.23321e-05	0.00102895	0.00398472	0.0110374	0.00160957	0.101435	0.000699741	0.05388	7.76937e-06	1.53808e-05	2.54211e-05	8.25939e-06	9.15081e-05	5.30092e-06	1.98136e-05	0	0	0	0	0	0	0	4.3021e-06	6.88718e-06	2.23628e-05	4.5145e-06	5.44323e-05	5.20529e-06	8.72702e-06	2.18839e-05	0.000104988	0.000206979	1.82267e-05	0.00231423	0.000119595	0.00499601	6.92751e-06	1.29369e-05	1.91468e-05	7.17352e-06	6.91081e-05	5.2583e-06	1.77633e-05
Organism|Lumen|ColonSigmoid|Distal radius	1.94609e-05	#NUM!	0.000185653	7.75459e-06	0.000149199	0.000449928	8.76822e-06	0.000570883	#NUM!	0.00241857	0.000707978	0.128962	0.00713512	0.0216012	1.05732e-05	#NUM!	8.47029e-05	5.57473e-06	9.35684e-05	0.000173212	7.94237e-06	2.92459e-05	#NUM!	0.00041233	2.51486e-05	0.000279829	0.00119184	2.36392e-05	3.05876e-05	#NUM!	0.000183264	4.31608e-06	0.000144614	0.000642742	4.67468e-06	2.03497e-05	#NUM!	6.36085e-05	0.00013244	0.00201342	0.00114239	0.00596349	8.5093e-06	#NUM!	7.14029e-05	4.36229e-06	6.93019e-05	0.000127975	7.25892e-06
Organism|Lumen|ColonSigmoid|Proximal radius	1.64859e-05	#NUM!	0.000271104	7.75459e-06	0.000149199	0.000449928	9.2925e-06	0.00046832	#NUM!	0.00430856	0.000708667	0.128962	0.00713512	0.0231304	8.93281e-06	#NUM!	0.000123563	5.57473e-06	9.35684e-05	0.000173212	8.40677e-06	2.48964e-05	#NUM!	0.000602209	2.51486e-05	0.000279829	0.00119184	2.53907e-05	2.91704e-05	#NUM!	0.000267153	4.31608e-06	0.000144614	0.000642742	5.00869e-06	1.89778e-05	#NUM!	0.000113283	0.00013244	0.00201343	0.00114262	0.00649685	7.18689e-06	#NUM!	0.000104097	4.36229e-06	6.93019e-05	0.000127975	7.68907e-06
Organism|Lumen|Rectum|Effective surface area enhancement factor	9.99729e-06	1.0876e-05	4.80878e-06	5.57124e-05	9.51025e-05	2.13016e-05	3.90878e-05	0.00051498	0.00129291	0.00223963	0.000735247	0.0865751	0.000139302	0.0819473	8.58998e-06	1.16424e-05	1.80498e-06	4.30064e-05	5.33052e-05	1.39344e-06	3.4829e-05	0	0	0	0	0	0	0	4.7792e-06	4.30046e-06	4.67184e-06	2.55232e-05	4.83709e-05	1.10789e-06	1.52378e-05	1.23435e-05	1.36223e-05	2.50677e-05	1.42003e-05	0.00130052	2.40722e-05	0.00536027	7.63526e-06	1.03802e-05	9.91364e-07	3.55848e-05	3.71733e-05	1.41511e-06	3.12345e-05
Organism|Lumen|ColonTransversum|Length	9.82823e-06	#NUM!	0.0001043	0.000136708	0.000455244	0.000306591	2.8072e-05	0.00112697	#NUM!	0.0189185	0.0130549	0.0142868	0.000106003	0.0755388	8.43035e-06	#NUM!	6.43374e-05	0.000113317	0.000282536	0.000163171	2.42776e-05	3.10642e-05	#NUM!	0.000271432	0.00087761	0.00082026	0.000765204	9.0047e-05	2.66056e-05	#NUM!	7.56529e-05	0.000118421	0.000438983	0.000359233	1.81089e-05	1.54167e-05	#NUM!	0.000130535	9.59378e-05	0.00254016	0.00013471	5.31616e-05	7.48309e-06	#NUM!	5.3407e-05	0.000104168	0.00020837	0.000138814	2.25095e-05
Organism|Lumen|ColonAscendens|Fractional steady state fill level	0	0	2.44225e-10	0	0	6.53751e-12	0	4.1694e-05	0.000358166	0.00388758	0.000308642	0.124582	0.00196503	0.0504432	0	0	4.95114e-08	0	1.38689e-13	9.94662e-09	0	0	1.50208e-13	4.34017e-08	0	2.08997e-18	3.0725e-10	0	0	0	9.37291e-12	0	1.74295e-15	3.08739e-10	0	0.000345522	0.000385538	0.00038728	0.00026009	0.024768	0.000263208	0.0183854	0	0	3.8665e-08	0	1.62763e-13	1.52946e-06	0
Organism|Lumen|ColonAscendens|Length	6.73827e-06	#NUM!	0.000208726	4.92735e-05	0.000455244	0.000190841	7.16444e-05	0.00082395	#NUM!	0.0059684	0.00657794	0.0747833	6.66247e-05	0.112926	6.02668e-06	#NUM!	0.000103996	4.10889e-05	0.000282536	9.68463e-05	6.10857e-05	2.72795e-05	#NUM!	0.00052536	0.000168811	0.00082026	0.000484563	0.000178084	4.23824e-06	#NUM!	0.000207741	3.28949e-05	0.000438983	0.000212252	7.04429e-05	1.07337e-05	#NUM!	8.32517e-05	2.26432e-05	0.00504029	0.000120011	0.00305619	5.31628e-06	#NUM!	9.24796e-05	3.76557e-05	0.00020837	8.25288e-05	5.43862e-05
Organism|Lumen|Rectum|Length	9.80032e-06	#NUM!	8.85291e-05	5.27953e-05	0.000472083	2.58898e-05	3.33673e-05	0.000115773	#NUM!	0.00163821	0.00030019	0.074279	0.000136861	0.0785195	8.25333e-06	#NUM!	3.49335e-05	2.54068e-05	0.000273822	1.25638e-05	2.27135e-05	1.70748e-05	#NUM!	0.000202833	0.000265001	0.00103611	7.08892e-05	0.000120829	6.9214e-06	#NUM!	8.06264e-05	8.91134e-05	0.000557261	2.78506e-05	3.6626e-05	1.3751e-05	#NUM!	9.41674e-05	2.09367e-05	0.00198469	2.32882e-05	0.00420051	7.70825e-06	#NUM!	2.56099e-05	1.63446e-05	0.000198232	1.04829e-05	2.07455e-05
Organism|Lumen|UpperIleum|Distal radius	3.33e-05	#NUM!	0.00042716	0.000140059	0.000159652	0.00100925	1.15891e-05	0.00717416	#NUM!	0.00988747	0.118218	0.00360389	0.072236	0.0147775	1.85807e-05	#NUM!	0.000183336	7.07525e-05	0.000105031	0.000480685	6.33196e-06	7.59925e-05	#NUM!	0.000718781	1.23077e-05	1.2302e-05	0.000749511	1.71517e-05	3.13419e-05	#NUM!	0.000353528	0.000109847	6.94347e-05	0.000381477	9.83095e-06	0.000304543	#NUM!	0.00129668	0.00228182	0.00808639	0.00655049	0.00491582	1.66203e-05	#NUM!	0.000158525	4.92238e-05	8.07015e-05	0.000399011	4.38368e-06
Organism|Lumen|UpperIleum|Proximal radius	3.33e-05	#NUM!	0.00042716	0.000140059	0.000161549	0.00100925	1.54679e-05	0.00717482	#NUM!	0.00988747	0.118218	0.00367819	0.072236	0.0206302	1.85807e-05	#NUM!	0.000183336	7.07525e-05	0.000106289	0.000480685	8.47335e-06	7.59925e-05	#NUM!	0.000718781	1.23077e-05	1.25967e-05	0.000749511	2.28215e-05	3.13419e-05	#NUM!	0.000353528	0.000109847	7.02544e-05	0.000381477	1.31002e-05	0.000304502	#NUM!	0.00129717	0.0022818	0.00824242	0.00655049	0.00806003	1.66203e-05	#NUM!	0.000158525	4.92238e-05	8.16738e-05	0.000399011	5.88273e-06
Organism|Muscle|Specific blood flow rate	0.0428934	0.0671019	0.113738	0.0725876	0.0780775	0.0755569	0.0909393	0.014877	0.0620908	0.0230102	0.0242264	0.0154129	0.0143163	0.0715137	0.0511206	0.08396	0.0510708	0.0699922	0.0479714	0.0485487	0.0752765	0.0143982	0.0518485	0.0427303	0.0206043	0.0232607	0.0110294	0.0240231	0.0251541	0.0408829	0.0788671	0.0377431	0.0650782	0.0465823	0.0459233	0.0383192	0.0546093	0.0363729	0.039095	0.023455	0.0206228	0.0343781	0.0532097	0.0863902	0.0459284	0.0668482	0.0401142	0.0438788	0.066885
Organism|Lumen|Caecum|Length	1.84828e-05	#NUM!	0.000134618	7.90894e-05	0.000787051	0.000407689	2.28446e-05	0.000817226	#NUM!	0.000393945	0.00258191	0.0200082	0.000564631	0.0197404	9.85048e-06	#NUM!	6.68473e-05	3.85802e-05	0.000208163	0.000320091	1.78798e-05	3.8558e-05	#NUM!	0.00039951	0.000612916	0.00393429	0.00154204	5.61599e-05	1.74619e-05	#NUM!	0.000144285	7.37977e-05	0.00185187	0.000708274	1.88981e-05	2.00244e-05	#NUM!	9.57931e-05	5.9094e-05	0.023243	0.000300061	0.000451773	8.78028e-06	#NUM!	6.10381e-05	3.0796e-05	0.000177911	0.000293055	1.59759e-05
Organism|Muscle|Hydraulic conductivity	0	0	0	0	0	0	0	0	0	0	0	0	0	0	0	0	0	0	0	0	0	0.110447	0.0970415	0.0673923	0.0996197	0.0985167	0.0983365	0.107779	0	0	0	0	0	0	0	0	0	0	0	0	0	0	0	0	0	0	0	0	0
Organism|Lumen|ColonDescendens|Fractional steady state fill level	0	0	2.69816e-14	0	0	4.59479e-13	0	0.000110461	0.000384578	0.00569117	0.000264697	0.106289	0.000893154	0.00933057	0	0	2.73397e-10	9.99861e-16	5.23279e-13	8.42317e-09	2.5665e-15	0	1.50208e-13	4.06723e-11	0	2.06554e-18	5.57255e-11	0	0	0	7.884e-14	0	6.63348e-16	2.75796e-11	0	1.82457e-05	1.09962e-05	0.000222916	1.9946e-06	0.00259227	0.000198528	0.00517773	0	0	4.17556e-11	0	3.43661e-13	2.58603e-07	0
Organism|Lumen|ColonDescendens|Intestinal transit rate	0	0	1.28604e-14	0	0	2.63341e-14	0	0.000336866	0.000981146	0.00316786	0.000410541	0.103069	0.000754223	0.0160775	0	4.10827e-14	1.45746e-10	9.99861e-16	2.95345e-13	4.32634e-09	2.5665e-15	0	1.50208e-13	3.634e-11	0	2.06535e-18	1.46691e-12	0	0	0	1.31035e-13	0	1.11212e-15	1.32884e-11	0	2.96898e-06	1.70729e-06	1.03237e-05	5.59303e-07	0.00165566	0.000169906	0.00318419	0	0	1.98377e-11	0	2.7211e-13	2.065e-07	9.76542e-14
Organism|Bone|Specific blood flow rate	0.0454985	0.0600243	0.0264143	0.0695212	0.0328236	0.0453289	0.0360661	0.000814547	0.0221424	0.00582248	0.0042346	0.00043111	0.00300732	0.00521219	0.0285334	0.0548102	0.0203068	0.0485324	0.0170732	0.0239321	0.0202046	0.0105925	0.0246836	0.0114645	0.0406866	0.0092634	0.0116373	0.0122593	0.0219398	0.038608	0.0206522	0.0441047	0.0256294	0.0210107	0.0212478	0.0648485	0.0901823	0.0416386	0.101686	0.0342758	0.0721915	0.0249841	0.0264159	0.050221	0.0182848	0.0441954	0.0148911	0.0207618	0.0182298
Organism|Fat|Fraction interstitial	0.00236553	0.00390928	0.00384851	0.00157852	0.00028982	0.00315222	0.000377753	0.00108385	0.0040125	0.00171675	0.000957197	0.000145107	0.000370642	0.0006534	0.00366457	0.00435723	0.00432821	0.00329836	0.000854449	0.00130457	0.000831661	0.0433394	0.0725552	0.0587591	0.0348784	0.00334123	0.0105998	0.00587704	0.021614	0.0280675	0.0282181	0.0132733	0.00109538	0.0117778	0.00208501	0.00305964	0.00490694	0.00531419	0.00296659	0.000606066	0.00760507	0.00148416	0.00228646	0.00266293	0.00257801	0.00203924	0.000548555	0.000745261	0.000522834
Organism|SmallIntestine|Mucosa|LowerJejunum|Fraction mucosa	0.002697	0.000505518	0.00701289	0.000239066	0.014497	0.00132086	0.00131177	0.0277546	0.0458512	0.0377729	0.00371322	0.00875123	0.00131977	0.0975007	0.0015067	0.000288058	0.00303682	6.45834e-05	0.00690191	0.000349371	0.000535534	0.0219313	0.000829689	0.015275	0.00143554	0.00980787	0.00196317	0.00698835	0.0028841	0.000479468	0.00560946	0.000644279	0.0177348	0.00301366	0.00155111	0.00170838	0.00272586	0.00202829	0.00258473	0.0188031	0.000283938	0.00736295	0.00130501	0.000192405	0.00263761	0.000102398	0.00510572	0.000235556	0.000334707
Organism|SmallIntestine|Specific blood flow rate	0.0687921	0.0480997	0.0365231	0.0380101	0.0783737	0.021368	0.0280034	0.0269396	0.0957092	0.0331435	0.0192743	0.0379225	0.0171773	0.0423871	0.0387055	0.039622	0.0201415	0.0213733	0.0345596	0.00948254	0.0164718	0.0520398	0.0363778	0.039731	0.0464279	0.0627277	0.0179903	0.0230847	0.0501668	0.0325518	0.0242967	0.0293571	0.0650985	0.0136651	0.0238122	0.0601912	0.0717012	0.0737673	0.0374151	0.0765982	0.0709859	0.0446724	0.0337335	0.0336299	0.0161786	0.0184686	0.0290471	0.00799877	0.0136075
Fat|Vf (something)	0.0238919	0.0257626	0.0349	0.0209667	0.00502463	0.0196571	0.00616116	0.0181416	0.0521169	0.0272879	0.0164311	0.00257204	0.00610518	0.0106882	0.0721108	0.0669643	0.0838025	0.0658303	0.0171985	0.0226443	0.0166815	0	0	0	0	0	0	0	0.0318395	0.0268862	0.0371315	0.0285723	0.00757125	0.0184301	0.00950458	0.0215121	0.0279544	0.037264	0.0207859	0.00426939	0.0529467	0.0103851	0.0831173	0.0766708	0.0926833	0.074922	0.0202231	0.0246428	0.0192403
Organism|LargeIntestine|Specific blood flow rate	0.0196353	0.0205795	0.025145	0.0408089	0.0423707	0.00747231	0.0434399	0.00866086	0.0389617	0.012964	0.0219943	0.0143058	0.0012305	0.0925965	0.0110828	0.0163875	0.0120718	0.0225998	0.0184343	0.00319113	0.0283287	0.0133408	0.0149892	0.0205185	0.0475225	0.0375227	0.00752611	0.0337078	0.0138551	0.0144767	0.0203505	0.0335801	0.0374681	0.00636792	0.0324556	0.010866	0.0225108	0.0135995	0.0243413	0.0330853	0.00283029	0.070954	0.00963289	0.0139269	0.00996939	0.0194141	0.0154618	0.00268975	0.0228363
Organism|Lung|Volume	0.0160853	0.0912054	0.0480947	0.0792029	0.00625304	0.0115274	0.0105682	0.00594972	0.0166729	0.0103834	0.0118654	0.00410047	0.00640217	0.00360493	0.0100541	0.0481025	0.0202159	0.0385256	0.00449588	0.0066191	0.00580424	0.0189426	0.0825917	0.0507187	0.0755026	0.0119254	0.018275	0.0143797	0.0136442	0.0650905	0.0345372	0.0612161	0.00636392	0.0108985	0.00871218	0.00526408	0.0149953	0.0089621	0.0132387	0.00424721	0.00547561	0.00397418	0.00849085	0.0451918	0.0180789	0.0345716	0.00424499	0.00612517	0.00525862
Organism|LargeIntestine|Volume	0.0179006	0.0199326	0.0274247	0.0353456	0.0367474	0.008627	0.0438169	0.0139325	0.0417499	0.0315191	0.0392192	0.0658929	0.0121131	0.088512	0.00913941	0.0143775	0.0150192	0.0186497	0.0177715	0.00746623	0.0245942	0.0154221	0.0142897	0.0277344	0.0432154	0.0541786	0.0127477	0.0425877	0.0154611	0.0165845	0.0329643	0.0382317	0.0397929	0.0111539	0.0368975	0.00927614	0.0216691	0.0153034	0.0201624	0.0337829	0.00653475	0.0720091	0.00802847	0.0118459	0.0145082	0.0169544	0.0188572	0.0078283	0.0193409
Bone|Vf (something)	0.0254843	0.0214016	0.011136	0.028722	0.0168608	0.0318226	0.0198414	0.00632692	0.0351441	0.00819708	0.011381	0.00317175	0.0114769	0.0156222	0.0287988	0.042888	0.0230426	0.0449511	0.0235968	0.0389421	0.0234482	0	0	0	0	0	0	0	0.0188827	0.0198326	0.0126414	0.0277526	0.0184167	0.0287074	0.0194318	0.0699699	0.0322736	0.0153257	0.0590228	0.0312056	0.0650579	0.0400418	0.0272962	0.0432071	0.022692	0.0436826	0.0234153	0.0382705	0.022581
Organism|Lumen|LowerJejunum|Microvilli factor	0.000251936	0.000171326	0.000329227	0.000228492	0.00371581	0.000406743	0.000608012	0.0252592	0.0442113	0.0322727	0.00275864	0.00785127	0.00038211	0.0843796	0.000188473	0.000150782	0.000186521	7.98471e-05	0.0023815	7.65509e-05	0.000347228	0	0	0	0	0	4.44292e-14	0	0.000136306	7.43485e-05	0.000185961	0.000245462	0.00169382	0.00133268	0.000368695	0.000157953	0.000555658	0.000249984	0.000139904	0.000840214	9.18688e-06	0.000381046	0.00015331	0.000123766	0.000136065	4.76562e-05	0.00172378	3.86173e-05	0.000245204
SmallIntestine|Vf (something)	0.0128933	0.0124124	0.00449618	0.0145096	0.0178439	0.00752676	0.0117073	0.0281149	0.0526914	0.0501093	0.00445471	0.00844889	0.00471599	0.0842387	0.00868252	0.00950177	0.00272723	0.0106219	0.0130433	0.00491339	0.0097669	0	0	0	0	0	0	0	0.0152198	0.01325	0.0046895	0.018215	0.0229621	0.00901397	0.0162604	0.00443644	0.00769204	0.00919574	0.00614395	0.0143171	0.0291004	0.00347649	0.00751986	0.00820127	0.00240339	0.00936859	0.012023	0.00446359	0.00894955
Organism|Lumen|ColonDescendens|Length	3.21485e-05	#NUM!	0.000234867	1.5516e-05	0.000298815	8.2998e-05	2.0139e-05	0.000998238	#NUM!	0.00834363	0.00155443	0.00491647	0.000171116	0.0513151	1.66122e-05	#NUM!	0.000122981	1.12393e-05	0.000189212	4.14638e-05	1.73286e-05	6.70318e-05	#NUM!	0.000568275	5.50486e-05	0.00056104	0.000223222	6.48412e-05	3.02347e-05	#NUM!	0.000239259	9.12185e-06	0.000288979	9.04954e-05	1.31525e-05	1.48951e-05	#NUM!	9.11708e-05	0.000323233	0.00162705	0.000214526	0.000482946	1.45491e-05	#NUM!	0.000110394	8.80243e-06	0.000141266	3.5319e-05	1.6018e-05
Organism|Lung|Fraction vascular	0.014796	0.0687816	0.0379854	0.0632327	0.00331859	0.00977618	0.00794252	0.000269827	0.00472939	0.00229775	0.0034046	0.000584283	0.000436303	0.00110288	0.00754937	0.0359044	0.0139532	0.0279579	0.000555619	0.0036274	0.00255212	0.0178372	0.0827359	0.0508396	0.0739413	0.0121845	0.018219	0.0141921	0.0127528	0.0493881	0.0291922	0.0497949	0.00591058	0.0105467	0.00771634	0.000114148	0.000387827	0.000256814	0.000542361	4.68641e-05	0.00028036	1.02355e-05	0.00534701	0.0324338	0.0115327	0.023009	0.000746133	0.00243717	0.00135075
Organism|Lumen|ColonSigmoid|Length	3.26919e-05	#NUM!	0.000448456	1.51802e-05	0.000298815	0.000901287	1.90739e-05	0.00107716	#NUM!	0.00414408	0.00138302	0.0810681	0.000196668	0.0400018	1.80394e-05	#NUM!	0.000203937	1.10892e-05	0.000189215	0.000347804	1.63954e-05	4.77814e-05	#NUM!	0.000996557	4.77234e-05	0.00056104	0.00233941	6.15484e-05	3.8067e-05	#NUM!	0.000440176	9.06811e-06	0.000288979	0.0012884	1.24903e-05	3.20375e-05	#NUM!	7.13758e-05	0.000323288	0.00203304	0.000575366	0.0042029	1.45479e-05	#NUM!	0.00017157	8.77778e-06	0.000141289	0.000255869	1.51531e-05
Organism|Lumen|Caecum|Distal radius	8.15146e-06	#NUM!	6.62358e-05	3.95243e-05	0.000270434	0.000229069	1.135e-05	0.000368378	#NUM!	0.00101213	0.0012927	0.0795587	0.00131322	0.00930239	4.45279e-06	#NUM!	3.29413e-05	1.92822e-05	7.15814e-05	0.000180238	8.89848e-06	1.71468e-05	#NUM!	0.000196764	0.000305815	0.00134461	0.000854428	2.44416e-05	7.70495e-06	#NUM!	7.10437e-05	3.68688e-05	0.000636506	0.000396966	9.25328e-06	0.000291885	#NUM!	9.95259e-05	0.000232596	0.0467363	0.00034982	0.00402255	4.0069e-06	#NUM!	3.00889e-05	1.5393e-05	5.98522e-05	0.000164793	7.88334e-06
Organism|SmallIntestine|Mucosa|UpperJejunum|Fraction mucosa	0.002697	0.000634347	0.00677967	0.000152157	0.0156855	0.00121962	0.001759	0.0329327	0.057809	0.0613953	0.00422477	0.00818695	0.00131474	0.0750896	0.0015067	0.000368843	0.00297395	9.51185e-05	0.00746823	0.000302229	0.000700536	0.0219313	0.00119963	0.0142676	0.00154511	0.0106156	0.00200153	0.00561013	0.0028841	0.000591716	0.00525173	0.000591207	0.0191923	0.00301075	0.00227939	0.0209814	0.018693	0.0460441	0.015672	0.0271711	0.00171559	0.00520531	0.00130501	0.000252988	0.00260441	0.000124405	0.00552432	0.000200131	0.00041182
Organism|Liver|Specific blood flow rate	0.0180581	0.0228784	0.00701723	0.0245775	0.019219	0.0327211	0.0143938	0.0151211	0.0733913	0.0112417	0.0327396	0.0158829	0.0294193	0.0421134	0.0112949	0.0219367	0.00521734	0.0167294	0.00945471	0.0186148	0.0104903	0.00437151	0.0113095	0.0037558	0.0124795	0.00350823	0.0126316	0.00627613	0.00985231	0.013018	0.00326943	0.0142509	0.014198	0.0134484	0.00980435	0.0153452	0.0340563	0.0108713	0.0293833	0.0137429	0.0447878	0.0284549	0.00951784	0.0176776	0.00384717	0.0133119	0.00746334	0.01485	0.0081197
Organism|Lumen|LowerIleum|Distal radius	3.33e-05	#NUM!	0.000284373	6.76917e-05	0.000157758	0.00101643	4.69385e-06	0.00730465	#NUM!	0.00784911	0.0700565	0.00362834	0.0727382	0.017473	1.85807e-05	#NUM!	0.000121606	3.43124e-05	0.000103786	0.000484203	2.81155e-06	7.59925e-05	#NUM!	0.000486416	3.66515e-05	1.21668e-05	0.000756326	9.19927e-06	3.13419e-05	#NUM!	0.000233942	4.04535e-05	6.86109e-05	0.000393874	4.24932e-06	0.00032314	#NUM!	0.000916939	0.00282715	0.00791096	0.00665026	0.00797829	1.66203e-05	#NUM!	0.000104935	2.55185e-05	7.97449e-05	0.000401689	2.10724e-06
Organism|Lumen|LowerIleum|Proximal radius	3.33e-05	#NUM!	0.000437929	6.76917e-05	0.000159655	0.00101643	7.04645e-06	0.00730465	#NUM!	0.0162454	0.0700563	0.00370409	0.0727382	0.0257171	1.85807e-05	#NUM!	0.000217624	3.43124e-05	0.000105043	0.000484203	4.24553e-06	7.59925e-05	#NUM!	0.000749415	3.66515e-05	1.24617e-05	0.000756326	1.38978e-05	3.13419e-05	#NUM!	0.000360226	4.04535e-05	6.94306e-05	0.000393874	6.36955e-06	0.000323155	#NUM!	0.0016737	0.00282716	0.00802548	0.00665026	0.0158939	1.66203e-05	#NUM!	0.000161584	2.55185e-05	8.07172e-05	0.000401689	3.19775e-06
Organism|Lumen|ColonTransversum|Proximal radius	5.64315e-06	#NUM!	5.38399e-05	8.08655e-05	0.000227454	0.00015226	1.33758e-05	0.000544695	#NUM!	0.00969015	0.00777592	0.0713314	0.00229299	0.0369876	4.43595e-06	#NUM!	3.25432e-05	6.71678e-05	0.000139722	8.11242e-05	1.21134e-05	1.43257e-05	#NUM!	0.000142219	0.000519447	0.000412378	0.000372677	3.61405e-05	3.49161e-06	#NUM!	4.03707e-05	7.03314e-05	0.000219424	0.000178545	7.13991e-06	9.0534e-05	#NUM!	0.000470543	5.78396e-05	0.00435365	0.000430073	0.00428866	3.84213e-06	#NUM!	2.67068e-05	6.1608e-05	0.000102205	6.90089e-05	1.11067e-05
Organism|Lumen|ColonTransversum|Distal radius	5.64315e-06	#NUM!	4.93496e-05	5.35485e-05	0.000227454	0.00015226	1.33758e-05	0.000544698	#NUM!	0.0088271	0.00519094	0.0713314	0.00229299	0.0369876	4.43595e-06	#NUM!	2.97637e-05	4.45139e-05	0.000139722	8.11242e-05	1.21134e-05	1.43257e-05	#NUM!	0.000130509	0.000344005	0.000412378	0.000372677	3.61405e-05	3.49161e-06	#NUM!	3.7149e-05	4.66721e-05	0.000219424	0.000178545	7.13991e-06	9.06e-05	#NUM!	0.000414757	0.000127137	0.00435488	0.000431384	0.00428866	3.84213e-06	#NUM!	2.44014e-05	4.07834e-05	0.000102205	6.90089e-05	1.11067e-05
Organism|Lumen|ColonAscendens|Proximal radius	3.75086e-06	#NUM!	0.000101057	2.77156e-05	0.000227454	9.50793e-05	4.25195e-05	0.00043504	#NUM!	0.00284197	0.00369732	0.0600384	0.000967788	0.0681467	3.20629e-06	#NUM!	5.04428e-05	2.31708e-05	0.000139722	4.82773e-05	3.55876e-05	1.54379e-05	#NUM!	0.000253974	9.02785e-05	0.000412378	0.00024125	0.00011394	1.60863e-06	#NUM!	0.000100385	1.81602e-05	0.000219424	0.000105814	2.3428e-05	0.000173777	#NUM!	0.000228577	0.000161971	0.0148892	0.000131	0.0112054	2.77427e-06	#NUM!	4.48519e-05	2.11094e-05	0.000102205	4.11674e-05	3.14611e-05
Organism|Kidney|Fraction vascular	0.00368726	0.0187459	0.00816064	0.00583372	0.011439	0.00491706	0.00993302	0.00845907	0.0667968	0.0140829	0.0131918	0.0220129	0.00872311	0.0387826	0.000250077	0.000845998	0.000231177	0.000339949	0.000495329	0.000164054	0.000461696	0.0049703	0.00837583	0.00607984	0.0102769	0.0118771	0.00387117	0.0101737	0.000234316	0.00107054	0.000348426	0.000293765	0.000580618	0.0002401	0.000462813	0.000153636	0.000819349	0.000263965	0.00020386	0.000284062	0.000163455	0.000127856	0.000330093	0.00082602	0.000251394	0.000450712	0.000572095	0.000265297	0.000545175
Organism|Lumen|UpperJejunum|Microvilli factor	0.000251936	0.000217399	0.00050058	0.000199499	0.00402191	0.000435676	0.000756982	0.0300226	0.0556385	0.0522857	0.00292899	0.00737127	0.00040733	0.0653767	0.000188473	0.000190144	0.000275999	6.38535e-05	0.00257766	8.23196e-05	0.000425335	0	0	0	0	0	1.05633e-13	0	0.000136306	9.52893e-05	0.000289347	0.000249863	0.00183337	0.00136157	0.000468511	0.00224375	0.00298394	0.00228604	0.000292147	0.00120386	1.2602e-05	0.000367457	0.00015331	0.000155211	0.00019922	3.69729e-05	0.00186525	4.16794e-05	0.000298586
Organism|ArterialBlood|Volume	0.0356627	0.0395406	0.0330363	0.0177157	0.0160564	0.042505	0.03957	0.00958732	0.00502092	0.00539447	0.00193634	0.00883226	0.018546	0.0100104	0.0200527	0.0207073	0.0135543	0.008837	0.010303	0.0216758	0.0190268	0.0292284	0.0329614	0.0361241	0.0105176	0.0264228	0.0647377	0.0467992	0.028498	0.0271513	0.0241054	0.0140806	0.0175186	0.0401421	0.0324674	0.00857189	0.00503302	0.00559279	0.00316195	0.00967814	0.0161625	0.00689364	0.016255	0.0190004	0.011837	0.00751003	0.00958752	0.0193433	0.0166345
Organism|Surface/Volume ratio (blood cells)	0.0233877	0.0347549	0.0234873	0.0166089	0.0199725	0.0155536	0.0202004	0.0068273	0.0634868	0.0115626	0.00594448	0.00618085	0.00562255	0.0229066	0.00885612	0.0153274	0.00731472	0.0102785	0.00871596	0.0082192	0.0109071	0	1.09354e-11	2.16451e-12	0	3.70397e-14	0	0	0.0222855	0.0192062	0.0124598	0.0154047	0.0170114	0.0213973	0.0196087	0.00201085	0.000999972	0.00174055	0.00165178	0.00462269	0.0022623	0.0109123	0.00966863	0.0101584	0.00487026	0.00857298	0.00660009	0.00656845	0.00858835
Organism|SmallIntestine|Mucosa|Duodenum|Fraction of regional blood flow rate	0.00363212	0.00126019	0.00181017	0.000294723	0.00524116	0.00314796	0.0013812	0.000458597	0.000605818	0.000315632	0.000101081	0.000675047	0.00471269	0.0048897	0.00263648	0.00102256	0.00129092	0.000228105	0.00623966	0.00246674	0.00127453	0.00599021	0.000678672	0.00315028	0.000233556	0.00938069	0.00263433	0.00195718	0.00483227	0.00137575	0.00221665	0.000366103	0.00633951	0.00411972	0.0018991	0.011154	0.00175583	0.00245806	0.00107055	0.00405234	0.0634786	0.00688332	0.00232431	0.000904141	0.00114526	0.000225939	0.00618848	0.00233686	0.00119291
Organism|LargeIntestine|Mucosa|ColonAscendens|Fraction interstitial	0.000413275	0.000290824	0.00111905	0.00080323	0.00215342	0.00025812	0.00276151	0.000403095	0.000732275	0.00465389	0.00123898	0.0267549	0.000243699	0.0633724	0.000239773	0.000185386	0.000576579	0.000485818	0.00112507	0.000112249	0.00155523	0.000989314	0.000658869	0.002811	0.00252403	0.00665872	0.000723959	0.00739587	0.000515428	0.000334963	0.00149561	0.00104617	0.00315098	0.000343112	0.00336087	8.38756e-05	9.66623e-05	0.000380396	0.000193635	0.00117745	0.000120579	0.00228437	0.00018961	0.000142919	0.00042471	0.00039684	0.000807019	8.97104e-05	0.00126001
Organism|SmallIntestine|Mucosa blood flow fraction	0.0109341	0.000187456	0.00847788	0.00078964	0.00499763	0.00594314	0.0012521	0.00697432	0.00701828	0.0155147	0.00476168	0.00307745	0.0152483	0.029349	0.00565698	0.000131366	0.00381387	0.000556109	0.00354232	0.00262657	0.000837186	0.0201339	0.000626103	0.0158012	0.00341837	0.0365704	0.00421523	0.00683953	0.0102501	0.000162729	0.00748525	0.000505986	0.00472033	0.00435013	0.0012982	0.0319196	0.0203185	0.0528814	0.0200379	0.0491106	0.0630594	0.0168053	0.00476767	0.000138856	0.00335443	0.000568436	0.00396608	0.00213833	0.000878687
Organism|Lumen|ColonAscendens|Distal radius	3.75086e-06	#NUM!	0.000101057	2.06895e-05	0.000227454	9.50793e-05	3.15037e-05	0.000437769	#NUM!	0.00284197	0.00282731	0.0600384	0.000967788	0.0485892	3.20629e-06	#NUM!	5.04428e-05	1.7305e-05	0.000139722	4.82773e-05	2.61116e-05	1.54379e-05	#NUM!	0.000253974	6.61938e-05	0.000412378	0.00024125	8.6246e-05	1.60863e-06	#NUM!	0.000100385	1.34811e-05	0.000219424	0.000105814	1.70088e-05	0.000173566	#NUM!	0.000228577	0.000101404	0.0148892	0.000131266	0.00657194	2.77427e-06	#NUM!	4.48519e-05	1.57334e-05	0.000102205	4.11674e-05	2.30231e-05
Organism|Liver|Fraction vascular	0.00330245	0.00759373	0.00220806	0.00249114	0.00418834	0.00232439	0.00458131	0.00164145	0.0229692	0.00177396	0.00289434	0.000998774	0.000789455	0.00130021	0.00413878	0.00769934	0.00294272	0.00398148	0.00453071	0.00189637	0.00579067	0.0298021	0.0268066	0.0138658	0.0276955	0.0598641	0.0268968	0.0410428	0.00459381	0.00657816	0.00302113	0.00305981	0.00302206	0.00498429	0.00296405	0.00293933	0.00873141	0.00239965	0.00271961	0.0050858	0.00275025	0.0110537	0.00326546	0.00463246	0.00222904	0.00288643	0.00350428	0.00176607	0.00406319
Organism|SmallIntestine|Mucosa|Duodenum|Fraction mucosa	0.000679529	0.000188391	0.000671085	3.6991e-05	0.00703482	0.00214318	0.000479687	0.00167816	0.00218721	0.00088473	0.000104482	0.000754656	0.00517943	0.0323074	0.000387926	0.00010452	0.00029285	8.46406e-06	0.00317881	0.000762526	0.000193141	0.00622665	0.000509647	0.00309466	0.000207927	0.00467534	0.00154019	0.000668061	0.000713889	0.00016653	0.000514386	5.68214e-05	0.00851689	0.00309469	0.000670046	0.0103399	0.00160829	0.00177968	0.00128081	0.0040063	0.0594471	0.00697146	0.000341443	6.90272e-05	0.000249663	6.46814e-06	0.00231647	0.000597159	0.000112878
Organism|Muscle|Albumin ratio (tissue/plasma)	0	0	0	0	0	0	0	0	0	0	0	0	0	0	0	0	0	0	0	0	0	0	0	0	0	0	0	0	0	0	0	0	0	0	0	0	0	0	0	0	0	0	0	0	0	0	0	0	0
Organism|Lumen|Rectum|Distal radius	4.58418e-06	#NUM!	4.5977e-05	2.15568e-05	0.000235705	1.29391e-05	1.51691e-05	0.000204844	#NUM!	0.00051186	0.000227811	0.0319718	6.76215e-05	0.0373028	4.06649e-06	#NUM!	1.82403e-05	1.05084e-05	0.000135733	6.27939e-06	1.10174e-05	5.69539e-06	#NUM!	0.000105341	0.000107094	0.000518597	3.54197e-05	5.02414e-05	2.54731e-06	#NUM!	4.21921e-05	3.52071e-05	0.000278848	1.39199e-05	1.62442e-05	1.04111e-05	#NUM!	1.53384e-05	8.26841e-06	0.000926138	1.39852e-05	0.00156137	3.74089e-06	#NUM!	1.35226e-05	6.76352e-06	9.76891e-05	5.2392e-06	9.93187e-06
Organism|Lumen|Rectum|Proximal radius	4.58418e-06	#NUM!	4.5977e-05	3.21093e-05	0.000235705	1.29391e-05	1.61501e-05	0.000204844	#NUM!	0.00051186	0.00045193	0.0319718	6.76214e-05	0.0395815	4.06649e-06	#NUM!	1.82403e-05	1.55887e-05	0.000135733	6.27939e-06	1.16984e-05	5.69539e-06	#NUM!	0.000105341	0.000160078	0.000518597	3.54197e-05	5.38774e-05	2.54731e-06	#NUM!	4.21921e-05	5.30222e-05	0.000278848	1.39199e-05	1.73323e-05	1.04111e-05	#NUM!	1.53357e-05	1.2969e-05	0.000919836	1.93611e-05	0.00163728	3.74089e-06	#NUM!	1.35226e-05	1.00292e-05	9.76891e-05	5.2392e-06	1.05544e-05
Organism|PortalVein|Volume	0.0212391	0.0243911	0.0228663	0.0207874	0.0078795	0.0127987	0.00845095	0.0219655	0.0403009	0.019656	0.0221143	0.0147789	0.0150029	0.0299023	0.0145519	0.019129	0.0141472	0.0144421	0.00576741	0.00872882	0.00593391	0.0514366	0.0397912	0.0405294	0.0540068	0.0383235	0.0313868	0.02903	0.0250813	0.0268932	0.0262575	0.0253952	0.00869035	0.0156168	0.00923357	0.0159781	0.0318905	0.016094	0.0181325	0.0068829	0.0132484	0.00633409	0.013251	0.017594	0.0128629	0.0132072	0.00559512	0.00840802	0.00565618
Organism|Lumen|ColonDescendens|Proximal radius	1.28535e-05	#NUM!	0.00011753	7.93527e-06	0.000149199	4.14234e-05	9.80756e-06	0.00041307	#NUM!	0.00462512	0.000806796	0.0516456	0.000504595	0.0260362	6.73484e-06	#NUM!	6.17959e-05	5.65657e-06	9.35653e-05	2.06999e-05	8.87379e-06	2.70113e-05	#NUM!	0.000283931	2.88035e-05	0.000279829	0.000111325	2.67186e-05	1.21095e-05	#NUM!	0.000119355	4.34237e-06	0.000144614	4.48733e-05	5.27727e-06	1.07142e-05	#NUM!	0.000133663	0.000132458	0.00155146	0.000198153	0.00260708	5.942e-06	#NUM!	5.54694e-05	4.38165e-06	6.92783e-05	1.7636e-05	8.11477e-06
Organism|Lumen|ColonDescendens|Distal radius	1.64209e-05	#NUM!	0.000106353	7.93527e-06	0.000149199	4.14234e-05	9.28372e-06	0.000549228	#NUM!	0.00412223	0.000806796	0.0516456	0.000504595	0.0247109	8.57754e-06	#NUM!	5.59428e-05	5.65657e-06	9.35653e-05	2.06999e-05	8.40943e-06	3.44525e-05	#NUM!	0.000256885	2.88035e-05	0.000279829	0.000111325	2.49733e-05	1.54656e-05	#NUM!	0.000107969	4.34237e-06	0.000144614	4.48733e-05	4.94455e-06	1.55525e-05	#NUM!	0.000113031	0.000132457	0.00155146	0.000195248	0.00235284	7.55609e-06	#NUM!	5.02152e-05	4.38165e-06	6.92783e-05	1.7636e-05	7.68491e-06
Organism|Liver|Flow fraction via large pores	0	0	0	0	0	0	0	0	0	0	0	0	0	0	0	0	0	0	0	0	0	0.0268074	0.022294	0.0128092	0.0237468	0.0496563	0.0199958	0.038252	0	0	0	0	0	0	0	0	0	0	0	0	0	0	0	0	0	0	0	0	0
Organism|SmallIntestine|Mucosa|UpperJejunum|Fraction of regional blood flow rate	0.0120952	0.0029729	0.00371809	0.00342695	0.0122921	0.00801676	0.00694947	0.004443	0.00331161	0.010486	0.00175632	0.00186203	0.0021211	0.0122882	0.00884742	0.00241051	0.00284933	0.00264684	0.0143438	0.00587035	0.00642493	0.0199347	0.00160888	0.00735201	0.00294813	0.0214913	0.00629517	0.00913431	0.0162165	0.00325295	0.00502836	0.00420875	0.0145971	0.00986835	0.00955654	0.0237392	0.0173516	0.0493189	0.017131	0.0301539	0.00534854	0.00626701	0.00781193	0.00213043	0.0025706	0.00236587	0.0141906	0.00544146	0.00601519
Organism|Skin|Albumin ratio (tissue/plasma)	0	0	0	0	0	0	0	0	0	0	0	0	0	0	0	0	0	0	0	0	0	0	0	0	0	0	0	0	0	0	0	0	0	0	0	0	0	0	0	0	0	0	0	0	0	0	0	0	0
Organism|Bone|Fraction interstitial	0.00609848	0.00283301	0.00107487	0.00337393	0.00143642	0.00429045	0.00201054	0.000480206	0.00287011	0.000632313	0.000870771	0.000238364	0.000891828	0.00122251	0.00276974	0.00344705	0.00181862	0.00360435	0.00185442	0.0031588	0.00186725	0.0273478	0.04775	0.0230732	0.0431928	0.0143112	0.0356987	0.0177637	0.0188804	0.0175654	0.00668631	0.0189739	0.00605831	0.0185918	0.00876403	0.00723713	0.00328807	0.00157433	0.00608461	0.00324134	0.00671694	0.00418939	0.00211525	0.00307203	0.0016169	0.00312505	0.00166742	0.00275008	0.00161436
Liver|Vf (something)	0.0260567	0.0201534	0.0164462	0.0194115	0.0325641	0.0314962	0.0261989	0.00379051	0.010471	0.00401586	0.00316092	0.00400559	0.00529748	0.0177331	0.0212711	0.0226394	0.0131142	0.0165476	0.028517	0.021345	0.0233266	0	0	0	0	0	0	0	0.0260535	0.0185572	0.014929	0.0210468	0.0442139	0.029534	0.0330665	0.0216453	0.042859	0.0173278	0.0197184	0.0117647	0.016855	0.00640575	0.0190246	0.0204704	0.0117987	0.0149432	0.0271496	0.0194605	0.0217436
Organism|Lumen|LowerIleum|Length	6.98705e-05	#NUM!	0.000723906	0.000138275	0.000318132	0.00202924	1.17643e-05	0.00115131	#NUM!	0.0035511	0.00400495	0.000730408	0.00245887	0.0432813	3.88098e-05	#NUM!	0.000346867	7.10449e-05	0.00021089	0.000967043	7.17059e-06	0.000152905	#NUM!	0.00123986	7.44465e-05	4.97597e-05	0.00150882	2.3515e-05	6.59632e-05	#NUM!	0.000595337	8.02614e-05	0.00013748	0.000771342	1.06035e-05	0.000670058	#NUM!	0.00182711	0.00583761	0.0139513	0.0133487	0.000526185	3.46406e-05	#NUM!	0.000267061	5.35215e-05	0.000163041	0.000802653	5.45316e-06
Organism|SmallIntestine|Mucosa|UpperIleum|Fraction mucosa	7.51611e-05	0.000456067	0.000271086	0.000704422	0.00179952	0.00420821	3.84142e-05	0.000730491	0.0419904	0.00106546	0.0051551	0.00106174	0.00570928	0.00284523	4.67231e-05	0.000253566	0.000134991	0.000139655	0.000904724	0.0018148	1.57185e-05	0.00089854	0.000716334	0.00209643	0.00232651	0.00123921	0.00185405	0.000214388	0.000104541	0.000436583	0.000296134	0.0011132	0.00223185	0.00486273	4.48705e-05	7.36505e-05	0.00044122	0.000296915	0.000478024	0.00183276	0.00141203	0.000350221	4.0279e-05	0.000164935	0.000117059	7.05193e-05	0.000681193	0.00146853	9.84538e-06
Organism|Lumen|UpperIleum|Microvilli factor	7.1556e-06	0.000156977	1.38495e-05	0.000430655	0.000413835	8.39316e-05	1.7944e-05	0.000673317	0.040889	0.00101763	0.00422419	0.000992825	0.00034776	0.00254583	5.12285e-06	0.000136112	6.88253e-06	0.000187455	0.000316126	1.57226e-05	1.0254e-05	0	0	0	1.77463e-17	0	6.8389e-13	0	3.99138e-06	6.85725e-05	8.18445e-06	0.000337405	0.000161881	0.000673809	1.08632e-05	1.75756e-05	0.000109252	5.90877e-05	1.50754e-05	0.000124918	1.57155e-05	1.66677e-05	4.09179e-06	0.000111115	5.30994e-06	0.000121279	0.000240381	7.36662e-06	7.26484e-06
Organism|Bone|Fraction vascular	0.00502279	0.00469896	0.00149611	0.00511058	0.0028385	0.00515438	0.00357722	0.000270688	0.00249721	0.000461731	0.00069121	0.000172619	0.000581051	0.00114056	0.00281913	0.0023148	0.000845425	0.00250244	0.00143519	0.00222781	0.00178518	0.0311925	0.0218856	0.0099578	0.0389059	0.0256241	0.0313718	0.0240773	0.00707969	0.00729078	0.00381292	0.00820336	0.0024411	0.00757362	0.00343976	0.0028901	0.00109392	0.000632903	0.00243497	0.00130141	0.00267406	0.0017056	0.00207766	0.00143304	0.000652503	0.0017067	0.00103017	0.00154805	0.0012538
Organism|SmallIntestine|Mucosa|UpperJejunum|Fraction vascular	0.00101762	0.000193897	0.00121391	0.000156328	0.00199527	0.000233384	0.000480617	0.030211	0.0143505	0.0385631	0.00135905	0.00119007	0.000283754	0.0125693	0.000647077	0.000138047	0.000585044	7.2754e-05	0.00101257	0.000111657	0.000257105	0.00799379	0.000408103	0.0026547	0.000706076	0.010554	0.00148097	0.00263929	0.00127342	0.000203608	0.00157779	0.000223763	0.00264539	0.000403048	0.000556485	0.00382848	0.0021862	0.00608675	0.00141126	0.00156627	0.000168478	0.000340423	0.000532266	0.000112589	0.000414798	5.39501e-05	0.000753596	9.46219e-05	0.00019426
Organism|SmallIntestine|Mucosa|LowerJejunum|Fraction vascular	0.00101762	0.000144907	0.00120642	0.000164147	0.00184336	0.000231896	0.000485256	0.0255028	0.0107796	0.0353773	0.00114898	0.00128045	0.000303045	0.0219695	0.000647077	0.000102406	0.000592393	7.736e-05	0.000935474	0.000111661	0.000263071	0.00799379	0.000302004	0.00273599	0.000679898	0.00975134	0.00145291	0.00310126	0.00127342	0.000153634	0.00156656	0.000226268	0.00244398	0.000392137	0.000553085	0.000408862	0.000359689	0.00100122	0.000246742	0.00124399	0.000110991	0.00053053	0.000532266	8.38347e-05	0.000423581	5.71906e-05	0.000696223	9.37979e-05	0.000199684
Organism|Lumen|UpperIleum|Length	6.98705e-05	#NUM!	0.000856883	0.000282592	0.00032193	0.00201475	2.71536e-05	0.00115195	#NUM!	0.00397574	0.00741679	0.000780844	0.00254896	0.035146	3.88098e-05	#NUM!	0.000390553	0.0001444	0.000213406	0.000959971	1.49906e-05	0.000152905	#NUM!	0.00144344	3.49196e-05	5.03172e-05	0.00149513	3.97866e-05	6.59632e-05	#NUM!	0.0007089	0.000219229	0.000139121	0.000746557	2.28877e-05	0.000657271	#NUM!	0.00221565	0.00544646	0.0017427	0.0132401	0.00015902	3.46406e-05	#NUM!	0.000317902	0.000101619	0.000164985	0.000797264	1.04944e-05
Organism|Fat|Fraction vascular	0.00438065	0.0056315	0.00553342	0.00362254	0.000978886	0.000851814	0.00117077	0.00100782	0.00393698	0.00167227	0.00109827	0.000126224	6.92767e-05	0.000858895	0.00328543	0.0032262	0.00338706	0.00255013	0.000887164	0.000698133	0.000883427	0.0336647	0.0331723	0.0320859	0.0286493	0.00550961	0.00831529	0.00636795	0.0024763	0.00497112	0.00291852	0.00205848	0.000357283	0.000836775	0.000436889	0.000262849	0.00054074	0.000392975	0.00023367	6.11539e-05	0.000929021	0.000120732	0.00232834	0.00198282	0.0023264	0.00175449	0.000679462	0.000770221	0.000642566
Organism|Lumen|ColonAscendens|pH	0	0	0	0	0	0	0	3.88023e-05	0.000536655	4.26171e-05	0.00015714	0.00184243	0	0.000993839	0	0	0	0	0	0	0	0	0	0	0	0	0	0	0	0	0	0	0	0	0	0	0	0	0	0	0	0	0	0	0	0	0	0	0
Organism|Fat|Hydraulic conductivity	0	0	0	0	0	0	0	0	0	0	0	0	0	0	0	0	0	0	0	0	0	0.0299229	0.0289367	0.0287477	0.024944	0.00436306	0.00718074	0.00547767	0	0	0	0	0	0	0	0	0	0	0	0	0	0	0	0	0	0	0	0	0
Organism|LargeIntestine|Mucosa blood flow fraction	0.000991812	0.000384677	0.00323494	0.000833469	0.00556291	0.00193802	0.00272568	3.31327e-05	0.000337509	0.000170397	7.6123e-05	0.00941129	0.000258482	0.00179228	0.000492224	0.000220744	0.00152615	0.000413286	0.00250968	0.000981072	0.00113714	0.00198596	0.000975294	0.00885887	0.0039065	0.0259466	0.00546415	0.00643291	0.00092425	0.000368267	0.00333468	0.00084526	0.00654071	0.00227895	0.00262521	8.27284e-05	8.6161e-05	0.000664265	0.000870186	0.0152292	0.000785024	0.000195602	0.000404863	0.00019925	0.00133711	0.000376117	0.002257	0.000865917	0.000969404
Organism|LargeIntestine|Mucosa|Caecum|Fraction mucosa	6.60256e-05	5.49505e-05	0.000196349	6.42259e-05	0.00317801	0.00219874	0.000135599	6.62125e-05	0.000480532	8.45952e-05	8.29464e-05	0.0284572	0.000429767	0.00211973	4.62661e-05	3.34451e-05	9.88118e-05	3.58149e-05	0.00171338	0.00109612	8.56011e-05	0.00100058	0.00034716	0.0010824	0.000352355	0.0114865	0.00550958	0.00198135	9.3045e-05	4.59556e-05	0.000189754	6.21421e-05	0.00352195	0.00250022	0.000171113	0.000102825	6.16824e-05	0.000139118	3.50191e-05	0.0136789	0.000914157	0.000143361	4.12098e-05	2.83245e-05	8.34908e-05	3.25521e-05	0.00133635	0.000901265	6.94624e-05
Organism|Lumen|Duodenum|Microvilli factor	8.65704e-05	6.66917e-05	6.31267e-05	2.42525e-05	0.00191682	0.00025819	0.000193604	0.00152663	0.00213937	0.000791946	8.43853e-05	0.000709298	0.001042	0.0281235	6.63177e-05	5.83905e-05	3.37566e-05	9.91717e-06	0.00105597	4.89429e-05	0.000107978	0	0	0	0	0	7.20319e-13	0	4.58957e-05	2.90442e-05	3.56604e-05	2.07793e-05	0.00101565	0.00108065	0.000121811	0.00112117	0.000425851	0.000263738	6.16024e-05	0.000153366	0.000368113	0.000461028	5.46732e-05	4.77949e-05	2.5536e-05	6.20526e-06	0.000724755	2.42758e-05	7.565e-05
Organism|Bone|Albumin ratio (tissue/plasma)	0	0	0	0	0	0	0	0	0	0	0	0	0	0	0	0	0	0	0	0	0	0	0	0	0	0	0	0	0	0	0	0	0	0	0	0	0	0	0	0	0	0	0	0	0	0	0	0	0
Organism|Lung|Fraction interstitial	0.00367158	0.0267583	0.012634	0.0205686	0.000773222	0.00289964	0.0021742	5.48817e-05	0.000820169	0.000222685	0.000169696	0.000113411	0.000169555	0.000532626	0.00204375	0.0128243	0.00436566	0.00876376	0.0001882	0.00108451	0.000734439	0.00731609	0.0192359	0.0129728	0.0229449	0.00482867	0.00604942	0.00500949	0.00436075	0.0209691	0.00999661	0.0178454	0.00201726	0.00347781	0.0027375	3.96738e-05	0.000129113	0.000298889	0.000391859	3.71158e-05	7.64841e-05	7.17127e-06	0.0015488	0.0113722	0.00359324	0.00721152	0.00030723	0.00074117	0.000402357
Organism|Stomach|Fraction vascular	0.000315157	0.000150565	0.000548672	9.4362e-05	0.000130972	0.000165197	0.000151512	5.11252e-05	0.000147259	5.44036e-05	7.96751e-05	3.68009e-05	1.966e-05	0.00037962	0.000281553	0.000141436	0.000328694	8.0894e-05	9.78275e-05	0.000126428	0.000113942	0.00310268	0.000590232	0.00284677	0.000911208	0.00288845	0.00230999	0.00230859	0.000112934	2.51757e-05	0.000173113	2.96886e-05	4.59725e-05	0.000105928	5.06701e-05	0.000101219	5.44858e-05	0.000186583	3.13571e-05	4.99308e-05	8.48202e-05	1.13564e-05	0.000278838	0.000131127	0.000278155	7.93718e-05	0.000106396	0.000251003	0.000121941
Organism|Spleen|Volume	0.018004	0.0125831	0.0105561	0.0165618	0.00686068	0.00252493	0.00578528	0.0112902	0.0264501	0.0110509	0.0137105	0.00803638	0.00107614	0.0134311	0.00981266	0.00932029	0.00509624	0.00882109	0.00315554	0.00106638	0.00281873	0.0148715	0.00963682	0.010858	0.0230814	0.00896949	0.00258004	0.00635978	0.0131112	0.00975451	0.00748144	0.0134595	0.00700524	0.00171614	0.00536516	0.0107663	0.0139622	0.00954695	0.011883	0.00634041	0.00197394	0.0102765	0.00859504	0.00770238	0.00402984	0.0075758	0.0032128	0.000904623	0.00230441
Organism|LargeIntestine|Mucosa|ColonTransversum|Fraction interstitial	0.000586129	0.000664997	0.00308293	0.00198046	0.00215342	0.000476412	0.0013678	0.000560829	0.00143065	0.00941821	0.0027749	0.0239955	0.000550071	0.0263902	0.000340757	0.00045881	0.00159904	0.00121721	0.00112507	0.000206647	0.000767594	0.00143943	0.00149327	0.00769557	0.00617173	0.00665872	0.00136128	0.00380251	0.000731795	0.000766908	0.00424708	0.00259843	0.00315098	0.000668179	0.00166284	0.000114007	0.000219326	0.00150344	0.000540876	0.000497177	0.000210571	0.00122952	0.00026974	0.000354471	0.00116425	0.000973753	0.000807019	0.000155416	0.000620805
Organism|Lumen|Caecum|Microvilli factor	6.70454e-06	6.75059e-06	8.65061e-06	6.62116e-06	0.000918273	0.000503168	1.28274e-05	4.91114e-05	0.000411062	6.66689e-05	7.52821e-05	0.0262624	0.000285702	0.0019729	5.74974e-06	7.14729e-06	4.18955e-06	3.2172e-06	0.000682527	0.000332863	4.38274e-05	0	0	0	0	0	0	0	3.20695e-06	2.66033e-06	5.61552e-06	4.56736e-06	0.000362329	0.000261253	4.99738e-06	9.7908e-06	1.27779e-05	6.06658e-06	1.19088e-06	0.00119998	4.46205e-05	0.000257833	5.12148e-06	6.44759e-06	2.90013e-06	2.16685e-06	0.000524978	0.000244569	1.02569e-05
Lung|Vf (something)	0.00100083	0.00269083	0.00199183	0.0031868	0.00119682	0.00102675	0.00108235	0.000185367	0.00180035	0.000565212	0.000486179	7.30587e-05	0.000237838	0.000393246	0.001122	0.0041873	0.00219853	0.00340805	0.000921342	0.000975279	0.000888614	0	0	0	0	0	0	0	0.000362478	0.000611907	0.000643014	0.000911952	0.000484031	0.000467184	0.00042292	0.000449139	0.00263642	0.00120712	0.00132306	0.000185227	0.000385122	0.000124479	0.00114941	0.0044725	0.00211725	0.00348601	0.000922869	0.000950014	0.000927865
Organism|Liver|Fraction interstitial	0.00236403	0.00216742	0.00152751	0.00158657	0.00212235	0.00303299	0.00179945	0.000304268	0.00102373	0.000359982	0.000287214	0.000410522	0.000476147	0.00129499	0.00148097	0.00172414	0.000908764	0.00112298	0.00188127	0.00149626	0.00154854	0.0216734	0.0234358	0.0132036	0.016354	0.0258456	0.024131	0.0236231	0.00799428	0.00748513	0.00461388	0.00520205	0.00624237	0.00863553	0.0055112	0.00410394	0.00876894	0.00352559	0.00379199	0.0020684	0.00319693	0.00275814	0.00123813	0.0014525	0.000767532	0.000970433	0.0017207	0.00125953	0.00137992
LargeIntestine|Vf (something)	0.00514998	0.00641381	0.0146587	0.0181513	0.0102806	0.00438587	0.00483587	0.000457777	0.00152276	0.00271892	0.00198943	0.0256008	0.000800805	0.00658958	0.00342274	0.00513613	0.0111543	0.0141092	0.00796667	0.003128	0.00316592	0	0	0	0	0	0	0	0.00599843	0.00721736	0.0193586	0.0242199	0.013369	0.00584331	0.00532399	0.00174696	0.00390596	0.00860589	0.00854718	0.00595654	0.00171598	0.00311222	0.00295742	0.00444057	0.00995232	0.0125095	0.00740233	0.00289541	0.0028508
Organism|Gonads|Volume	0.000632734	0.000389947	0.00177977	0.000320634	0.00778883	0.00160861	0.00786592	0.000900192	0.000528086	0.00184903	0.000535985	0.0116249	0.00195974	0.0104709	0.000665345	0.000415434	0.00148062	0.000342855	0.00839001	0.00144365	0.00800512	0.000659722	0.000409251	0.00152848	0.000342268	0.00705533	0.00141529	0.00751728	0.000737337	0.000376339	0.00155836	0.000383866	0.00764392	0.00155428	0.00760303	0.000641665	0.000308161	0.00348566	0.000323381	0.00975369	0.00144494	0.0047634	0.000652765	0.000405208	0.00140471	0.000327113	0.0085564	0.00143278	0.00801149
Organism|Brain|Fraction interstitial	5.06988e-05	0.000258974	2.20269e-05	0.000184314	2.69196e-05	2.74704e-05	3.93064e-05	2.96425e-05	0.000111487	1.13663e-05	9.31164e-05	1.98537e-06	4.17383e-06	0.000138423	4.06648e-05	0.000195364	1.42684e-05	0.000133927	2.21689e-05	2.0058e-05	2.96562e-05	4.2442e-05	0.000172061	2.3487e-05	0.000105576	1.65507e-05	3.09639e-05	2.81999e-05	2.66993e-05	0.000114394	1.34876e-05	7.98626e-05	1.22848e-05	1.77129e-05	1.87696e-05	1.22677e-05	6.39298e-05	1.01435e-05	4.54566e-05	3.44407e-05	1.49442e-05	9.79748e-06	4.42645e-05	0.000184494	1.35073e-05	0.000174423	0.000113739	4.2794e-05	3.02424e-05
Organism|Spleen|Specific blood flow rate	0.0178428	0.012417	0.00961577	0.0162593	0.00752233	0.00231094	0.00609129	0.00898748	0.0246981	0.00928065	0.0109614	0.00345156	0.000737175	0.011566	0.0103829	0.0101626	0.00550329	0.00937819	0.00330424	0.00108132	0.00376889	0.0132715	0.00991248	0.0101265	0.0225967	0.00695131	0.00236356	0.00552279	0.012002	0.00863114	0.00581974	0.0119496	0.00652933	0.00140869	0.00477677	0.0114445	0.0147032	0.0104652	0.0128482	0.00360538	0.00216077	0.00920905	0.00912178	0.0086637	0.00440244	0.00805023	0.00277719	0.000922995	0.00305661
Organism|SmallIntestine|Mucosa|LowerJejunum|Fraction of regional blood flow rate	0.0120952	0.00297995	0.00379211	0.00342191	0.0113452	0.0073584	0.00695638	0.00417398	0.00234715	0.00656357	0.00142869	0.00187077	0.00213194	0.0197015	0.00884742	0.00241832	0.00288297	0.00264339	0.0132382	0.00540919	0.00643286	0.0199347	0.00163857	0.00733117	0.0029747	0.0198356	0.00579061	0.00856929	0.0162165	0.00325821	0.00505025	0.0042116	0.0134714	0.00908617	0.00954553	0.00604841	0.00414719	0.00617967	0.00413603	0.0246658	0.00424073	0.00832852	0.00781193	0.00213851	0.00259979	0.00236343	0.0130967	0.00501583	0.00602217
Organism|Stomach|Volume	0.0129731	0.00489927	0.0138377	0.00362095	0.007914	0.00943139	0.00992269	0.014265	0.0112648	0.0179743	0.00429843	0.0094032	0.00932182	0.024207	0.00670116	0.00339551	0.00742984	0.00191121	0.00342737	0.00535176	0.0047961	0.00886002	0.00325881	0.00985589	0.00386179	0.00351788	0.0063399	0.00616487	0.0138654	0.00469264	0.0164454	0.00397626	0.00830705	0.0107575	0.00964972	0.00637479	0.0054848	0.0146111	0.00214038	0.00666802	0.00428188	0.0174132	0.00623012	0.00279967	0.00734163	0.00175044	0.00347466	0.00536672	0.00392068
Organism|LargeIntestine|Mucosa|Rectum|Fraction interstitial	0.000615426	0.00014695	0.000612366	0.000637412	0.00156421	3.67261e-05	0.00152528	0.000315897	0.000409083	0.00150737	0.000131969	0.0133401	1.24999e-05	0.0241057	0.000357097	0.000105931	0.000268869	0.000371017	0.000753029	5.81615e-05	0.000852043	0.00150983	0.000324336	0.00156426	0.00185703	0.0048076	8.57802e-05	0.00424747	0.000766648	0.000173301	0.000915906	0.000833067	0.00231656	3.91956e-05	0.00185006	0.000118627	5.17095e-05	0.000226516	0.000157115	0.000252892	2.39163e-05	0.00144593	0.000282544	8.43583e-05	0.00026186	0.000283604	0.000543617	1.04007e-05	0.000688707
Organism|SmallIntestine|Mucosa|LowerIleum|Fraction interstitial	0.000383829	0.000166652	0.000839607	0.000730164	0.000393866	7.36353e-05	3.10586e-05	0.00900702	0.0112926	0.0239361	0.00213398	0.000187722	0.000107901	0.00140306	0.000217683	0.000108066	0.000383529	0.000351356	0.000191607	7.75998e-05	1.48583e-05	0.000925778	0.000398525	0.00169677	0.00253679	0.00188839	0.00212554	0.000144954	0.000503723	0.000183241	0.00089391	0.000970734	0.0005769	0.000370639	4.74773e-05	0.000140252	6.57399e-05	0.000746737	0.000179687	0.00021589	0.000129455	0.000121741	0.000165392	8.24208e-05	0.000310983	0.000244219	0.000135889	7.26162e-05	1.02242e-05
Kidney|Vf (something)	0.00266446	0.000818468	0.00112851	0.00217478	0.00231211	0.00131182	0.00183181	8.87753e-05	0.000769915	8.17133e-05	9.97889e-05	5.6899e-05	0.00010573	0.000313834	0.00651062	0.00668391	0.00476806	0.00735571	0.0109276	0.00392362	0.00819878	0	0	0	0	0	0	0	0.00626736	0.00405251	0.00455447	0.00673441	0.00980938	0.00427107	0.00729791	0.00136235	0.00259389	0.00226213	0.0018433	0.00252623	0.00141153	0.00122141	0.00566479	0.0058962	0.00416403	0.00649906	0.00973164	0.00344717	0.00727
Organism|SmallIntestine|Mucosa|LowerIleum|Fraction of regional blood flow rate	0.000574284	0.00319833	0.00475521	0.0051577	0.00142919	0.00105274	0.000147773	0.000138928	0.00123018	0.000771775	0.00104067	0.000214346	0.0055287	0.000679635	0.000413604	0.00259967	0.00331139	0.00395659	0.00163925	0.000719612	0.000136345	0.00094317	0.00177357	0.00837498	0.00441244	0.00244598	0.000999865	0.000197044	0.000754414	0.0034882	0.00565257	0.00635669	0.00166809	0.0010676	0.000203015	0.00026535	0.00281577	0.00230246	0.00333906	0.00259706	0.000691501	0.000581245	0.000364286	0.00229996	0.00293031	0.0035356	0.00161739	0.000672659	0.000127522
Organism|Bone|Hydraulic conductivity	0	0	0	0	0	0	0	0	0	0	0	0	0	0	0	0	0	0	0	0	0	0.0164195	0.0144845	0.00538764	0.0228131	0.0130291	0.0186724	0.0134993	0	0	0	0	0	0	0	0	0	0	0	0	0	0	0	0	0	0	0	0	0
Organism|Lumen|ColonTransversum|Microvilli factor	9.69292e-06	3.36606e-05	6.86301e-05	9.28177e-05	0.000199661	4.52134e-05	3.23799e-05	7.08594e-05	0.000540332	0.000689956	0.000550685	0.00854617	0.000193231	0.00342812	8.25289e-06	3.03607e-05	4.03307e-05	9.3073e-05	0.000136225	2.4432e-05	5.0714e-05	0	0	0	0	0	0	0	4.66501e-06	1.46218e-05	3.80429e-05	4.00425e-05	8.49665e-05	2.68621e-05	1.27855e-05	1.51317e-05	1.82386e-05	7.37399e-05	0.000134397	5.06299e-05	2.61843e-05	0.000470126	7.30166e-06	2.49454e-05	2.96455e-05	6.75353e-05	0.000101947	1.87633e-05	2.52954e-05
Organism|LargeIntestine|Mucosa|ColonSigmoid|Fraction of regional blood flow rate	0.00139616	0.00103452	0.00271817	0.0010804	0.0020229	0.000541881	0.00123349	0.000120829	0.000385191	0.000539718	0.000141184	0.00121312	0.000244252	0.000689539	0.000951126	0.000850725	0.00218394	0.000857429	0.00190858	0.000676923	0.000867159	0.00155356	0.00069942	0.00276663	0.00102036	0.00362618	0.00191126	0.00235013	0.00172424	0.00122044	0.00389492	0.00149803	0.00283081	0.00101399	0.00149479	0.000604315	0.000886603	0.00216143	0.000724182	0.000739325	0.000382166	0.00279741	0.000829995	0.000744709	0.00197263	0.000768358	0.00183298	0.00067851	0.000787705
Organism|Liver|Hydraulic conductivity	0	0	0	0	0	0	0	0	0	0	0	0	0	0	0	0	0	0	0	0	0	0.0123056	0.0104644	0.00591263	0.0108451	0.0224892	0.0085116	0.0174994	0	0	0	0	0	0	0	0	0	0	0	0	0	0	0	0	0	0	0	0	0
Organism|SmallIntestine|Mucosa|UpperIleum|Fraction interstitial	0.000383829	0.000329264	0.00101164	0.000641649	0.000398564	7.40943e-05	6.34001e-05	0.00902667	0.0224835	0.020397	0.00224317	0.000185269	0.00011088	0.00284245	0.000217683	0.000212407	0.000450225	0.000265146	0.000193892	7.77027e-05	3.10882e-05	0.000925778	0.000790822	0.0020395	0.00247176	0.00191091	0.00213098	0.000238446	0.000503723	0.000367287	0.00108357	0.00094517	0.000583782	0.000372153	9.54684e-05	0.00015563	0.000214986	0.000271824	0.00023356	0.000211155	0.000149715	0.000109362	0.000165392	0.000161046	0.000360435	0.000173389	0.00013751	7.2676e-05	2.15495e-05
Organism|LargeIntestine|Mucosa|ColonDescendens|Fraction of regional blood flow rate	0.00141165	0.00185954	0.00516638	0.00108041	0.0020229	0.000862703	0.00130425	0.000125477	0.000524285	0.00097754	0.000149233	0.00123589	0.000188692	0.000655012	0.000957394	0.00152676	0.00400623	0.000857416	0.00190858	0.000747103	0.000916906	0.00161488	0.00138582	0.00569926	0.00102053	0.00362618	0.00143036	0.00248491	0.0017331	0.00218156	0.00716225	0.00149805	0.00283081	0.00120846	0.00157989	0.000599269	0.0015764	0.00384863	0.000724156	0.000764964	0.000514629	0.00276313	0.000834762	0.00133665	0.00359761	0.000768337	0.00183298	0.000715158	0.00083288
Organism|Lung|Hydraulic conductivity	0	0	0	0	0	0	0	0	0	0	0	0	0	0	0	0	0	0	0	0	0	0.00501503	0.0167508	0.010007	0.0222992	0.00409445	0.00341494	0.00398378	0	0	0	0	0	0	0	0	0	0	0	0	0	0	0	0	0	0	0	0	0
Organism|Lumen|Rectum|Microvilli factor	1.02791e-05	1.11826e-05	4.74656e-06	5.69107e-05	9.62932e-05	1.73568e-06	4.01482e-05	1.90941e-05	0.000115684	4.66139e-05	6.74092e-05	0.00265105	2.40741e-06	0.00338259	8.68846e-06	1.17134e-05	1.74997e-06	4.29716e-05	5.26331e-05	1.54518e-06	5.47314e-05	0	0	0	0	0	0	0	4.96943e-06	4.47672e-06	4.78392e-06	2.64918e-05	5.0172e-05	1.1428e-06	1.58689e-05	1.65339e-05	1.45462e-05	3.47554e-06	0.000127091	3.04802e-05	1.52385e-05	0.00047527	7.66681e-06	1.03517e-05	9.51313e-07	3.51774e-05	5.40744e-05	7.12908e-05	3.13067e-05
Organism|LargeIntestine|Mucosa|Caecum|Fraction interstitial	0.000412511	0.000156716	0.000430777	9.71342e-05	0.0034472	0.00190922	0.000707854	0.000392632	0.000478014	0.00105889	0.000191213	0.0221707	0.000348863	0.0192894	0.000239576	0.000113607	0.000221276	4.48879e-05	0.00176903	0.000887663	0.00040119	0.00101039	0.000359278	0.00110168	0.000337097	0.0127047	0.00615685	0.00195663	0.000511491	0.000181117	0.000569503	0.000129931	0.00498384	0.00300006	0.000862205	0.000108112	5.95954e-05	0.000145881	3.72053e-05	0.00471881	0.000456473	0.00268766	0.000190134	9.19361e-05	0.000242886	3.0579e-05	0.00127567	0.00061643	0.000325519
Heart|Vf (something)	0.00810368	0.00850862	0.00529673	0.00646199	0.0049213	0.00220626	0.00538891	0.000682881	0.00198723	0.000673384	0.000321584	0.000221524	0.000266995	0.00134616	0.00498403	0.00595796	0.00298388	0.00326512	0.00250891	0.00123698	0.00260079	0	0	0	0	0	0	0	0.0073354	0.00692853	0.00461815	0.00399015	0.00410472	0.00208136	0.00367739	0.0039477	0.00580488	0.00332098	0.00191946	0.00135369	0.00105622	0.000678904	0.00437954	0.00526654	0.00262644	0.00296899	0.00228739	0.00110921	0.00234264
Organism|Heart|Volume	0.0187424	0.0142293	0.0110328	0.0162633	0.0111934	0.00433783	0.0123335	0.00736287	0.00643602	0.00464835	0.00290914	0.00434735	0.00230986	0.00351093	0.0107585	0.00921595	0.00546335	0.00739735	0.00502409	0.00230394	0.00540213	0.0164759	0.00763641	0.0100058	0.0169011	0.00967866	0.00367524	0.0117727	0.0140173	0.0103639	0.00838639	0.00953469	0.00859594	0.00350349	0.00810116	0.00614844	0.00757644	0.00934092	0.00295221	0.00375717	0.00180466	0.00338255	0.00995615	0.00850519	0.00499076	0.00687262	0.00470275	0.00216495	0.00504999
Organism|SmallIntestine|Mucosa|UpperIleum|Fraction vascular	4.01587e-05	0.000128443	0.000142122	0.000302339	0.000235242	0.000188262	1.46412e-05	0.000977346	0.00979261	0.00329234	0.00144924	0.000147334	0.000675324	0.000729935	2.55553e-05	8.98728e-05	6.21146e-05	0.000151592	0.000124559	6.56487e-05	7.9677e-06	0.000352563	0.000269118	0.000917192	0.00108352	0.00122823	0.000814921	9.47231e-05	5.60336e-05	0.000135526	0.000161535	0.000388336	0.00030894	0.000244491	1.66711e-05	1.8078e-05	9.69922e-05	0.000121338	0.00010056	0.00013952	8.88493e-05	2.11584e-05	2.13828e-05	7.33759e-05	4.78113e-05	0.00011204	9.39495e-05	4.55711e-05	6.0313e-06
Organism|Gonads|Fraction vascular	6.08911e-05	4.20352e-05	0.000158367	1.89483e-05	0.000496106	0.000160832	0.000684705	1.32529e-05	0.000189866	1.90998e-05	0.000103852	3.23686e-05	1.24581e-05	0.000369772	2.53293e-05	1.88209e-05	6.05436e-05	1.14594e-05	0.000243108	5.94413e-05	0.000281214	0.000451957	0.000128675	0.000838478	0.000213877	0.00563464	0.00102443	0.0056077	0.000161118	3.86607e-05	0.000415008	5.79454e-05	0.000978497	0.000362881	0.00145479	1.69213e-05	4.10611e-05	4.44745e-05	8.55372e-06	0.00012354	3.19054e-05	9.71834e-05	1.90323e-05	1.1292e-05	4.67674e-05	9.85932e-06	0.00020662	4.54264e-05	0.000216144
Organism|LargeIntestine|Mucosa|ColonSigmoid|Fraction interstitial	0.000667802	0.000408407	0.00176967	0.000223501	0.00141937	0.00112378	0.000910042	0.000557695	0.00116026	0.00499268	0.000309657	0.0143705	0.00110108	0.0157036	0.000388228	0.000283468	0.000928303	0.000146669	0.000741021	0.000491947	0.000509878	0.00164284	0.00087048	0.00441577	0.000633802	0.00450189	0.00440516	0.00252926	0.000838117	0.000479987	0.00256668	0.000291821	0.00206982	0.00234956	0.00110617	0.000130731	0.000139522	0.000655936	7.79311e-05	0.000227034	0.000391282	0.00160577	0.000306599	0.000217268	0.000666093	0.00015832	0.000531905	0.000330806	0.000412286
Organism|SmallIntestine|Mucosa|LowerIleum|Fraction mucosa	7.51611e-05	0.000218822	0.000244683	0.000869262	0.00177832	0.00421689	4.06166e-05	0.000717329	0.0200371	0.00123963	0.00425865	0.0010755	0.0054889	0.00298129	4.67231e-05	0.000116641	0.000160274	0.000291949	0.000894064	0.00182008	1.62113e-05	0.00089854	0.000366798	0.00175419	0.00238895	0.00122461	0.00185775	0.000112089	0.000104541	0.000209478	0.0002547	0.00105818	0.00220555	0.00487518	5.34579e-05	9.08168e-05	5.58228e-05	0.000340964	0.000428494	0.00184158	0.00149451	0.00068719	4.0279e-05	7.28755e-05	0.00010115	0.000127715	0.000673167	0.00147266	9.49428e-06
Organism|Brain|Fraction vascular	0.00153947	0.00454884	0.000449527	0.00501192	0.000996198	0.000575336	0.0012023	6.33687e-05	0.000653373	4.0557e-05	0.000207852	6.46423e-05	5.21797e-05	0.000311037	0.000808463	0.0025869	0.000202596	0.00234855	0.000612591	0.000311162	0.000615612	0.00193164	0.00647438	0.000795574	0.0102788	0.00202126	0.00106258	0.0023559	0.00117188	0.00351013	0.000354324	0.00380958	0.000879055	0.000539192	0.000975552	0.000265653	0.000856609	0.000148719	0.000823559	0.000515626	0.000224976	0.000266978	0.000741878	0.00238379	0.000187166	0.0021778	0.000769071	0.000315622	0.000640789
Organism|SmallIntestine|Mucosa|Duodenum|Albumin ratio (tissue/plasma)	0	0	0	0	0	0	0	0	0	0	0	0	0	0	0	0	0	0	0	0	0	0	0	0	0	0	0	0	0	0	0	0	0	0	0	0	0	0	0	0	0	0	0	0	0	0	0	0	0
Organism|Stomach|Specific blood flow rate	0.0161944	0.00554115	0.0129631	0.00424898	0.00893284	0.00886331	0.0109795	0.00667969	0.00988054	0.00744076	0.00237	0.0043297	0.0016859	0.020639	0.00893188	0.00429543	0.00632476	0.00236344	0.00387758	0.00378556	0.0067371	0.00936314	0.00358717	0.00828134	0.00451214	0.00242281	0.00556588	0.00674737	0.0123041	0.00418906	0.0103685	0.00355887	0.0077743	0.00642353	0.00867058	0.00803292	0.00538263	0.00777802	0.00254358	0.0044292	0.00455075	0.0163753	0.00771307	0.0036509	0.00518247	0.00202864	0.00321188	0.00315473	0.00547895
Organism|SmallIntestine|Mucosa|Duodenum|Fraction vascular	0.000293388	6.81304e-05	0.000242354	2.1268e-05	0.000864634	0.000219538	9.53158e-05	0.00124668	0.000725601	0.000933333	9.56706e-05	0.000192684	0.00104471	0.0046	0.000186726	4.85304e-05	0.000115305	1.05353e-05	0.00042298	9.96821e-05	5.01422e-05	0.00231563	0.000167993	0.000854496	8.04236e-05	0.00463553	0.00109201	0.000400338	0.000367835	7.25132e-05	0.000292318	2.78854e-05	0.00115993	0.000319901	0.000112624	0.00249479	0.000240883	0.000460585	0.000524097	0.000209496	0.00303169	0.000412906	0.000154374	3.98013e-05	8.72318e-05	7.6132e-06	0.000311247	7.56684e-05	3.76676e-05
Organism|SmallIntestine|Mucosa|LowerIleum|Fraction vascular	4.01587e-05	6.26438e-05	0.000118198	0.000313982	0.000232469	0.000187155	1.03168e-05	0.000981916	0.00469317	0.00387841	0.00108567	0.000149273	0.000648485	0.000573002	2.55553e-05	4.32262e-05	5.23376e-05	0.000172695	0.000123091	6.52381e-05	5.52382e-06	0.000352563	0.000145006	0.000790626	0.00109638	0.00121375	0.00081231	5.42251e-05	5.60336e-05	6.54238e-05	0.00013315	0.000386204	0.000305299	0.000244323	1.20032e-05	2.13271e-05	4.43003e-05	6.05402e-05	7.50761e-05	0.000146477	7.68582e-05	3.40585e-05	2.13828e-05	3.50716e-05	4.04156e-05	0.000132199	9.28421e-05	4.53553e-05	4.1524e-06
Gonads|Vf (something)	0.000475603	0.000297073	0.00130536	0.000214581	0.00472046	0.00127692	0.00563076	0.000127774	0.00025977	0.000367708	0.000126156	0.000805306	0.000301293	0.00396239	0.000505445	0.000349614	0.00119464	0.00026542	0.00601649	0.00109073	0.00603504	0	0	0	0	0	0	0	0.000631318	0.000356785	0.00134943	0.000312401	0.005839	0.00140746	0.00644278	0.000211457	0.000158581	0.000606237	0.000110547	0.00161945	0.000427465	0.00127618	0.000479925	0.000329641	0.00110161	0.000253175	0.00593836	0.00103714	0.00577005
Organism|Lumen|LowerIleum|Microvilli factor	7.1556e-06	7.54822e-05	1.11674e-05	0.000409259	0.000408957	8.33006e-05	1.71541e-05	0.000655622	0.0198776	0.00119818	0.00379293	0.00100501	0.000332088	0.00245228	5.12285e-06	6.57663e-05	5.75712e-06	0.000230273	0.0003124	1.56073e-05	9.64124e-06	0	0	0	0	0	5.12989e-13	0	3.99138e-06	3.26036e-05	6.37813e-06	0.000239575	0.000159973	0.000671084	1.06211e-05	8.73391e-06	2.37718e-05	3.12708e-05	1.84453e-05	0.000117561	1.51911e-05	4.01448e-05	4.09179e-06	5.3973e-05	4.50385e-06	0.000166117	0.000237548	7.31029e-06	6.7925e-06
Organism|LargeIntestine|Fraction vascular	6.95789e-05	0.000164785	0.000535559	0.000599399	0.000169826	7.52418e-05	3.8379e-05	2.25891e-05	0.000617156	5.47862e-05	0.000134956	5.98605e-05	9.26497e-06	0.000256678	7.74945e-05	0.000194551	0.000366435	0.000585054	0.000123235	5.76532e-05	2.74516e-05	0.00109575	0.000628587	0.00160132	0.00402532	0.00466716	0.00072812	0.00151935	3.99561e-05	4.66588e-05	0.000162796	0.000173387	8.97375e-05	4.67113e-05	3.99268e-05	0.000200523	0.000104502	0.000201991	0.000431942	6.84158e-05	0.000306723	0.000684404	9.64194e-05	0.00021146	0.000345609	0.000631699	0.000146817	6.13303e-05	3.33642e-05
Organism|LargeIntestine|Mucosa|Rectum|Fraction of regional blood flow rate	0.00141047	0.000421215	0.00113704	0.00346203	0.00197213	0.000860308	0.00209549	0.000129579	0.000210277	0.000220916	0.000412997	0.00105337	0.000188124	0.000723315	0.000958415	0.00034552	0.000899917	0.00275103	0.0019038	0.000746804	0.00147185	0.00159209	0.000291438	0.00117527	0.00332971	0.00339665	0.00141971	0.00399912	0.00173614	0.000496401	0.00160553	0.00480864	0.00277806	0.00120665	0.00253067	0.000603925	0.000359827	0.000888573	0.00233518	0.000732799	0.000513174	0.00249846	0.000835979	0.000302184	0.000811043	0.00246567	0.00183238	0.000714945	0.00133669
Organism|Lumen|Duodenum|pH	0	0	0	0	0	0	0	0	0	0	0	0	0	0.000745729	0	0	0	0	0	0	0	0	0	0	0	0	0	0	0	0	0	0	0	0	0	0	0	0	0	0	0	0	0	0	0	0	0	0	0
Organism|Lumen|ColonSigmoid|Microvilli factor	1.12676e-05	1.99355e-05	3.89244e-05	1.04128e-05	0.000133335	0.000139172	2.16959e-05	5.53254e-05	0.000273891	0.000363704	0.000118391	0.00518821	0.000392406	0.00201429	9.50201e-06	1.78742e-05	2.23741e-05	5.05367e-05	9.10188e-05	6.03275e-05	1.88779e-05	0	0	0	0	0	0	0	5.46515e-06	8.77464e-06	2.2619e-05	4.68871e-06	5.66461e-05	0.000125801	8.5965e-06	1.62744e-05	3.24859e-05	6.1955e-06	0.000128024	1.86466e-05	3.42009e-05	0.000473717	8.35732e-06	1.45495e-05	1.59882e-05	7.06815e-06	6.8199e-05	3.51274e-05	1.68423e-05
Organism|Brain|Volume	0.00588628	0.0191318	0.00267735	0.0163774	0.00753979	0.00522935	0.00671855	0.00665148	0.0193915	0.00276982	0.0178427	0.00786482	0.00554614	0.00705933	0.00616262	0.0190435	0.00256899	0.0162843	0.00692619	0.00501667	0.00642909	0.00578338	0.0175563	0.00308504	0.0150724	0.00669729	0.00486687	0.00576556	0.00617021	0.0190455	0.00267952	0.0167253	0.0075915	0.00523494	0.00687403	0.00418233	0.0121675	0.00898466	0.00935897	0.00550369	0.00349417	0.00646055	0.00579941	0.0183788	0.00234728	0.0150494	0.00628285	0.00463507	0.00589443
Organism|Stomach|Albumin ratio (tissue/plasma)	0	0	0	0	0	0	0	0	0	0	0	0	0	0	0	0	0	0	0	0	0	0	0	0	0	0	0	0	0	0	0	0	0	0	0	0	0	0	0	0	0	0	0	0	0	0	0	0	0
Organism|LargeIntestine|Mucosa|ColonTransversum|Fraction of regional blood flow rate	0.00131025	0.00248491	0.00682593	0.00896082	0.00302853	0.00128532	0.00185805	0.000118896	0.000624978	0.00131582	0.00103275	0.00184214	0.00028786	0.00180876	0.000890843	0.00204036	0.00532755	0.00712118	0.00286501	0.0011185	0.00130627	0.00147324	0.00179545	0.0073392	0.00832506	0.00545428	0.00204952	0.00353977	0.001614	0.00291833	0.00951845	0.01244	0.00425302	0.00181955	0.00224596	0.000562603	0.00211043	0.0051495	0.00604741	0.0012973	0.000776543	0.00252692	0.000777131	0.00178626	0.00479032	0.00637467	0.00275273	0.00107281	0.00118646
Organism|Pancreas|Specific blood flow rate	0.0100806	0.00571085	0.00546691	0.00783017	0.00534619	0.0015113	0.0063198	0.00481728	0.00982539	0.0039549	0.00451366	0.00198167	0.000297622	0.00940158	0.00580749	0.00444415	0.0028323	0.00442737	0.00242264	0.000658008	0.00366156	0.00732814	0.00420683	0.00525667	0.010309	0.0062734	0.00133826	0.00635699	0.0069049	0.00430115	0.00378011	0.00619743	0.00532544	0.0011075	0.00570091	0.00616156	0.00535761	0.00428988	0.00514751	0.00200493	0.000773393	0.00743207	0.00510829	0.0037983	0.00229539	0.00383158	0.00204896	0.000555593	0.00302944
Organism|LargeIntestine|Fraction interstitial	0.000111915	0.000139304	0.000321412	0.000392045	0.000223419	9.52323e-05	0.000105505	2.79146e-05	8.1102e-05	6.23975e-05	0.000102339	1.68546e-05	1.67295e-05	0.000318996	8.53953e-05	0.000128017	0.000278219	0.000350762	0.000199085	7.81727e-05	7.92709e-05	0.0022514	0.0024184	0.00629885	0.0104809	0.00641083	0.0021028	0.00247197	0.00021486	0.000254694	0.000676065	0.00084328	0.000464065	0.000203669	0.000187182	0.000157496	0.00034772	0.000778184	0.000765906	0.00021679	0.000153011	0.000214156	7.11629e-05	0.000106812	0.000239442	0.00030011	0.000178209	6.97889e-05	6.88619e-05
Organism|Liver|Radius (small pores)	0	0	0	0	0	0	0	0	0	0	0	0	0	0	0	0	0	0	0	0	0	0.0100704	0.00845535	0.0048231	0.00890484	0.0185564	0.00753808	0.0143528	0	0	0	0	0	0	0	0	0	0	0	0	0	0	0	0	0	0	0	0	0
Organism|Kidney|Albumin ratio (tissue/plasma)	0	0	0	0	0	0	0	0	0	0	0	0	0	0	0	0	0	0	0	0	0	0	0	0	0	0	0	0	0	0	0	0	0	0	0	0	0	0	0	0	0	0	0	0	0	0	0	0	0
Organism|LargeIntestine|Mucosa|Caecum|Fraction of regional blood flow rate	0.0010109	0.000653503	0.00182994	0.00154894	0.00784416	0.00285395	0.000937043	0.000109522	0.000385355	0.000351833	0.000200473	0.00391999	0.000704681	0.000571059	0.000685837	0.00053614	0.0014127	0.00123413	0.00709768	0.00264243	0.000659972	0.00115197	0.000476628	0.00212068	0.00158741	0.0159375	0.00477922	0.00177893	0.00124171	0.000766239	0.00252294	0.00215089	0.0108735	0.00432249	0.00113882	0.000433859	0.000557083	0.00135882	0.0010498	0.016117	0.00176846	0.00071603	0.000598046	0.000469279	0.00126649	0.00110586	0.00679022	0.00256131	0.000599674
Organism|SmallIntestine|Mucosa|UpperIleum|Fraction of regional blood flow rate	0.000574284	0.00319471	0.00476189	0.0051312	0.00144626	0.00105165	0.000207138	0.000129823	0.00236931	0.000773496	0.00165689	0.000214798	0.00574555	0.000846546	0.000413604	0.00259403	0.00332058	0.00395981	0.00165883	0.000723358	0.000191226	0.00094317	0.00176472	0.00836667	0.00442837	0.00247518	0.00100006	0.000253274	0.000754414	0.00348956	0.00565683	0.00634598	0.00168801	0.00107013	0.000283858	0.000256671	0.00309764	0.00203882	0.00365368	0.00258122	0.000857389	0.000309532	0.000364286	0.00229446	0.00293169	0.00354362	0.00163671	0.000677151	0.0001789
Organism|Fat|Albumin ratio (tissue/plasma)	0	0	0	0	0	0	0	0	0	0	0	0	0	0	0	0	0	0	0	0	0	0	0	0	0	0	0	0	0	0	0	0	0	0	0	0	0	0	0	0	0	0	0	0	0	0	0	0	0
Organism|Heart|Fraction interstitial	0.000577942	0.000387105	0.000328436	0.000555936	0.000234785	0.000134575	0.000318069	4.01284e-05	0.000157553	2.88279e-05	0.000130722	0.000187323	0.000114352	0.000181638	0.000250694	0.000231758	0.000191073	0.000180674	0.000132971	8.06751e-05	0.00015413	0.00491508	0.00327509	0.0026841	0.00298684	0.00306669	0.00124702	0.00259622	0.00174757	0.00122819	0.000833359	0.00135066	0.000673111	0.000353707	0.00088341	0.000541777	0.000667048	0.000456005	0.000264372	0.000188485	0.000143061	9.74751e-05	0.000246799	0.000189828	0.000114089	0.000146963	0.000221206	8.06496e-05	0.000103534
Organism|LargeIntestine|Mucosa|ColonDescendens|Fraction interstitial	0.000560852	0.000339196	0.00194202	0.000224322	0.00141937	0.00010636	0.000962044	0.000502017	0.0013843	0.00500841	0.000319925	0.0150246	8.17331e-05	0.017278	0.000324853	0.000234898	0.00100344	0.000147116	0.000741021	4.55289e-05	0.000539413	0.0013729	0.000771289	0.00484519	0.000630495	0.00450189	0.000298884	0.0026738	0.000693876	0.00038715	0.00262472	0.00029295	0.00206982	0.000136284	0.00116939	0.000107712	0.000111638	0.00110778	7.81109e-05	0.000248156	4.25759e-05	0.00156762	0.000257493	0.000182649	0.000736325	0.00015856	0.000531905	5.20255e-05	0.000435846
Organism|LargeIntestine|Mucosa|ColonAscendens|Albumin ratio (tissue/plasma)	0	0	0	0	0	0	0	0	0	0	0	0	0	0	0	0	0	0	0	0	0	0	0	0	0	0	0	0	0	0	0	0	0	0	0	0	0	0	0	0	0	0	0	0	0	0	0	0	0
Organism|Lumen|Rectum|Intestinal transit rate	2.02116e-09	7.71071e-12	5.28105e-08	5.84622e-11	2.67242e-13	8.32697e-11	1.30591e-14	3.59495e-05	9.32055e-05	8.66904e-05	9.7031e-05	0.0152777	0.000123133	0.0122677	1.04186e-08	4.16575e-11	1.14842e-06	3.43226e-10	1.42221e-07	6.75042e-10	1.53917e-08	8.87497e-09	1.67319e-10	1.44192e-06	1.66796e-09	1.59281e-12	8.18005e-10	6.13676e-14	1.76215e-08	1.57765e-11	1.4053e-06	4.61326e-10	1.18461e-11	1.82588e-10	1.06836e-12	6.66949e-06	1.66466e-06	2.15952e-06	1.35463e-06	0.00104688	2.2791e-05	0.0012709	1.04294e-08	1.70895e-10	1.41108e-06	1.29635e-09	8.60072e-07	1.06574e-08	2.77146e-07
Organism|Gonads|Albumin ratio (tissue/plasma)	0	0	0	0	0	0	0	0	0	0	0	0	0	0	0	0	0	0	0	0	0	0	0	0	0	0	0	0	0	0	0	0	0	0	0	0	0	0	0	0	0	0	0	0	0	0	0	0	0
Stomach|Vf (something)	0.00774111	0.00250101	0.0105549	0.00211294	0.00396601	0.00764061	0.00455495	0.000919808	0.000738655	0.00207487	0.000257814	0.000323988	0.00121989	0.00161739	0.00589662	0.00222376	0.008335	0.00169719	0.00328537	0.00520155	0.00349153	0	0	0	0	0	0	0	0.010823	0.00322391	0.0144404	0.00291224	0.00539914	0.00977817	0.00579277	0.0033296	0.00178083	0.00633613	0.00103921	0.000998818	0.00281088	0.000335487	0.0052165	0.00194649	0.00745777	0.00151138	0.00307274	0.00476706	0.00316188
Organism|SmallIntestine|Mucosa|LowerJejunum|Albumin ratio (tissue/plasma)	0	0	0	0	0	0	0	0	0	0	0	0	0	0	0	0	0	0	0	0	0	0	0	0	0	0	0	0	0	0	0	0	0	0	0	0	0	0	0	0	0	0	0	0	0	0	0	0	0
Organism|Kidney|Fraction interstitial	0.000175185	6.92212e-05	8.65908e-05	0.00014772	0.000151334	8.84128e-05	0.000123805	1.49558e-05	6.03426e-05	1.216e-05	7.73903e-05	4.309e-06	6.99149e-06	0.000156997	0.000499609	0.000623625	0.000383523	0.000564752	0.000832473	0.000300808	0.00062538	0.00654429	0.00900138	0.00669957	0.0100097	0.0159039	0.00526008	0.0115663	0.000854772	0.000646706	0.000582138	0.000860222	0.00104142	0.000488405	0.000823681	0.000317778	0.000737921	0.000533055	0.000429045	0.000598362	0.000329049	0.000283674	0.000420888	0.00053453	0.000309365	0.000493458	0.000720345	0.000317363	0.000537465
Organism|LargeIntestine|Mucosa|Rectum|Fraction mucosa	8.09683e-05	3.34158e-05	8.42483e-05	0.000290764	0.000587791	1.71381e-05	0.000270377	3.89713e-05	0.00059025	4.11597e-05	0.000129163	0.00321286	2.49635e-06	0.00335558	6.24329e-05	2.03278e-05	7.97613e-05	0.000139536	0.000320615	7.29347e-06	0.000160107	0.00148837	0.000299768	0.0014695	0.00177555	0.00462327	8.72571e-05	0.00428669	0.00012923	3.73178e-05	0.00018591	0.000280733	0.000720531	1.55459e-05	0.000322522	0.000144123	5.22101e-05	0.0002147	0.000400416	0.000246888	9.13235e-06	0.000455555	5.62377e-05	1.59412e-05	0.000223189	0.000115532	0.000290103	6.85978e-05	0.000145026
Spleen|Vf (something)	0.00245029	0.00248533	0.00198282	0.0031525	0.0023737	0.000332053	0.00170122	0.000195002	0.000665153	0.000241171	0.000263007	0.000196283	3.94892e-05	0.000586459	0.001543	0.00194236	0.00115816	0.0020451	0.00192987	0.000190809	0.0012527	0	0	0	0	0	0	0	0.00263456	0.00263861	0.00200148	0.00334544	0.00306584	0.000354632	0.00202564	0.00095537	0.00101956	0.000560524	0.000763766	0.000413682	9.27797e-05	0.000308691	0.00133943	0.00168331	0.00101017	0.00179712	0.0018032	0.000170412	0.00113129
Organism|LargeIntestine|Mucosa|ColonTransversum|Fraction mucosa	7.12623e-05	0.000202442	0.000533282	0.000905042	0.000841662	6.51294e-05	0.000248309	8.64888e-05	0.000480195	0.000721459	0.000571547	0.00955089	0.000210922	0.00366489	5.73516e-05	0.000122501	0.000393302	0.000496956	0.000461825	4.64895e-05	0.00014612	0.0014171	0.00143163	0.00740319	0.00606537	0.00631666	0.00128813	0.00384184	0.000121242	0.0001548	0.000786358	0.000813335	0.000915309	5.34937e-05	0.000303027	0.000135998	0.000240437	0.00105725	0.000691577	0.000357365	0.000309751	0.000529695	5.19059e-05	0.000105062	0.000341952	0.00041474	0.000414564	4.26088e-05	0.000131209
Organism|LargeIntestine|Mucosa|Rectum|Albumin ratio (tissue/plasma)	0	0	0	0	0	0	0	0	0	0	0	0	0	0	0	0	0	0	0	0	0	0	0	0	0	0	0	0	0	0	0	0	0	0	0	0	0	0	0	0	0	0	0	0	0	0	0	0	0
Organism|SmallIntestine|Mucosa|Duodenum|Fraction interstitial	0.00261823	0.000237015	0.00149675	5.95762e-05	0.00137605	0.000151922	0.000174779	0.0104665	0.00205248	0.00515977	9.99293e-05	0.000304838	0.000139391	0.00770483	0.00150078	0.000154177	0.000676419	2.38648e-05	0.000590648	8.44609e-05	8.22396e-05	0.0064815	0.000550898	0.00315618	0.000220653	0.00721374	0.00235435	0.000848782	0.00349657	0.000265763	0.00176866	9.19685e-05	0.00218855	0.000601924	0.000270966	0.014793	0.000668848	0.00284009	0.00045955	0.000322741	0.00469145	0.000800026	0.00114043	0.000117151	0.000512636	1.54015e-05	0.000399546	7.32703e-05	5.62834e-05
Organism|Spleen|Fraction interstitial	0.000167701	0.000185505	0.000135706	0.0002154	0.000162039	2.27501e-05	0.000116191	3.48922e-05	0.00014283	1.94453e-05	7.89139e-05	0.000227356	0.000118433	0.000209735	0.000119342	0.000163893	8.967e-05	0.000158069	0.000149225	1.47376e-05	9.68485e-05	0.00202526	0.00214246	0.00143381	0.00265426	0.0028135	0.000291912	0.00187168	0.000277531	0.000299638	0.000208169	0.000350374	0.000318466	3.69922e-05	0.000210526	2.46924e-05	8.63893e-05	2.3976e-05	3.2654e-05	2.90112e-05	5.75777e-06	4.5469e-06	0.000102613	0.000140819	7.74373e-05	0.000137619	0.000138201	1.30616e-05	8.667e-05
Organism|LargeIntestine|Mucosa|Rectum|Fraction vascular	6.18434e-05	1.67293e-05	7.30171e-05	7.24577e-05	0.000205223	2.15593e-05	0.000154614	5.08832e-05	0.000135609	0.000190898	6.40493e-05	0.00181561	1.40226e-06	0.00288233	3.91975e-05	1.34646e-05	3.19566e-05	4.70162e-05	0.00011045	1.73013e-06	9.26532e-05	0.00066361	8.96361e-05	0.000294666	0.000810696	0.00218043	4.01226e-05	0.00235605	7.55239e-05	3.74414e-05	8.3138e-05	8.79346e-05	0.000251318	4.44054e-06	0.000184733	1.30698e-05	3.73173e-05	1.97093e-05	2.24561e-05	7.00123e-05	2.55812e-05	0.000369965	3.42462e-05	1.18972e-05	2.14493e-05	4.0907e-05	8.54402e-05	1.2483e-06	8.05754e-05
Pancreas|Vf (something)	0.00210041	0.00207127	0.00291805	0.00273841	0.00257144	0.00101997	0.00295771	0.000172763	0.00058664	0.00045062	0.000288033	0.000288559	0.000159478	0.00140109	0.00136091	0.00179977	0.00198104	0.00200982	0.00258251	0.000684476	0.00266113	0	0	0	0	0	0	0	0.00233802	0.00251051	0.00338338	0.00332813	0.00367584	0.00126532	0.00408868	0.000928402	0.00197252	0.00207954	0.00164369	0.00113426	0.000524563	0.000387153	0.00118013	0.00156173	0.0017372	0.00177197	0.002476	0.000625597	0.00245689
Organism|Liver|Radius (large pores)	0	0	0	0	0	0	0	0	0	0	0	0	0	0	0	0	0	0	0	0	0	0.00769035	0.00647914	0.00368716	0.00677674	0.0141266	0.00460524	0.0109659	0	0	0	0	0	0	0	0	0	0	0	0	0	0	0	0	0	0	0	0	0
Organism|Heart|Specific blood flow rate	0.0141068	0.00886521	0.00584062	0.00773865	0.006232	0.00196987	0.00559848	3.11888e-05	0.000449906	8.08075e-05	0.000114336	9.87202e-05	0.000145275	0.0009782	0.00712495	0.00487609	0.00217159	0.00307967	0.00190949	0.0007714	0.00199186	0.00655102	0.00433459	0.00562288	0.00415297	0.000646127	0.000894848	0.00379978	0.00659626	0.00391395	0.00216165	0.00267422	0.00341399	0.00073557	0.00246467	0.000983433	0.00308047	0.000667443	0.000753994	0.000156135	0.000299338	0.00318641	0.00663613	0.00463261	0.0020241	0.00293402	0.00165682	0.00069075	0.00186027
Organism|Pancreas|Fraction interstitial	0.000116431	0.000117794	0.000161556	0.000151324	0.000141973	5.64991e-05	0.000163314	2.00418e-05	0.000113371	2.71212e-05	8.59044e-05	1.59434e-05	8.94028e-06	8.89764e-05	8.30469e-05	0.000112825	0.000120902	0.000122468	0.000157605	4.17876e-05	0.000162267	0.00160672	0.0016266	0.00206765	0.0024907	0.00341604	0.000849312	0.00362096	0.000184315	0.000200633	0.000263033	0.000258458	0.000284937	9.83864e-05	0.000317185	0.00013054	0.000282213	0.000290601	0.000233435	0.000163906	7.4719e-05	5.42088e-05	6.95743e-05	9.46e-05	0.000102444	0.000104328	0.000146047	3.69101e-05	0.000144811
Organism|SmallIntestine|Mucosa|UpperIleum|Albumin ratio (tissue/plasma)	0	0	0	0	0	0	0	0	0	0	0	0	0	0	0	0	0	0	0	0	0	0	0	0	0	0	0	0	0	0	0	0	0	0	0	0	0	0	0	0	0	0	0	0	0	0	0	0	0
Organism|Pancreas|Volume	0.0097689	0.00514707	0.00609274	0.0071903	0.00466945	0.00167867	0.00515825	0.00676309	0.0112384	0.00704916	0.00735666	0.00802237	0.00164272	0.0139558	0.00517691	0.00351153	0.00266598	0.0037158	0.00365652	0.000972754	0.00289044	0.00809166	0.00395248	0.00549356	0.00963087	0.006364	0.0016683	0.00664535	0.00747422	0.00486395	0.00591089	0.00693846	0.00559908	0.00188131	0.00631383	0.00539281	0.00552189	0.0114559	0.00430683	0.00555929	0.000726781	0.00969002	0.00454527	0.00290448	0.00244276	0.00330533	0.00396111	0.000981116	0.00315005
Organism|Stomach|Fraction interstitial	0.000181007	5.9742e-05	0.000248164	4.93325e-05	9.28857e-05	0.000181383	0.000106713	6.64287e-05	9.63916e-05	4.88966e-05	0.000110097	7.64608e-06	2.89456e-05	0.000200164	0.000158783	5.98076e-05	0.000224625	4.56698e-05	8.86926e-05	0.000140395	9.41983e-05	0.00385097	0.00111083	0.00488189	0.0011145	0.00207656	0.00331346	0.00224565	0.000406965	0.00012139	0.000539726	0.000108739	0.000201876	0.000367024	0.000216703	0.000321607	0.000171533	0.000616952	0.000100492	9.73398e-05	0.000272806	3.17338e-05	0.000135477	5.04792e-05	0.000193884	3.92191e-05	7.99874e-05	0.000124081	8.22473e-05
Organism|Heart|Fraction vascular	0.00154727	0.00106783	0.000939804	0.00109807	0.000379503	0.000293969	0.000525406	7.73359e-05	0.000301903	8.95006e-05	0.000136645	0.000227893	0.000133149	0.000383159	0.000823509	0.000572469	0.000387539	0.000518668	0.000294452	0.000165681	0.000326825	0.01382	0.00519564	0.00698529	0.0136694	0.0110356	0.00341862	0.00903205	0.00346492	0.00129033	0.00179711	0.00273613	0.00115188	0.000704188	0.00162174	0.00138835	0.000923677	0.00116231	0.000672663	0.000481693	0.000362157	0.000282984	0.000666766	0.000429916	0.000304512	0.000482901	0.00031268	0.000144013	0.000313555
Organism|Brain|Specific blood flow rate	0.000654641	0.00378906	0.00106482	0.0015636	0.000164311	0.00013737	0.00042622	1.80514e-05	0.000287767	0.000127919	0.000124169	1.21003e-05	7.03791e-06	0.000379887	0.000281247	0.00164099	0.000339867	0.000522223	4.19142e-05	4.31069e-05	0.000146063	0.000341848	0.00504834	0.00230614	0.00353631	4.30465e-05	0.000272961	0.00106883	0.000422447	0.00206753	0.000484299	0.000875829	0.000101063	6.35959e-05	0.000274173	0.000210405	0.000474161	0.000509677	0.000572477	0.000441102	0.000190291	0.000370434	0.000307527	0.00144969	0.000265538	0.000581571	5.75685e-05	4.78545e-05	0.00017429
Organism|LargeIntestine|Mucosa|ColonAscendens|Fraction vascular	3.65801e-05	5.03882e-05	0.000195027	0.00014859	0.000272845	3.00788e-05	0.000240485	4.26046e-05	0.00026307	0.000769257	0.000255928	0.00358946	2.85971e-05	0.00624871	2.34337e-05	3.52566e-05	9.69721e-05	9.40689e-05	0.000156067	1.42309e-05	0.000145454	0.000449877	0.000177165	0.000568024	0.000890203	0.00321357	0.00026848	0.00424941	4.46062e-05	5.98993e-05	0.000240109	0.000183645	0.000335996	3.87453e-05	0.000287607	9.45754e-06	2.46764e-05	5.50596e-05	3.8206e-05	0.000148589	2.46333e-05	0.000449072	2.0827e-05	2.82605e-05	7.1012e-05	7.7777e-05	0.000124943	1.1513e-05	0.000128002
Organism|SmallIntestine|Fraction interstitial	0.000280725	0.000269557	0.000101633	0.000314036	0.000387819	0.000163907	0.000253458	4.01046e-05	0.000208238	1.64932e-05	8.89257e-05	2.7579e-05	2.45934e-05	0.000172183	0.000216758	0.000236863	6.78648e-05	0.000264495	0.000325894	0.000122792	0.0002436	0.00525724	0.00440072	0.00144271	0.00767969	0.0110325	0.0033694	0.0076415	0.000547179	0.00047655	0.000168086	0.000636561	0.000801426	0.00032065	0.000563617	0.000396983	0.000613819	0.000166354	0.000582028	0.000346801	0.00023311	8.46515e-05	0.000181036	0.000197157	5.72518e-05	0.000224955	0.00029092	0.000109169	0.00021533
Organism|Heart|Albumin ratio (tissue/plasma)	0	0	0	0	0	0	0	0	0	0	0	0	0	0	0	0	0	0	0	0	0	0	0	0	0	0	0	0	0	0	0	0	0	0	0	0	0	0	0	0	0	0	0	0	0	0	0	0	0
Organism|LargeIntestine|Mucosa|ColonDescendens|Fraction vascular	5.6147e-05	5.25262e-05	0.000313777	2.25291e-05	0.000201733	1.37764e-05	9.65437e-05	7.54634e-05	0.000146385	0.000766514	6.57264e-05	0.00230942	1.07985e-05	0.00231743	3.54167e-05	3.86581e-05	0.000156302	1.48802e-05	0.000113326	6.38511e-06	5.78621e-05	0.000623076	0.000227407	0.000942929	0.000279881	0.00205266	0.000119346	0.00148373	6.82389e-05	5.60841e-05	0.000384939	2.73958e-05	0.000252966	2.11413e-05	0.000115358	1.36252e-05	2.74371e-05	8.73014e-05	1.48833e-05	4.01923e-05	1.39768e-05	0.000340923	3.10193e-05	3.24499e-05	0.000114071	1.31032e-05	8.89363e-05	5.35544e-06	5.03406e-05
Organism|LargeIntestine|Mucosa|ColonSigmoid|Fraction vascular	6.74352e-05	4.20253e-05	0.000210146	2.33807e-05	0.000201733	0.000197632	9.13257e-05	7.10458e-05	0.000239158	0.000501206	8.07592e-05	0.00221891	0.000179579	0.00178992	4.29362e-05	3.33971e-05	0.000105464	1.53925e-05	0.000113326	8.05076e-05	5.47344e-05	0.000698377	0.000246713	0.000736743	0.000276942	0.00205266	0.00051049	0.00140357	8.2719e-05	5.35149e-05	0.000242028	2.84623e-05	0.000252966	0.000330246	0.000109122	1.44132e-05	1.83206e-05	5.61258e-05	1.49229e-05	3.91983e-05	5.14848e-05	0.000332297	3.73904e-05	2.91366e-05	7.53918e-05	1.34886e-05	8.89363e-05	5.01009e-05	4.76194e-05
Organism|Lumen|ColonTransversum|pH	0	0	0	0	0	0	0	2.52709e-05	6.96811e-05	3.49197e-05	0.000249409	0	0	0.0002899	0	0	0	0	0	0	0	0	0	0	0	0	0	0	0	0	0	0	0	0	0	0	0	0	0	0	0	0	0	0	0	0	0	0	0
Organism|SmallIntestine|Fraction vascular	0.000147873	0.000206802	2.96572e-05	0.000331212	0.000229434	5.20948e-05	0.000423024	3.40694e-05	0.000278549	1.19796e-05	8.62721e-05	9.34334e-05	1.25027e-05	0.000416613	0.000154904	0.000225341	0.000111589	0.000341138	0.000166416	4.8054e-05	0.000333053	0.00273927	0.00148384	0.000760587	0.00369229	0.00920336	0.00158733	0.00395201	0.000101955	6.72896e-05	3.59233e-05	0.000125405	0.000139428	7.0396e-05	0.000105773	0.000113234	0.00017787	0.000103797	0.000216485	0.000108969	7.57345e-05	2.04926e-05	0.000188657	0.000278612	1.64973e-05	0.000397907	0.000202168	0.00022405	0.000352384
Organism|SmallIntestine|Albumin ratio (tissue/plasma)	0	0	0	0	0	0	0	0	0	0	0	0	0	0	0	0	0	0	0	0	0	0	0	0	0	0	0	0	0	0	0	0	0	0	0	0	0	0	0	0	0	0	0	0	0	0	0	0	0
Organism|Pancreas|Fraction vascular	0.000140967	0.00024213	0.000269621	0.000239038	0.000312638	9.11052e-05	0.000385159	4.44614e-05	0.000247105	5.31173e-05	7.908e-05	4.44294e-05	1.51969e-05	0.000419534	0.000120552	0.000161427	0.000170538	0.000174435	0.000200804	5.98216e-05	0.000215671	0.00228815	0.00157735	0.0021886	0.00277073	0.00397234	0.000971381	0.00371192	0.000214289	0.000254574	0.000373932	0.000333238	0.000366905	0.000135118	0.000417089	0.000189358	0.000461063	0.000419186	0.000375819	0.000233285	0.000106309	7.90161e-05	0.000105181	0.000125162	0.000140951	0.000145725	0.000174891	5.06045e-05	0.000177601
Organism|Spleen|Fraction vascular	0.000192143	0.000290564	0.000161071	0.000234493	0.000288021	2.34965e-05	0.000216234	8.72496e-05	0.000370474	6.189e-05	0.000124292	7.40398e-05	0.000116535	0.000397673	0.000188084	0.000263408	0.000142191	0.000242763	0.000218681	2.28784e-05	0.000144678	0.00447756	0.00333411	0.00266931	0.00569086	0.00729326	0.000513083	0.00399563	0.000390026	0.000445576	0.000340977	0.000513555	0.000448833	5.72662e-05	0.000300919	3.69051e-05	8.74201e-05	2.93311e-05	4.32732e-05	3.68166e-05	2.29067e-05	6.77744e-06	0.000169339	0.000222838	0.000127199	0.000221725	0.000199634	2.12065e-05	0.000126795
Organism|Pancreas|Albumin ratio (tissue/plasma)	0	0	0	0	0	0	0	0	0	0	0	0	0	0	0	0	0	0	0	0	0	0	0	0	0	0	0	0	0	0	0	0	0	0	0	0	0	0	0	0	0	0	0	0	0	0	0	0	0
Organism|LargeIntestine|Mucosa|Caecum|Albumin ratio (tissue/plasma)	0	0	0	0	0	0	0	0	0	0	0	0	0	0	0	0	0	0	0	0	0	0	0	0	0	0	0	0	0	0	0	0	0	0	0	0	0	0	0	0	0	0	0	0	0	0	0	0	0
Organism|LargeIntestine|Mucosa|ColonSigmoid|Albumin ratio (tissue/plasma)	0	0	0	0	0	0	0	0	0	0	0	0	0	0	0	0	0	0	0	0	0	0	0	0	0	0	0	0	0	0	0	0	0	0	0	0	0	0	0	0	0	0	0	0	0	0	0	0	0
Organism|Liver|Albumin ratio (tissue/plasma)	0	0	0	0	0	0	0	0	0	0	0	0	0	0	0	0	0	0	0	0	0	0	0	0	0	0	0	0	0	0	0	0	0	0	0	0	0	0	0	0	0	0	0	0	0	0	0	0	0
Organism|SmallIntestine|Mucosa|UpperJejunum|Albumin ratio (tissue/plasma)	0	0	0	0	0	0	0	0	0	0	0	0	0	0	0	0	0	0	0	0	0	0	0	0	0	0	0	0	0	0	0	0	0	0	0	0	0	0	0	0	0	0	0	0	0	0	0	0	0
Organism|SmallIntestine|Mucosa|LowerIleum|Albumin ratio (tissue/plasma)	0	0	0	0	0	0	0	0	0	0	0	0	0	0	0	0	0	0	0	0	0	0	0	0	0	0	0	0	0	0	0	0	0	0	0	0	0	0	0	0	0	0	0	0	0	0	0	0	0
Organism|Gonads|Specific blood flow rate	0.000703928	0.000434941	0.00140058	0.000374968	0.00657795	0.00117423	0.00741312	7.76478e-05	0.000207933	5.34426e-05	0.000104329	6.93918e-05	3.09636e-05	0.00106151	0.000397741	0.000318199	0.000719928	0.000231574	0.00325109	0.000532753	0.00392611	0.000469869	0.000126425	0.000805839	0.000328469	0.00636249	0.000613253	0.00608823	0.000468898	0.000283505	0.000706974	0.000358131	0.00574542	0.00058459	0.0050755	0.000194414	0.000223069	0.000495797	0.000135763	0.00127058	0.000261317	0.000599991	0.000338176	0.000284089	0.000622175	0.000197737	0.00275963	0.000451442	0.00342431
Organism|LargeIntestine|Mucosa|ColonAscendens|Fraction mucosa	5.16795e-05	9.59429e-05	0.000363043	0.000395392	0.000841662	8.9005e-05	0.000526054	5.00006e-05	0.000338628	0.000409732	0.00029364	0.0106449	9.24314e-05	0.00720747	4.03342e-05	5.76139e-05	0.000196208	0.000220477	0.000461825	3.81599e-05	0.000304658	0.000974429	0.000636525	0.00273664	0.00249478	0.00631666	0.000694271	0.00748747	8.50299e-05	7.45371e-05	0.000372442	0.000360178	0.000915309	8.08351e-05	0.000634788	9.8578e-05	0.000106171	0.000377855	0.000430369	0.00116368	0.000277002	0.00052391	3.62977e-05	5.12353e-05	0.000164094	0.000181207	0.000414564	3.07804e-05	0.000269758
Organism|Lung|Albumin ratio (tissue/plasma)	0	0	0	0	0	0	0	0	0	0	0	0	0	0	0	0	0	0	0	0	0	0	0	0	0	0	0	0	0	0	0	0	0	0	0	0	0	0	0	0	0	0	0	0	0	0	0	0	0
Organism|Lumen|Caecum|pH	0	0	0	0	0	0	0	2.44482e-05	0.000115355	0	8.56838e-05	0	0	0.000269256	0	0	0	0	0	0	0	0	0	0	0	0	0	0	0	0	0	0	0	0	0	0	0	0	0	0	0	0	0	0	0	0	0	0	0
Organism|LargeIntestine|Mucosa|ColonAscendens|Fraction of regional blood flow rate	0.000930381	0.00119938	0.00334911	0.00410111	0.00302853	0.00129864	0.00368064	0.000104858	0.000379619	0.000659479	0.000483978	0.00190872	0.000285389	0.00135004	0.000632156	0.000984877	0.00259013	0.00325774	0.00286501	0.00112257	0.00259186	0.00105117	0.000876292	0.00375349	0.00389795	0.00545428	0.00206006	0.00702829	0.00114589	0.00140793	0.00462956	0.00568871	0.00425302	0.00181929	0.00444627	0.000399528	0.00101673	0.00247836	0.00276518	0.00224728	0.000770858	0.001943	0.000551387	0.000862438	0.00232441	0.00291194	0.00275273	0.00107491	0.00235409
Organism|Lumen|ColonAscendens|Microvilli factor	6.84108e-06	1.71522e-05	2.45633e-05	3.97891e-05	0.000199661	2.3359e-05	5.69155e-05	4.31535e-05	0.000209814	0.00035419	0.000283302	0.00954311	8.56792e-05	0.00708843	5.77971e-06	1.29036e-05	1.46866e-05	5.92632e-05	0.000136225	1.29585e-05	6.54329e-05	0	0	0	0	0	0	0	3.31059e-06	8.44014e-06	1.32684e-05	1.78133e-05	8.49665e-05	1.3466e-05	2.23628e-05	1.08697e-05	3.18263e-05	4.81068e-06	0.000129905	0.000118292	2.81806e-05	0.000473347	5.09745e-06	9.76586e-06	1.10105e-05	2.67653e-05	0.000101947	1.07862e-05	4.48782e-05
Organism|LargeIntestine|Mucosa|ColonTransversum|Albumin ratio (tissue/plasma)	0	0	0	0	0	0	0	0	0	0	0	0	0	0	0	0	0	0	0	0	0	0	0	0	0	0	0	0	0	0	0	0	0	0	0	0	0	0	0	0	0	0	0	0	0	0	0	0	0
Organism|LargeIntestine|Mucosa|Caecum|Fraction vascular	4.13165e-05	2.65083e-05	7.44462e-05	1.85744e-05	0.00074407	0.000434501	6.93543e-05	5.32509e-05	0.0003421	0.000170038	8.6631e-05	0.00592607	8.0431e-05	0.00217465	2.61281e-05	2.03169e-05	3.42454e-05	9.45489e-06	0.00041373	0.000207837	4.18317e-05	0.000454889	0.000100079	0.00026289	0.000162504	0.00609792	0.00120415	0.00108642	5.03191e-05	4.21069e-05	9.0123e-05	2.2761e-05	0.000952609	0.000632235	8.30351e-05	1.29992e-05	1.21648e-05	2.20738e-05	4.8001e-06	0.00108249	9.64897e-05	0.000194549	2.28895e-05	1.73299e-05	2.45178e-05	7.27456e-06	0.000323367	0.000146007	3.64637e-05
Organism|LargeIntestine|Mucosa|ColonTransversum|Fraction vascular	5.89505e-05	0.000103944	0.000501937	0.000365885	0.000272845	5.79229e-05	0.00013723	6.69031e-05	0.000279985	0.00143081	0.000521296	0.00325552	6.62259e-05	0.00281776	3.74416e-05	7.7629e-05	0.000248764	0.000235328	0.000156067	2.79584e-05	8.23331e-05	0.000627131	0.000397077	0.00135332	0.00206862	0.00321357	0.000402282	0.00210969	7.21206e-05	0.000112418	0.000625099	0.00045651	0.000335996	7.6015e-05	0.000164027	1.3536e-05	3.59562e-05	0.000143104	8.47872e-05	6.05865e-05	1.77711e-05	0.000517582	3.26914e-05	6.47708e-05	0.000179003	0.000195595	0.000124943	2.19609e-05	7.16443e-05
Organism|LargeIntestine|Mucosa|ColonSigmoid|Fraction mucosa	6.43203e-05	6.0726e-05	0.000221319	9.7567e-05	0.000546204	0.00225999	0.000165359	3.66839e-05	0.000585803	0.00037304	8.42874e-05	0.00580239	0.000625841	0.00213038	5.95467e-05	4.29661e-05	0.000220045	7.3712e-05	0.000301898	0.00106486	9.73589e-05	0.00161107	0.000814575	0.00412474	0.000614416	0.00427746	0.00413205	0.00255568	0.000132678	6.27109e-05	0.00050162	9.62553e-05	0.000607975	0.0027374	0.000201651	0.000148384	0.00014383	0.000641085	0.000345907	0.000217074	0.0009362	0.000677956	5.44637e-05	3.84319e-05	0.000209612	4.46291e-05	0.000275195	0.00086899	8.75971e-05
Organism|Lumen|ColonDescendens|Microvilli factor	9.2798e-06	1.67637e-05	4.25368e-05	1.04126e-05	0.000133335	9.44266e-06	2.29349e-05	4.23489e-05	0.000273181	0.000366127	0.000111619	0.00542718	2.90212e-05	0.00220215	7.86059e-06	1.53977e-05	2.52484e-05	5.05366e-05	9.10188e-05	5.30532e-06	4.65773e-05	0	0	0	0	0	0	0	4.47336e-06	7.15448e-06	2.31925e-05	4.68874e-06	5.66461e-05	5.39098e-06	9.08773e-06	1.52559e-05	1.23656e-05	7.20766e-06	0.000128114	2.7951e-05	1.53464e-05	0.000472047	6.95709e-06	1.28019e-05	1.88053e-05	7.06728e-06	6.8199e-05	5.60622e-06	1.78033e-05
Organism|Kidney|Hydraulic conductivity	0	0	0	0	0	0	0	0	0	0	0	0	0	0	0	0	0	0	0	0	0	0.00317543	0.00216818	0.00299501	0.00639063	0.00782315	0.00203669	0.00592988	0	0	0	0	0	0	0	0	0	0	0	0	0	0	0	0	0	0	0	0	0
Organism|Lumen|Rectum|Fractional steady state fill level	1.00808e-09	8.34584e-12	2.94734e-08	6.71593e-11	2.39893e-13	6.94115e-11	6.91762e-15	4.12842e-05	3.16743e-08	2.75038e-05	0.000170171	0.000196937	6.16397e-10	0.000823612	1.63643e-08	4.09697e-11	5.31625e-07	4.28662e-10	1.45562e-07	4.56078e-10	1.18416e-08	2.3126e-08	1.61016e-10	2.91099e-07	1.54245e-09	4.13425e-13	9.89466e-10	4.44699e-14	2.42639e-08	1.90484e-11	3.91379e-07	4.38318e-10	4.85738e-11	1.49064e-10	7.0953e-13	2.83711e-06	1.26677e-06	7.21112e-08	1.21748e-06	4.31277e-05	2.22127e-05	7.32216e-05	1.45131e-08	1.55371e-10	3.74818e-07	1.40195e-09	4.76042e-07	2.00579e-09	1.87546e-07
Organism|Gonads|Fraction interstitial	1.50416e-05	7.89587e-06	4.60262e-05	4.81161e-06	0.000106136	4.44393e-05	0.000152229	2.35549e-05	0.000120487	1.31519e-05	7.18105e-05	1.56209e-05	5.92836e-06	0.000165712	1.17341e-05	7.33605e-06	2.81851e-05	6.00025e-06	0.000135898	2.56515e-05	0.000137945	0.000296289	0.000157297	0.000561475	0.000147602	0.00301658	0.000592274	0.00333703	8.10768e-05	4.43839e-05	0.000203783	2.50922e-05	0.000500253	0.000190846	0.000750611	9.88259e-06	7.38788e-05	2.53808e-05	5.28152e-06	6.82151e-05	2.26718e-05	5.20348e-05	1.06965e-05	6.61813e-06	2.46768e-05	5.60054e-06	0.000131479	2.32121e-05	0.000128056
Organism|Lumen|Rectum|pH	0	0	0	0	0	0	0	1.38678e-06	1.91894e-05	4.14986e-09	0	0	0	4.95213e-05	0	0	0	0	0	0	0	0	0	0	0	0	0	0	0	0	0	0	0	0	0	0	0	0	0	0	0	0	0	0	0	0	0	0	0
Organism|LargeIntestine|Mucosa|ColonDescendens|Fraction mucosa	9.56071e-05	0.000135785	0.000514393	9.71998e-05	0.000546204	4.84583e-05	0.000174796	6.82147e-05	0.000509349	0.000358533	0.000105392	0.00606564	3.03246e-05	0.00239582	6.51614e-05	7.93268e-05	0.000300237	7.35372e-05	0.000301898	1.98859e-05	0.000102924	0.00136076	0.000745567	0.00467475	0.000611083	0.00427746	0.000293143	0.0027017	0.00012569	0.000110884	0.000577469	9.63457e-05	0.000607975	4.4097e-05	0.000213167	0.000142569	0.000125742	0.000648711	0.000345898	0.000219454	3.2775e-05	0.000670109	5.77789e-05	6.80406e-05	0.000253329	4.44033e-05	0.000275195	1.58576e-05	9.25773e-05
Organism|SmallIntestine|Mucosa|UpperJejunum|Hydraulic conductivity	0	0	0	0	0	0	0	0	0	0	0	0	0	0	0	0	0	0	0	0	0	0.00689155	0.000221865	0.00165953	0.000398313	0.00465966	0.000567123	0.00189768	0	0	0	0	0	0	0	0	0	0	0	0	0	0	0	0	0	0	0	0	0
Organism|SmallIntestine|Mucosa|LowerJejunum|Hydraulic conductivity	0	0	0	0	0	0	0	0	0	0	0	0	0	0	0	0	0	0	0	0	0	0.00689155	0.000159483	0.00178958	0.000362531	0.00430491	0.000552242	0.00242008	0	0	0	0	0	0	0	0	0	0	0	0	0	0	0	0	0	0	0	0	0
Organism|SmallIntestine|Hydraulic conductivity	0	0	0	0	0	0	0	0	0	0	0	0	0	0	0	0	0	0	0	0	0	0.00196071	0.0010515	0.000447519	0.00260535	0.00665236	0.0010933	0.00283657	0	0	0	0	0	0	0	0	0	0	0	0	0	0	0	0	0	0	0	0	0
Organism|Skin|Flow fraction via large pores	0	0	0	0	0	0	0	0	0	0	0	0	0	0	0	0	0	0	0	0	0	0.00233313	0.00611174	0.00603551	0.00633323	0.00638843	0.00386011	0.00628002	0	0	0	0	0	0	0	0	0	0	0	0	0	0	0	0	0	0	0	0	0
Organism|Skin|Radius (small pores)	0	0	0	0	0	0	0	0	0	0	0	0	0	0	0	0	0	0	0	0	0	0.00259965	0.0056474	0.00563752	0.00614058	0.00583996	0.00388944	0.00609289	0	0	0	0	0	0	0	0	0	0	0	0	0	0	0	0	0	0	0	0	0
Organism|Lumen|ColonDescendens|pH	0	0	0	0	0	0	0	4.98587e-05	0.000166754	2.49633e-06	0.000255497	0	0	3.33722e-05	0	0	0	0	0	0	0	0	0	0	0	0	0	0	0	0	0	0	0	0	0	0	0	0	0	0	0	0	0	0	0	0	0	0	0
Organism|Spleen|Albumin ratio (tissue/plasma)	0	0	0	0	0	0	0	0	0	0	0	0	0	0	0	0	0	0	0	0	0	0	0	0	0	0	0	0	0	0	0	0	0	0	0	0	0	0	0	0	0	0	0	0	0	0	0	0	0
Organism|Lumen|ColonSigmoid|pH	0	0	0	0	0	0	0	2.54245e-05	0.000106221	1.94133e-06	2.66412e-05	0	0	2.92514e-05	0	0	0	0	0	0	0	0	0	0	0	0	0	0	0	0	0	0	0	0	0	0	0	0	0	0	0	0	0	0	0	0	0	0	0
Organism|Muscle|Flow fraction via large pores	0	0	0	0	0	0	0	0	0	0	0	0	0	0	0	0	0	0	0	0	0	0.00492055	0.0043053	0.00300291	0.004437	0.00443567	0.00437433	0.00481348	0	0	0	0	0	0	0	0	0	0	0	0	0	0	0	0	0	0	0	0	0
Brain|Vf (something)	2.95953e-06	4.12064e-06	1.63734e-06	9.94715e-06	1.2085e-05	4.25098e-06	9.60933e-06	5.96622e-05	1.75141e-05	3.56108e-06	2.54039e-05	4.05043e-05	1.16314e-05	5.57978e-05	0.00018253	0.000191213	9.34555e-05	0.0006014	0.000611578	0.000226355	0.000482911	0	0	0	0	0	0	0	8.77825e-08	8.53451e-08	4.16012e-08	2.34585e-07	3.85746e-07	1.30204e-07	2.88403e-07	0.00130396	0.00303848	0.000826194	0.00486167	0.00216474	0.00106585	0.00206222	0.000516637	0.000595173	0.00024617	0.00159397	0.00136599	0.000591342	0.00107039
Organism|Liver|Lymph flow proportionality factor	0	0	0	0	0	0	0	0	0	0	0	0	#NUM!	0	0	0	0	0	0	#NUM!	0	0.000563701	0.000259769	0.000226272	0.000761529	0.00103084	0.00481119	0.000579948	0	0	0	0	0	0	0	0	0	0	0	0	0	0	0	0	0	0	0	#NUM!	0
Organism|Muscle|Radius (small pores)	0	0	0	0	0	0	0	0	0	0	0	0	0	0	0	0	0	0	0	0	0	0.0047276	0.00398444	0.00282699	0.00410721	0.00416349	0.00433595	0.00450308	0	0	0	0	0	0	0	0	0	0	0	0	0	0	0	0	0	0	0	0	0
Organism|LargeIntestine|Mucosa|Caecum|Hydraulic conductivity	0	0	0	0	0	0	0	0	0	0	0	0	0	0	0	0	0	0	0	0	0	0.000392343	7.98451e-05	0.000200928	0.000126339	0.00446065	0.000707112	0.0009364	0	0	0	0	0	0	0	0	0	0	0	0	0	0	0	0	0	0	0	0	0
Organism|LargeIntestine|Mucosa|ColonAscendens|Hydraulic conductivity	0	0	0	0	0	0	0	0	0	0	0	0	0	0	0	0	0	0	0	0	0	0.000395023	0.000139044	0.00041432	0.00068225	0.00272889	0.000304548	0.00371922	0	0	0	0	0	0	0	0	0	0	0	0	0	0	0	0	0	0	0	0	0
Organism|Spleen|Flow fraction via large pores	0	0	0	0	0	0	0	0	0	0	0	0	0	0	0	0	0	0	0	0	0	0.0017543	0.00128398	0.000995764	0.00246289	0.00344403	0.00010837	0.00195426	0	0	0	0	0	0	0	0	0	0	0	0	0	0	0	0	0	0	0	0	0
Organism|LargeIntestine|Hydraulic conductivity	0	0	0	0	0	0	0	0	0	0	0	0	0	0	0	0	0	0	0	0	0	0.000769853	0.000395268	0.000924704	0.00269156	0.00325951	0.000492789	0.00103111	0	0	0	0	0	0	0	0	0	0	0	0	0	0	0	0	0	0	0	0	0
Organism|LargeIntestine|Mucosa|ColonDescendens|Albumin ratio (tissue/plasma)	0	0	0	0	0	0	0	0	0	0	0	0	0	0	0	0	0	0	0	0	0	0	0	0	0	0	0	0	0	0	0	0	0	0	0	0	0	0	0	0	0	0	0	0	0	0	0	0	0
Organism|LargeIntestine|Mucosa|ColonTransversum|Hydraulic conductivity	0	0	0	0	0	0	0	0	0	0	0	0	0	0	0	0	0	0	0	0	0	0.000540928	0.000318674	0.000985141	0.00157871	0.00272889	0.000348643	0.00181271	0	0	0	0	0	0	0	0	0	0	0	0	0	0	0	0	0	0	0	0	0
Organism|Heart|Hydraulic conductivity	0	0	0	0	0	0	0	0	0	0	0	0	0	0	0	0	0	0	0	0	0	0.00236525	0.0015163	0.00116477	0.00241102	0.00234641	0.000538913	0.00174924	0	0	0	0	0	0	0	0	0	0	0	0	0	0	0	0	0	0	0	0	0
Organism|LargeIntestine|Albumin ratio (tissue/plasma)	0	0	0	0	0	0	0	0	0	0	0	0	0	0	0	0	0	0	0	0	0	0	0	0	0	0	0	0	0	0	0	0	0	0	0	0	0	0	0	0	0	0	0	0	0	0	0	0	0
Organism|SmallIntestine|Mucosa|Duodenum|Hydraulic conductivity	0	0	0	0	0	0	0	0	0	0	0	0	0	0	0	0	0	0	0	0	0	0.00198883	0.000105742	0.000648133	4.81876e-05	0.00204876	0.000368762	0.00021598	0	0	0	0	0	0	0	0	0	0	0	0	0	0	0	0	0	0	0	0	0
Organism|LargeIntestine|Mucosa|Rectum|Hydraulic conductivity	0	0	0	0	0	0	0	0	0	0	0	0	0	0	0	0	0	0	0	0	0	0.00057238	7.75247e-05	0.000253989	0.000697832	0.00186913	3.38509e-05	0.00202083	0	0	0	0	0	0	0	0	0	0	0	0	0	0	0	0	0	0	0	0	0
Organism|Stomach|Hydraulic conductivity	0	0	0	0	0	0	0	0	0	0	0	0	0	0	0	0	0	0	0	0	0	0.0020198	0.000415439	0.00186897	0.000596921	0.00179242	0.00149909	0.00150502	0	0	0	0	0	0	0	0	0	0	0	0	0	0	0	0	0	0	0	0	0
Organism|LargeIntestine|Mucosa|ColonDescendens|Hydraulic conductivity	0	0	0	0	0	0	0	0	0	0	0	0	0	0	0	0	0	0	0	0	0	0.000537385	0.000184844	0.000708884	0.000245577	0.00170522	9.83753e-05	0.00127466	0	0	0	0	0	0	0	0	0	0	0	0	0	0	0	0	0	0	0	0	0
Organism|LargeIntestine|Mucosa|ColonSigmoid|Hydraulic conductivity	0	0	0	0	0	0	0	0	0	0	0	0	0	0	0	0	0	0	0	0	0	0.000602409	0.000217598	0.000620078	0.000241464	0.00170522	0.000306057	0.00120576	0	0	0	0	0	0	0	0	0	0	0	0	0	0	0	0	0	0	0	0	0
Organism|Skin|Radius (large pores)	0	0	0	0	0	0	0	0	0	0	0	0	0	0	0	0	0	0	0	0	0	0.000574943	0.00160294	0.00158283	0.00164658	0.00133665	0.000988302	0.0015633	0	0	0	0	0	0	0	0	0	0	0	0	0	0	0	0	0	0	0	0	0
Organism|Spleen|Hydraulic conductivity	0	0	0	0	0	0	0	0	0	0	0	0	0	0	0	0	0	0	0	0	0	0.000796813	0.000611188	0.000458561	0.00114605	0.00159348	4.45814e-05	0.000909477	0	0	0	0	0	0	0	0	0	0	0	0	0	0	0	0	0	0	0	0	0
Organism|Fat|Radius (small pores)	0	0	0	0	0	0	0	0	0	0	0	0	0	0	0	0	0	0	0	0	0	0.00155716	0.00129994	0.00158701	0.00117543	0.000209021	0.00141869	0.000281804	0	0	0	0	0	0	0	0	0	0	0	0	0	0	0	0	0	0	0	0	0
Organism|Fat|Flow fraction via large pores	0	0	0	0	0	0	0	0	0	0	0	0	0	0	0	0	0	0	0	0	0	0.00132962	0.00128047	0.00127247	0.00111014	0.000205234	0.000307387	0.000247919	0	0	0	0	0	0	0	0	0	0	0	0	0	0	0	0	0	0	0	0	0
Organism|Spleen|Radius (small pores)	0	0	0	0	0	0	0	0	0	0	0	0	0	0	0	0	0	0	0	0	0	0.000660309	0.000490739	0.000376461	0.000931439	0.00129824	4.25578e-05	0.000738146	0	0	0	0	0	0	0	0	0	0	0	0	0	0	0	0	0	0	0	0	0
Organism|Muscle|Radius (large pores)	0	0	0	0	0	0	0	0	0	0	0	0	0	0	0	0	0	0	0	0	0	0.00129027	0.00112988	0.0007879	0.00116401	0.00113862	0.00114462	0.00125948	0	0	0	0	0	0	0	0	0	0	0	0	0	0	0	0	0	0	0	0	0
Organism|Gonads|Hydraulic conductivity	0	0	0	0	0	0	0	0	0	0	0	0	0	0	0	0	0	0	0	0	0	8.42839e-05	5.66877e-05	0.000134341	3.32009e-05	0.00123358	0.000193436	0.00122309	0	0	0	0	0	0	0	0	0	0	0	0	0	0	0	0	0	0	0	0	0
Organism|Fat|Lymph flow proportionality factor	0	0	0	0	0	0	0	0	0	0	0	0	#NUM!	0	0	0	0	0	0	#NUM!	0	0.000646316	0.000390485	0.000656171	0.000419174	0.000129907	0.00107459	0.000141611	0	0	0	0	0	0	0	0	0	0	0	0	0	0	0	0	0	0	0	#NUM!	0
Organism|Bone|Flow fraction via large pores	0	0	0	0	0	0	0	0	0	0	0	0	0	0	0	0	0	0	0	0	0	0.000735264	0.000639784	0.00023751	0.00101406	0.000587325	0.000833069	0.000605766	0	0	0	0	0	0	0	0	0	0	0	0	0	0	0	0	0	0	0	0	0
Organism|Lung|Flow fraction via large pores	0	0	0	0	0	0	0	0	0	0	0	0	0	0	0	0	0	0	0	0	0	0.000224072	0.000754809	0.000450423	0.00100245	0.000183118	0.000152692	0.000178331	0	0	0	0	0	0	0	0	0	0	0	0	0	0	0	0	0	0	0	0	0
Organism|Spleen|Radius (large pores)	0	0	0	0	0	0	0	0	0	0	0	0	0	0	0	0	0	0	0	0	0	0.000486131	0.000376309	0.000279617	0.000707434	0.000990669	1.96716e-05	0.000562675	0	0	0	0	0	0	0	0	0	0	0	0	0	0	0	0	0	0	0	0	0
Organism|Skin|Lymph flow proportionality factor	0	0	0	0	0	0	0	0	0	0	0	0	#NUM!	0	0	0	0	0	0	#NUM!	0	0.000904963	0.000489944	0.000549506	0.000983132	0.00065104	0.000888204	0.000861499	0	0	0	0	0	0	0	0	0	0	0	0	0	0	0	0	0	0	0	#NUM!	0
Organism|Bone|Radius (small pores)	0	0	0	0	0	0	0	0	0	0	0	0	0	0	0	0	0	0	0	0	0	0.000680826	0.000580787	0.000215512	0.000922414	0.000528997	0.00076711	0.000553018	0	0	0	0	0	0	0	0	0	0	0	0	0	0	0	0	0	0	0	0	0
Organism|Lung|Radius (small pores)	0	0	0	0	0	0	0	0	0	0	0	0	0	0	0	0	0	0	0	0	0	0.000208912	0.00068482	0.000410038	0.00091213	0.00017562	0.000144925	0.00016857	0	0	0	0	0	0	0	0	0	0	0	0	0	0	0	0	0	0	0	0	0
Organism|Pancreas|Hydraulic conductivity	0	0	0	0	0	0	0	0	0	0	0	0	0	0	0	0	0	0	0	0	0	0.000506675	0.000170678	0.000344975	0.000502614	0.00090155	0.000175174	0.000727432	0	0	0	0	0	0	0	0	0	0	0	0	0	0	0	0	0	0	0	0	0
Organism|Scaling exponent for fluid recirculation flow rate	0	0	0	0	0	0	0	0	0	0	0	0	#NUM!	0	0	0	0	0	0	#NUM!	0	0.000347433	7.16143e-05	0.000132584	0.000238352	0	0.000761592	0.000431214	0	0	0	0	0	0	0	0	0	0	0	0	0	0	0	0	0	0	0	#NUM!	0
Organism|SmallIntestine|Mucosa|UpperIleum|Hydraulic conductivity	0	0	0	0	0	0	0	0	0	0	0	0	0	0	0	0	0	0	0	0	0	0.000305672	0.000141366	0.000735409	0.0005547	0.000542938	0.000136832	7.51069e-05	0	0	0	0	0	0	0	0	0	0	0	0	0	0	0	0	0	0	0	0	0
Organism|Muscle|Lymph flow proportionality factor	0	0	0	0	0	0	0	0	0	0	0	0	#NUM!	0	0	0	0	0	0	#NUM!	0	0.000488019	0.000222914	0.000219278	0.00020132	0.000299622	0.000642314	0.000296654	0	0	0	0	0	0	0	0	0	0	0	0	0	0	0	0	0	0	0	#NUM!	0
Organism|SmallIntestine|Mucosa|LowerIleum|Hydraulic conductivity	0	0	0	0	0	0	0	0	0	0	0	0	0	0	0	0	0	0	0	0	0	0.000305672	8.50204e-05	0.000634001	0.000573723	0.000536541	0.000135377	3.83808e-05	0	0	0	0	0	0	0	0	0	0	0	0	0	0	0	0	0	0	0	0	0
Organism|LargeIntestine|Lymph flow proportionality factor	0	0	0	0	0	0	0	0	0	0	0	0	#NUM!	0	0	0	0	0	0	#NUM!	0	9.21028e-05	2.24922e-05	8.51503e-05	6.18052e-05	0.00051862	0.000205595	0.000445865	0	0	0	0	0	0	0	0	0	0	0	0	0	0	0	0	0	0	0	#NUM!	0
Organism|Skin|Fluid recirculation flow proportionality factor	0	0	0	0	0	0	0	0	0	0	0	0	#NUM!	0	0	0	0	0	0	#NUM!	0	7.06399e-05	8.13229e-06	1.22408e-05	5.02499e-05	0.000511984	7.29939e-05	0.000185005	0	0	0	0	0	0	0	0	0	0	0	0	0	0	0	0	0	0	0	#NUM!	0
Organism|Fraction recycled to plasma (global)	0	0	0	0	0	0	0	0	0	0	0	0	0	0	0	0	0	0	0	0	0	0.000144453	0.000385873	0.00022676	0.000176238	4.86057e-06	0.000163888	0.000144421	0	0	0	0	0	0	0	0	0	0	0	0	0	0	0	0	0	0	0	0	0
Organism|Brain|Albumin ratio (tissue/plasma)	0	0	0	0	0	0	0	0	0	0	0	0	0	0	0	0	0	0	0	0	0	0	0	0	0	0	0	0	0	0	0	0	0	0	0	0	0	0	0	0	0	0	0	0	0	0	0	0	0
Organism|Kidney|Flow fraction via large pores	0	0	0	0	0	0	0	0	0	0	0	0	0	0	0	0	0	0	0	0	0	0.000140436	9.56404e-05	0.000132967	0.000284586	0.000345997	9.03159e-05	0.000263384	0	0	0	0	0	0	0	0	0	0	0	0	0	0	0	0	0	0	0	0	0
Organism|Fat|Radius (large pores)	0	0	0	0	0	0	0	0	0	0	0	0	0	0	0	0	0	0	0	0	0	0.000345976	0.000335617	0.000332379	0.00028996	3.28063e-05	1.21716e-05	5.64744e-05	0	0	0	0	0	0	0	0	0	0	0	0	0	0	0	0	0	0	0	0	0
Organism|Kidney|Radius (small pores)	0	0	0	0	0	0	0	0	0	0	0	0	0	0	0	0	0	0	0	0	0	0.000134196	8.78153e-05	0.000124306	0.000264847	0.000314948	8.56227e-05	0.000242653	0	0	0	0	0	0	0	0	0	0	0	0	0	0	0	0	0	0	0	0	0
Organism|SmallIntestine|Mucosa|LowerJejunum|Flow fraction via large pores	0	0	0	0	0	0	0	0	0	0	0	0	0	0	0	0	0	0	0	0	0	0.000304333	6.88522e-06	7.83522e-05	1.5981e-05	0.000189378	2.42846e-05	0.000106791	0	0	0	0	0	0	0	0	0	0	0	0	0	0	0	0	0	0	0	0	0
Organism|SmallIntestine|Mucosa|UpperJejunum|Flow fraction via large pores	0	0	0	0	0	0	0	0	0	0	0	0	0	0	0	0	0	0	0	0	0	0.000304333	9.73888e-06	7.26514e-05	1.75628e-05	0.00020498	2.49408e-05	8.37059e-05	0	0	0	0	0	0	0	0	0	0	0	0	0	0	0	0	0	0	0	0	0
Organism|SmallIntestine|Flow fraction via large pores	0	0	0	0	0	0	0	0	0	0	0	0	0	0	0	0	0	0	0	0	0	8.71899e-05	4.63077e-05	1.99378e-05	0.000115294	0.000296578	4.85526e-05	0.000126467	0	0	0	0	0	0	0	0	0	0	0	0	0	0	0	0	0	0	0	0	0
Organism|Spleen|Lymph flow proportionality factor	0	0	0	0	0	0	0	0	0	0	0	0	#NUM!	0	0	0	0	0	0	#NUM!	0	0.000289956	8.34083e-05	0.000131024	0.000229831	0.000237619	7.29052e-05	0.000152665	0	0	0	0	0	0	0	0	0	0	0	0	0	0	0	0	0	0	0	#NUM!	0
Organism|SmallIntestine|Radius (small pores)	0	0	0	0	0	0	0	0	0	0	0	0	0	0	0	0	0	0	0	0	0	8.34919e-05	4.45847e-05	1.92292e-05	0.000106899	0.000279241	4.68398e-05	0.000117127	0	0	0	0	0	0	0	0	0	0	0	0	0	0	0	0	0	0	0	0	0
Organism|SmallIntestine|Mucosa|UpperJejunum|Radius (small pores)	0	0	0	0	0	0	0	0	0	0	0	0	0	0	0	0	0	0	0	0	0	0.000278051	8.87711e-06	6.67442e-05	1.59403e-05	0.000188459	2.3122e-05	7.60777e-05	0	0	0	0	0	0	0	0	0	0	0	0	0	0	0	0	0	0	0	0	0
Organism|SmallIntestine|Mucosa|LowerJejunum|Radius (small pores)	0	0	0	0	0	0	0	0	0	0	0	0	0	0	0	0	0	0	0	0	0	0.000278051	6.27029e-06	7.19707e-05	1.45072e-05	0.000174114	2.25047e-05	9.70383e-05	0	0	0	0	0	0	0	0	0	0	0	0	0	0	0	0	0	0	0	0	0
Organism|EndogenousIgG|Plasma|Start concentration of free endogenous IgG (plasma)	#NUM!	#NUM!	#NUM!	#NUM!	#NUM!	#NUM!	#NUM!	#NUM!	#NUM!	#NUM!	#NUM!	#NUM!	#NUM!	#NUM!	#NUM!	#NUM!	#NUM!	#NUM!	#NUM!	#NUM!	#NUM!	4.41434e-06	0.000120821	0.000272031	0.000148571	3.01621e-08	2.08044e-07	1.63099e-07	#NUM!	#NUM!	#NUM!	#NUM!	#NUM!	#NUM!	#NUM!	#NUM!	#NUM!	#NUM!	#NUM!	#NUM!	#NUM!	#NUM!	#NUM!	#NUM!	#NUM!	#NUM!	#NUM!	#NUM!	#NUM!
Organism|Fraction endosomal (global)	0	0	0	0	0	0	0	0	0	0	0	0	0	0	0	0	0	0	0	0	0	4.41555e-06	0.000120821	0.000272031	0.000148572	3.01523e-08	2.08175e-07	1.62155e-07	0	0	0	0	0	0	0	0	0	0	0	0	0	0	0	0	0	0	0	0	0
Organism|Thickness (endothelium)	0	0	0	0	0	0	0	0	0	0	0	0	0	0	0	0	0	0	0	0	0	4.41919e-06	0.000120821	0.000272031	0.000148572	3.01523e-08	2.08306e-07	1.62155e-07	0	0	0	0	0	0	0	0	0	0	0	0	0	0	0	0	0	0	0	0	0
Organism|Bone|Radius (large pores)	0	0	0	0	0	0	0	0	0	0	0	0	0	0	0	0	0	0	0	0	0	0.000192659	0.000167906	6.23349e-05	0.000266035	0.000150007	0.000218281	0.000157792	0	0	0	0	0	0	0	0	0	0	0	0	0	0	0	0	0	0	0	0	0
Organism|Lung|Radius (large pores)	0	0	0	0	0	0	0	0	0	0	0	0	0	0	0	0	0	0	0	0	0	5.88086e-05	0.000197874	0.000118154	0.000262966	4.80655e-05	4.00792e-05	4.68061e-05	0	0	0	0	0	0	0	0	0	0	0	0	0	0	0	0	0	0	0	0	0
Organism|Rate constant for recycling from endosomal space (global)	0	0	0	0	0	0	0	0	0	0	0	0	0	0	0	0	0	0	0	0	0	1.56776e-07	0.000202681	7.52109e-07	1.15592e-08	1.99549e-09	2.36542e-09	8.58107e-09	0	0	0	0	0	0	0	0	0	0	0	0	0	0	0	0	0	0	0	0	0
Organism|EndogenousIgG|Endosome|Start concentration of free FcRn (endosome)	#NUM!	#NUM!	#NUM!	#NUM!	#NUM!	#NUM!	#NUM!	#NUM!	#NUM!	#NUM!	#NUM!	#NUM!	#NUM!	#NUM!	#NUM!	#NUM!	#NUM!	#NUM!	#NUM!	#NUM!	#NUM!	1.15291e-07	0.000200662	5.83913e-07	1.17035e-08	1.5239e-09	1.84368e-09	6.55154e-09	#NUM!	#NUM!	#NUM!	#NUM!	#NUM!	#NUM!	#NUM!	#NUM!	#NUM!	#NUM!	#NUM!	#NUM!	#NUM!	#NUM!	#NUM!	#NUM!	#NUM!	#NUM!	#NUM!	#NUM!	#NUM!
Organism|LargeIntestine|Mucosa|Caecum|Flow fraction via large pores	0	0	0	0	0	0	0	0	0	0	0	0	0	0	0	0	0	0	0	0	0	1.73965e-05	3.25688e-06	8.83044e-06	5.60837e-06	0.000199383	3.09249e-05	4.15146e-05	0	0	0	0	0	0	0	0	0	0	0	0	0	0	0	0	0	0	0	0	0
Organism|LargeIntestine|Mucosa|Caecum|Radius (small pores)	0	0	0	0	0	0	0	0	0	0	0	0	0	0	0	0	0	0	0	0	0	1.77326e-05	3.10886e-06	8.17828e-06	5.17393e-06	0.000196505	3.24471e-05	4.75053e-05	0	0	0	0	0	0	0	0	0	0	0	0	0	0	0	0	0	0	0	0	0
Organism|LargeIntestine|Mucosa|ColonAscendens|Radius (small pores)	0	0	0	0	0	0	0	0	0	0	0	0	0	0	0	0	0	0	0	0	0	1.81511e-05	5.69951e-06	1.69285e-05	2.78436e-05	0.000117887	9.61617e-06	0.000193439	0	0	0	0	0	0	0	0	0	0	0	0	0	0	0	0	0	0	0	0	0
Organism|LargeIntestine|Radius (small pores)	0	0	0	0	0	0	0	0	0	0	0	0	0	0	0	0	0	0	0	0	0	5.96566e-05	2.97703e-05	5.20948e-05	0.000139603	0.00018881	2.81473e-05	0.000112152	0	0	0	0	0	0	0	0	0	0	0	0	0	0	0	0	0	0	0	0	0
Organism|Fraction of endosomal uptake from plasma (global)	0	0	0	0	0	0	0	0	0	0	0	0	0	0	0	0	0	0	0	0	0	3.82318e-07	0.000184932	2.20211e-06	5.21787e-08	6.71845e-09	6.67575e-09	4.22741e-08	0	0	0	0	0	0	0	0	0	0	0	0	0	0	0	0	0	0	0	0	0
Organism|Skin|Organ volume mouse	0	0	0	0	0	0	0	0	0	0	0	0	#NUM!	0	0	0	0	0	0	#NUM!	0	2.39988e-05	2.75495e-06	4.14657e-06	1.70476e-05	0.000174671	2.47673e-05	6.28948e-05	0	0	0	0	0	0	0	0	0	0	0	0	0	0	0	0	0	0	0	#NUM!	0
Organism|LargeIntestine|Mucosa|ColonAscendens|Flow fraction via large pores	0	0	0	0	0	0	0	0	0	0	0	0	0	0	0	0	0	0	0	0	0	1.75197e-05	5.97168e-06	1.81718e-05	3.00741e-05	0.000120166	1.00619e-05	0.000164962	0	0	0	0	0	0	0	0	0	0	0	0	0	0	0	0	0	0	0	0	0
Organism|LargeIntestine|Flow fraction via large pores	0	0	0	0	0	0	0	0	0	0	0	0	0	0	0	0	0	0	0	0	0	3.38273e-05	1.73356e-05	4.06417e-05	0.000118598	0.000146428	2.07712e-05	4.48894e-05	0	0	0	0	0	0	0	0	0	0	0	0	0	0	0	0	0	0	0	0	0
Organism|LargeIntestine|Mucosa|ColonTransversum|Flow fraction via large pores	0	0	0	0	0	0	0	0	0	0	0	0	0	0	0	0	0	0	0	0	0	2.39678e-05	1.3955e-05	4.31598e-05	6.9522e-05	0.000120166	1.53688e-05	8.03573e-05	0	0	0	0	0	0	0	0	0	0	0	0	0	0	0	0	0	0	0	0	0
Organism|LargeIntestine|Mucosa|ColonTransversum|Radius (small pores)	0	0	0	0	0	0	0	0	0	0	0	0	0	0	0	0	0	0	0	0	0	2.45073e-05	1.33814e-05	4.06077e-05	6.44274e-05	0.000117887	1.48508e-05	9.20481e-05	0	0	0	0	0	0	0	0	0	0	0	0	0	0	0	0	0	0	0	0	0
Organism|Heart|Radius (small pores)	0	0	0	0	0	0	0	0	0	0	0	0	0	0	0	0	0	0	0	0	0	0.000100238	6.33381e-05	4.9401e-05	0.000112861	9.55639e-05	2.51115e-05	8.00154e-05	0	0	0	0	0	0	0	0	0	0	0	0	0	0	0	0	0	0	0	0	0
Organism|Pancreas|Lymph flow proportionality factor	0	0	0	0	0	0	0	0	0	0	0	0	#NUM!	0	0	0	0	0	0	#NUM!	0	7.20978e-05	1.86305e-05	4.00827e-05	4.53318e-05	0.000110871	3.03068e-05	0.000104188	0	0	0	0	0	0	0	0	0	0	0	0	0	0	0	0	0	0	0	#NUM!	0
Organism|Brain|Hydraulic conductivity	0	0	0	0	0	0	0	0	0	0	0	0	0	0	0	0	0	0	0	0	0	3.19278e-05	0.000110253	7.96011e-06	8.88611e-05	2.16577e-05	2.30158e-05	2.68659e-05	0	0	0	0	0	0	0	0	0	0	0	0	0	0	0	0	0	0	0	0	0
Organism|Heart|Flow fraction via large pores	0	0	0	0	0	0	0	0	0	0	0	0	0	0	0	0	0	0	0	0	0	0.000105199	7.40104e-05	5.1911e-05	0.00010811	0.000109556	2.40661e-05	8.04094e-05	0	0	0	0	0	0	0	0	0	0	0	0	0	0	0	0	0	0	0	0	0
Organism|LargeIntestine|Mucosa|Rectum|Radius (small pores)	0	0	0	0	0	0	0	0	0	0	0	0	0	0	0	0	0	0	0	0	0	2.59138e-05	3.38484e-06	1.06607e-05	2.90606e-05	7.91923e-05	1.42021e-06	0.000102666	0	0	0	0	0	0	0	0	0	0	0	0	0	0	0	0	0	0	0	0	0
Organism|Fat|Fluid recirculation flow proportionality factor	0	0	0	0	0	0	0	0	0	0	0	0	#NUM!	0	0	0	0	0	0	#NUM!	0	1.10376e-05	3.34505e-06	8.49487e-06	7.52541e-06	2.96616e-05	9.43179e-05	1.51368e-05	0	0	0	0	0	0	0	0	0	0	0	0	0	0	0	0	0	0	0	#NUM!	0
Organism|SmallIntestine|Lymph flow proportionality factor	0	0	0	0	0	0	0	0	0	0	0	0	#NUM!	0	0	0	0	0	0	#NUM!	0	7.60847e-05	1.36601e-05	8.91697e-05	6.74649e-06	9.22463e-05	4.70562e-05	3.34128e-05	0	0	0	0	0	0	0	0	0	0	0	0	0	0	0	0	0	0	0	#NUM!	0
Organism|Stomach|Flow fraction via large pores	0	0	0	0	0	0	0	0	0	0	0	0	0	0	0	0	0	0	0	0	0	9.02279e-05	1.84348e-05	8.30686e-05	2.66312e-05	8.63622e-05	6.69522e-05	6.88228e-05	0	0	0	0	0	0	0	0	0	0	0	0	0	0	0	0	0	0	0	0	0
Organism|SmallIntestine|Mucosa|Duodenum|Flow fraction via large pores	0	0	0	0	0	0	0	0	0	0	0	0	0	0	0	0	0	0	0	0	0	8.78856e-05	4.64791e-06	2.85288e-05	2.12025e-06	9.01377e-05	1.61953e-05	9.50934e-06	0	0	0	0	0	0	0	0	0	0	0	0	0	0	0	0	0	0	0	0	0
Organism|Kidney|Radius (large pores)	0	0	0	0	0	0	0	0	0	0	0	0	0	0	0	0	0	0	0	0	0	3.67713e-05	2.50999e-05	3.48793e-05	7.45507e-05	8.97066e-05	2.36138e-05	6.87874e-05	0	0	0	0	0	0	0	0	0	0	0	0	0	0	0	0	0	0	0	0	0
Organism|LargeIntestine|Mucosa|Rectum|Flow fraction via large pores	0	0	0	0	0	0	0	0	0	0	0	0	0	0	0	0	0	0	0	0	0	2.53662e-05	3.41452e-06	1.11519e-05	3.08948e-05	8.14216e-05	1.50713e-06	8.95798e-05	0	0	0	0	0	0	0	0	0	0	0	0	0	0	0	0	0	0	0	0	0
Organism|Stomach|Radius (small pores)	0	0	0	0	0	0	0	0	0	0	0	0	0	0	0	0	0	0	0	0	0	8.92333e-05	1.76628e-05	7.92002e-05	2.51715e-05	7.34574e-05	7.28253e-05	6.60585e-05	0	0	0	0	0	0	0	0	0	0	0	0	0	0	0	0	0	0	0	0	0
Organism|Rate constant for endosomal uptake (global)	0	0	0	0	0	0	0	0	0	0	0	0	0	0	0	0	0	0	0	0	0	1.53922e-07	8.87054e-05	7.66078e-07	1.63546e-08	2.08439e-09	2.49863e-09	9.31914e-09	0	0	0	0	0	0	0	0	0	0	0	0	0	0	0	0	0	0	0	0	0
Organism|EndogenousIgG|Kd (FcRn, endogenous IgG) in endosomal space	#NUM!	#NUM!	#NUM!	#NUM!	#NUM!	#NUM!	#NUM!	#NUM!	#NUM!	#NUM!	#NUM!	#NUM!	#NUM!	#NUM!	#NUM!	#NUM!	#NUM!	#NUM!	#NUM!	#NUM!	#NUM!	9.46433e-08	8.69262e-05	4.60756e-07	6.38988e-09	1.2797e-09	1.52119e-09	5.72333e-09	#NUM!	#NUM!	#NUM!	#NUM!	#NUM!	#NUM!	#NUM!	#NUM!	#NUM!	#NUM!	#NUM!	#NUM!	#NUM!	#NUM!	#NUM!	#NUM!	#NUM!	#NUM!	#NUM!	#NUM!	#NUM!
Organism|Liver|Fluid recirculation flow proportionality factor	0	0	0	0	0	0	0	0	0	0	0	0	#NUM!	0	0	0	0	0	0	#NUM!	0	4.31556e-06	1.001e-06	1.61117e-06	7.14274e-06	3.82955e-05	8.62376e-05	1.12923e-05	0	0	0	0	0	0	0	0	0	0	0	0	0	0	0	0	0	0	0	#NUM!	0
Organism|SmallIntestine|Mucosa|Duodenum|Radius (small pores)	0	0	0	0	0	0	0	0	0	0	0	0	0	0	0	0	0	0	0	0	0	8.02874e-05	4.23437e-06	2.60436e-05	1.92435e-06	8.28711e-05	1.49738e-05	8.65801e-06	0	0	0	0	0	0	0	0	0	0	0	0	0	0	0	0	0	0	0	0	0
Organism|Muscle|Fluid recirculation flow proportionality factor	0	0	0	0	0	0	0	0	0	0	0	0	#NUM!	0	0	0	0	0	0	#NUM!	0	1.52679e-05	3.74549e-06	5.33813e-06	7.37732e-06	8.01123e-05	3.11558e-05	3.00903e-05	0	0	0	0	0	0	0	0	0	0	0	0	0	0	0	0	0	0	0	#NUM!	0
Organism|SmallIntestine|Mucosa|LowerJejunum|Radius (large pores)	0	0	0	0	0	0	0	0	0	0	0	0	0	0	0	0	0	0	0	0	0	7.98775e-05	1.80732e-06	2.05702e-05	4.1944e-06	4.97126e-05	6.37567e-06	2.80266e-05	0	0	0	0	0	0	0	0	0	0	0	0	0	0	0	0	0	0	0	0	0
Organism|SmallIntestine|Mucosa|UpperJejunum|Radius (large pores)	0	0	0	0	0	0	0	0	0	0	0	0	0	0	0	0	0	0	0	0	0	7.98775e-05	2.5565e-06	1.90736e-05	4.60953e-06	5.38078e-05	6.54798e-06	2.19683e-05	0	0	0	0	0	0	0	0	0	0	0	0	0	0	0	0	0	0	0	0	0
Organism|Pancreas|Radius (small pores)	0	0	0	0	0	0	0	0	0	0	0	0	0	0	0	0	0	0	0	0	0	7.867e-05	1.48958e-05	3.83291e-05	4.32236e-05	5.65323e-05	2.59307e-05	5.16518e-05	0	0	0	0	0	0	0	0	0	0	0	0	0	0	0	0	0	0	0	0	0
Organism|SmallIntestine|Radius (large pores)	0	0	0	0	0	0	0	0	0	0	0	0	0	0	0	0	0	0	0	0	0	2.28871e-05	1.21555e-05	5.23298e-06	3.02557e-05	7.77941e-05	1.27435e-05	3.31768e-05	0	0	0	0	0	0	0	0	0	0	0	0	0	0	0	0	0	0	0	0	0
Organism|LargeIntestine|Mucosa|ColonSigmoid|Flow fraction via large pores	0	0	0	0	0	0	0	0	0	0	0	0	0	0	0	0	0	0	0	0	0	2.66782e-05	9.58856e-06	2.71895e-05	1.0691e-05	7.49901e-05	1.3351e-05	5.34528e-05	0	0	0	0	0	0	0	0	0	0	0	0	0	0	0	0	0	0	0	0	0
Organism|LargeIntestine|Mucosa|ColonDescendens|Flow fraction via large pores	0	0	0	0	0	0	0	0	0	0	0	0	0	0	0	0	0	0	0	0	0	2.38318e-05	8.03459e-06	3.10895e-05	1.08729e-05	7.49901e-05	4.36125e-06	5.65071e-05	0	0	0	0	0	0	0	0	0	0	0	0	0	0	0	0	0	0	0	0	0
Organism|LargeIntestine|Mucosa|ColonDescendens|Radius (small pores)	0	0	0	0	0	0	0	0	0	0	0	0	0	0	0	0	0	0	0	0	0	2.42715e-05	7.65829e-06	2.90806e-05	1.02199e-05	7.30846e-05	4.12963e-06	6.47278e-05	0	0	0	0	0	0	0	0	0	0	0	0	0	0	0	0	0	0	0	0	0
Organism|LargeIntestine|Mucosa|ColonSigmoid|Radius (small pores)	0	0	0	0	0	0	0	0	0	0	0	0	0	0	0	0	0	0	0	0	0	2.73477e-05	9.47323e-06	2.62815e-05	1.00355e-05	7.30846e-05	1.62439e-05	6.12291e-05	0	0	0	0	0	0	0	0	0	0	0	0	0	0	0	0	0	0	0	0	0
Organism|Gonads|Flow fraction via large pores	0	0	0	0	0	0	0	0	0	0	0	0	0	0	0	0	0	0	0	0	0	3.73921e-06	2.51948e-06	5.91988e-06	1.46414e-06	5.87411e-05	8.90564e-06	5.51589e-05	0	0	0	0	0	0	0	0	0	0	0	0	0	0	0	0	0	0	0	0	0
Organism|Gonads|Lymph flow proportionality factor	0	0	0	0	0	0	0	0	0	0	0	0	#NUM!	0	0	0	0	0	0	#NUM!	0	3.13371e-06	1.5686e-06	4.97325e-06	1.06022e-06	5.756e-05	1.05435e-05	4.8002e-05	0	0	0	0	0	0	0	0	0	0	0	0	0	0	0	0	0	0	0	#NUM!	0
Organism|Gonads|Radius (small pores)	0	0	0	0	0	0	0	0	0	0	0	0	0	0	0	0	0	0	0	0	0	4.00884e-06	2.79399e-06	7.00518e-06	1.40654e-06	4.98113e-05	1.16396e-05	5.50232e-05	0	0	0	0	0	0	0	0	0	0	0	0	0	0	0	0	0	0	0	0	0
Organism|LargeIntestine|Mucosa|Caecum|Radius (large pores)	0	0	0	0	0	0	0	0	0	0	0	0	0	0	0	0	0	0	0	0	0	4.56246e-06	8.55016e-07	2.31815e-06	1.47177e-06	5.22449e-05	8.11973e-06	1.08041e-05	0	0	0	0	0	0	0	0	0	0	0	0	0	0	0	0	0	0	0	0	0
Organism|Bone|Lymph flow proportionality factor	0	0	0	0	0	0	0	0	0	0	0	0	#NUM!	0	0	0	0	0	0	#NUM!	0	4.87048e-05	1.61874e-05	6.08854e-06	3.28755e-05	3.76306e-05	4.71346e-05	3.32612e-05	0	0	0	0	0	0	0	0	0	0	0	0	0	0	0	0	0	0	0	#NUM!	0
Organism|LargeIntestine|Mucosa|ColonAscendens|Radius (large pores)	0	0	0	0	0	0	0	0	0	0	0	0	0	0	0	0	0	0	0	0	0	4.5935e-06	1.56773e-06	4.77076e-06	7.89384e-06	3.147e-05	2.64088e-06	4.28296e-05	0	0	0	0	0	0	0	0	0	0	0	0	0	0	0	0	0	0	0	0	0
Organism|Pancreas|Flow fraction via large pores	0	0	0	0	0	0	0	0	0	0	0	0	0	0	0	0	0	0	0	0	0	2.17937e-05	7.43584e-06	1.50469e-05	2.20188e-05	3.95731e-05	7.64222e-06	3.18792e-05	0	0	0	0	0	0	0	0	0	0	0	0	0	0	0	0	0	0	0	0	0
Organism|Stomach|Lymph flow proportionality factor	0	0	0	0	0	0	0	0	0	0	0	0	#NUM!	0	0	0	0	0	0	#NUM!	0	2.485e-05	3.74984e-06	1.48816e-05	5.40434e-06	3.93253e-05	2.88339e-05	2.72105e-05	0	0	0	0	0	0	0	0	0	0	0	0	0	0	0	0	0	0	0	#NUM!	0
Organism|LargeIntestine|Radius (large pores)	0	0	0	0	0	0	0	0	0	0	0	0	0	0	0	0	0	0	0	0	0	8.7478e-06	4.53453e-06	1.06678e-05	3.10765e-05	3.74678e-05	5.44517e-06	1.03829e-05	0	0	0	0	0	0	0	0	0	0	0	0	0	0	0	0	0	0	0	0	0
Organism|Heart|Lymph flow proportionality factor	0	0	0	0	0	0	0	0	0	0	0	0	#NUM!	0	0	0	0	0	0	#NUM!	0	1.77726e-05	9.02001e-06	9.15039e-06	2.97562e-05	3.32552e-05	6.8782e-06	2.87848e-05	0	0	0	0	0	0	0	0	0	0	0	0	0	0	0	0	0	0	0	#NUM!	0
Organism|SmallIntestine|Mucosa|UpperIleum|Flow fraction via large pores	0	0	0	0	0	0	0	0	0	0	0	0	0	0	0	0	0	0	0	0	0	1.35263e-05	6.07939e-06	3.26918e-05	2.44298e-05	2.38943e-05	5.97212e-06	3.31586e-06	0	0	0	0	0	0	0	0	0	0	0	0	0	0	0	0	0	0	0	0	0
Organism|Fat|Organ volume mouse	0	0	0	0	0	0	0	0	0	0	0	0	#NUM!	0	0	0	0	0	0	#NUM!	0	3.73978e-06	1.13384e-06	2.87762e-06	2.54969e-06	1.01066e-05	3.19829e-05	5.14622e-06	0	0	0	0	0	0	0	0	0	0	0	0	0	0	0	0	0	0	0	#NUM!	0
Organism|LargeIntestine|Mucosa|ColonTransversum|Radius (large pores)	0	0	0	0	0	0	0	0	0	0	0	0	0	0	0	0	0	0	0	0	0	6.286e-06	3.66355e-06	1.13315e-05	1.82487e-05	3.147e-05	4.03424e-06	2.0913e-05	0	0	0	0	0	0	0	0	0	0	0	0	0	0	0	0	0	0	0	0	0
Organism|Kidney|Lymph flow proportionality factor	0	0	0	0	0	0	0	0	0	0	0	0	#NUM!	0	0	0	0	0	0	#NUM!	0	1.66276e-05	1.46151e-05	1.70524e-05	2.07283e-05	3.03779e-05	1.55893e-05	1.98147e-05	0	0	0	0	0	0	0	0	0	0	0	0	0	0	0	0	0	0	0	#NUM!	0
Organism|Brain|Lymph flow proportionality factor	0	0	0	0	0	0	0	0	0	0	0	0	#NUM!	0	0	0	0	0	0	#NUM!	0	5.22497e-06	3.03677e-05	5.71739e-06	1.4779e-05	4.9628e-06	3.90613e-06	5.2322e-06	0	0	0	0	0	0	0	0	0	0	0	0	0	0	0	0	0	0	0	#NUM!	0
Organism|Lung|Lymph flow proportionality factor	0	0	0	0	0	0	0	0	0	0	0	0	#NUM!	0	0	0	0	0	0	#NUM!	0	6.72459e-06	2.98601e-05	3.41791e-06	7.71206e-06	9.56962e-06	8.12009e-06	6.35566e-06	0	0	0	0	0	0	0	0	0	0	0	0	0	0	0	0	0	0	0	#NUM!	0
Organism|SmallIntestine|Mucosa|UpperIleum|Radius (small pores)	0	0	0	0	0	0	0	0	0	0	0	0	0	0	0	0	0	0	0	0	0	1.23525e-05	5.53313e-06	2.97624e-05	2.21774e-05	2.19631e-05	5.71015e-06	3.01293e-06	0	0	0	0	0	0	0	0	0	0	0	0	0	0	0	0	0	0	0	0	0
Organism|Liver|Organ volume mouse	0	0	0	0	0	0	0	0	0	0	0	0	#NUM!	0	0	0	0	0	0	#NUM!	0	1.46185e-06	3.39485e-07	5.4574e-07	2.41988e-06	1.29831e-05	2.92305e-05	3.8258e-06	0	0	0	0	0	0	0	0	0	0	0	0	0	0	0	0	0	0	0	#NUM!	0
Organism|SmallIntestine|Mucosa|LowerIleum|Flow fraction via large pores	0	0	0	0	0	0	0	0	0	0	0	0	0	0	0	0	0	0	0	0	0	1.35263e-05	3.51569e-06	2.821e-05	2.52697e-05	2.36129e-05	5.9084e-06	1.69126e-06	0	0	0	0	0	0	0	0	0	0	0	0	0	0	0	0	0	0	0	0	0
Organism|Heart|Radius (large pores)	0	0	0	0	0	0	0	0	0	0	0	0	0	0	0	0	0	0	0	0	0	2.75538e-05	1.77473e-05	1.36036e-05	2.74846e-05	1.9546e-05	6.05355e-06	1.58844e-05	0	0	0	0	0	0	0	0	0	0	0	0	0	0	0	0	0	0	0	0	0
Organism|Muscle|Organ volume mouse	0	0	0	0	0	0	0	0	0	0	0	0	#NUM!	0	0	0	0	0	0	#NUM!	0	5.17237e-06	1.26902e-06	1.80812e-06	2.49893e-06	2.71951e-05	1.05549e-05	1.01958e-05	0	0	0	0	0	0	0	0	0	0	0	0	0	0	0	0	0	0	0	#NUM!	0
Organism|SmallIntestine|Mucosa|LowerIleum|Radius (small pores)	0	0	0	0	0	0	0	0	0	0	0	0	0	0	0	0	0	0	0	0	0	1.23525e-05	3.19617e-06	2.56787e-05	2.29384e-05	2.17043e-05	5.65324e-06	1.5376e-06	0	0	0	0	0	0	0	0	0	0	0	0	0	0	0	0	0	0	0	0	0
Organism|SmallIntestine|Mucosa|Duodenum|Radius (large pores)	0	0	0	0	0	0	0	0	0	0	0	0	0	0	0	0	0	0	0	0	0	2.30666e-05	1.22005e-06	7.48855e-06	5.56515e-07	2.36599e-05	4.25175e-06	2.49585e-06	0	0	0	0	0	0	0	0	0	0	0	0	0	0	0	0	0	0	0	0	0
Organism|Stomach|Radius (large pores)	0	0	0	0	0	0	0	0	0	0	0	0	0	0	0	0	0	0	0	0	0	2.35082e-05	4.82932e-06	2.17796e-05	6.92575e-06	1.12572e-05	1.68611e-05	1.49589e-05	0	0	0	0	0	0	0	0	0	0	0	0	0	0	0	0	0	0	0	0	0
Organism|LargeIntestine|Mucosa|Rectum|Radius (large pores)	0	0	0	0	0	0	0	0	0	0	0	0	0	0	0	0	0	0	0	0	0	6.6527e-06	8.96345e-07	2.92787e-06	8.10792e-06	2.13336e-05	3.95501e-07	2.33133e-05	0	0	0	0	0	0	0	0	0	0	0	0	0	0	0	0	0	0	0	0	0
Organism|LargeIntestine|Mucosa|ColonDescendens|Radius (large pores)	0	0	0	0	0	0	0	0	0	0	0	0	0	0	0	0	0	0	0	0	0	6.25018e-06	2.1092e-06	8.16219e-06	2.8534e-06	1.96486e-05	1.14463e-06	1.4706e-05	0	0	0	0	0	0	0	0	0	0	0	0	0	0	0	0	0	0	0	0	0
Organism|LargeIntestine|Mucosa|ColonSigmoid|Radius (large pores)	0	0	0	0	0	0	0	0	0	0	0	0	0	0	0	0	0	0	0	0	0	6.99694e-06	2.51706e-06	7.13877e-06	2.80572e-06	1.96486e-05	3.50578e-06	1.39111e-05	0	0	0	0	0	0	0	0	0	0	0	0	0	0	0	0	0	0	0	0	0
Organism|Brain|Radius (small pores)	0	0	0	0	0	0	0	0	0	0	0	0	0	0	0	0	0	0	0	0	0	6.84999e-06	1.92804e-05	8.96744e-06	1.84142e-05	2.47779e-06	4.82562e-06	4.61536e-06	0	0	0	0	0	0	0	0	0	0	0	0	0	0	0	0	0	0	0	0	0
Organism|Gonads|Fluid recirculation flow proportionality factor	0	0	0	0	0	0	0	0	0	0	0	0	#NUM!	0	0	0	0	0	0	#NUM!	0	3.87421e-07	1.53981e-07	3.53184e-07	1.50677e-07	1.88232e-05	2.36571e-06	8.58845e-06	0	0	0	0	0	0	0	0	0	0	0	0	0	0	0	0	0	0	0	#NUM!	0
Organism|Stomach|Fluid recirculation flow proportionality factor	0	0	0	0	0	0	0	0	0	0	0	0	#NUM!	0	0	0	0	0	0	#NUM!	0	1.38476e-06	1.79886e-07	5.15946e-07	5.07982e-07	1.87698e-05	3.2938e-06	6.81377e-06	0	0	0	0	0	0	0	0	0	0	0	0	0	0	0	0	0	0	0	#NUM!	0
Organism|Heart|Fluid recirculation flow proportionality factor	0	0	0	0	0	0	0	0	0	0	0	0	#NUM!	0	0	0	0	0	0	#NUM!	0	8.55263e-07	2.95125e-07	3.65373e-07	3.14118e-06	1.81016e-05	1.34937e-06	1.10525e-05	0	0	0	0	0	0	0	0	0	0	0	0	0	0	0	0	0	0	0	#NUM!	0
Organism|Bone|Fluid recirculation flow proportionality factor	0	0	0	0	0	0	0	0	0	0	0	0	#NUM!	0	0	0	0	0	0	#NUM!	0	3.85389e-06	4.35636e-07	2.71806e-07	1.7678e-06	1.5297e-05	5.40686e-06	8.01365e-06	0	0	0	0	0	0	0	0	0	0	0	0	0	0	0	0	0	0	0	#NUM!	0
Organism|Gonads|Radius (large pores)	0	0	0	0	0	0	0	0	0	0	0	0	0	0	0	0	0	0	0	0	0	9.19754e-07	6.33002e-07	1.52253e-06	3.69923e-07	7.27472e-06	1.48558e-06	1.19136e-05	0	0	0	0	0	0	0	0	0	0	0	0	0	0	0	0	0	0	0	0	0
Organism|Pancreas|Radius (large pores)	0	0	0	0	0	0	0	0	0	0	0	0	0	0	0	0	0	0	0	0	0	5.4996e-06	1.95337e-06	3.93947e-06	5.76647e-06	1.03739e-05	1.97776e-06	8.36054e-06	0	0	0	0	0	0	0	0	0	0	0	0	0	0	0	0	0	0	0	0	0
Organism|LargeIntestine|Fluid recirculation flow proportionality factor	0	0	0	0	0	0	0	0	0	0	0	0	#NUM!	0	0	0	0	0	0	#NUM!	0	1.28015e-06	3.19465e-07	3.71064e-07	1.48273e-06	1.00631e-05	4.97318e-07	9.70647e-06	0	0	0	0	0	0	0	0	0	0	0	0	0	0	0	0	0	0	0	#NUM!	0
Organism|Kidney|Fluid recirculation flow proportionality factor	0	0	0	0	0	0	0	0	0	0	0	0	#NUM!	0	0	0	0	0	0	#NUM!	0	1.28247e-06	1.47603e-07	4.64758e-07	1.65588e-06	8.99439e-06	1.32628e-06	3.59244e-06	0	0	0	0	0	0	0	0	0	0	0	0	0	0	0	0	0	0	0	#NUM!	0
Organism|SmallIntestine|Mucosa|UpperIleum|Radius (large pores)	0	0	0	0	0	0	0	0	0	0	0	0	0	0	0	0	0	0	0	0	0	3.54999e-06	1.59573e-06	8.57864e-06	6.41207e-06	6.27049e-06	1.56806e-06	8.70232e-07	0	0	0	0	0	0	0	0	0	0	0	0	0	0	0	0	0	0	0	0	0
Organism|SmallIntestine|Mucosa|LowerIleum|Radius (large pores)	0	0	0	0	0	0	0	0	0	0	0	0	0	0	0	0	0	0	0	0	0	3.54999e-06	9.22685e-07	7.40234e-06	6.6325e-06	6.19662e-06	1.55133e-06	4.43876e-07	0	0	0	0	0	0	0	0	0	0	0	0	0	0	0	0	0	0	0	0	0
Organism|Gonads|Organ volume mouse	0	0	0	0	0	0	0	0	0	0	0	0	#NUM!	0	0	0	0	0	0	#NUM!	0	1.3203e-07	5.30416e-08	1.1966e-07	5.10222e-08	6.3904e-06	8.02564e-07	2.91319e-06	0	0	0	0	0	0	0	0	0	0	0	0	0	0	0	0	0	0	0	#NUM!	0
Organism|Stomach|Organ volume mouse	0	0	0	0	0	0	0	0	0	0	0	0	#NUM!	0	0	0	0	0	0	#NUM!	0	4.70355e-07	6.18039e-08	1.74772e-07	1.72081e-07	6.38859e-06	1.11646e-06	2.31562e-06	0	0	0	0	0	0	0	0	0	0	0	0	0	0	0	0	0	0	0	#NUM!	0
Organism|Heart|Organ volume mouse	0	0	0	0	0	0	0	0	0	0	0	0	#NUM!	0	0	0	0	0	0	#NUM!	0	2.89732e-07	9.42208e-08	1.23768e-07	1.06575e-06	6.15949e-06	4.57423e-07	3.75792e-06	0	0	0	0	0	0	0	0	0	0	0	0	0	0	0	0	0	0	0	#NUM!	0
Organism|Bone|Organ volume mouse	0	0	0	0	0	0	0	0	0	0	0	0	#NUM!	0	0	0	0	0	0	#NUM!	0	1.30552e-06	1.80255e-07	9.20715e-08	5.98793e-07	5.19117e-06	1.83156e-06	2.71603e-06	0	0	0	0	0	0	0	0	0	0	0	0	0	0	0	0	0	0	0	#NUM!	0
Organism|Brain|Flow fraction via large pores	0	0	0	0	0	0	0	0	0	0	0	0	0	0	0	0	0	0	0	0	0	1.32496e-06	4.55287e-06	2.21891e-07	3.65764e-06	9.89171e-07	9.69899e-07	1.15369e-06	0	0	0	0	0	0	0	0	0	0	0	0	0	0	0	0	0	0	0	0	0
Organism|EndogenousIgG|kass (FcRn, endogenous IgG)	#NUM!	#NUM!	#NUM!	#NUM!	#NUM!	#NUM!	#NUM!	#NUM!	#NUM!	#NUM!	#NUM!	#NUM!	#NUM!	#NUM!	#NUM!	#NUM!	#NUM!	#NUM!	#NUM!	#NUM!	#NUM!	1.72145e-08	4.10086e-06	6.75576e-08	5.1653e-09	1.93975e-10	4.16347e-10	3.23282e-08	#NUM!	#NUM!	#NUM!	#NUM!	#NUM!	#NUM!	#NUM!	#NUM!	#NUM!	#NUM!	#NUM!	#NUM!	#NUM!	#NUM!	#NUM!	#NUM!	#NUM!	#NUM!	#NUM!	#NUM!	#NUM!
Organism|LargeIntestine|Organ volume mouse	0	0	0	0	0	0	0	0	0	0	0	0	#NUM!	0	0	0	0	0	0	#NUM!	0	4.33107e-07	1.0854e-07	1.25692e-07	5.02246e-07	3.40934e-06	1.68448e-07	3.28912e-06	0	0	0	0	0	0	0	0	0	0	0	0	0	0	0	0	0	0	0	#NUM!	0
Organism|Kidney|Organ volume mouse	0	0	0	0	0	0	0	0	0	0	0	0	#NUM!	0	0	0	0	0	0	#NUM!	0	4.35439e-07	8.16837e-08	1.57439e-07	5.60995e-07	3.04833e-06	4.49296e-07	1.21721e-06	0	0	0	0	0	0	0	0	0	0	0	0	0	0	0	0	0	0	0	#NUM!	0
Organism|Brain|Fluid recirculation flow proportionality factor	0	0	0	0	0	0	0	0	0	0	0	0	#NUM!	0	0	0	0	0	0	#NUM!	0	3.72371e-07	2.70438e-07	3.66724e-07	9.3173e-07	1.9121e-06	4.59509e-07	1.16642e-06	0	0	0	0	0	0	0	0	0	0	0	0	0	0	0	0	0	0	0	#NUM!	0
Organism|SmallIntestine|Fluid recirculation flow proportionality factor	0	0	0	0	0	0	0	0	0	0	0	0	#NUM!	0	0	0	0	0	0	#NUM!	0	3.64211e-07	1.34545e-07	6.18931e-08	2.89034e-07	1.52371e-06	1.57975e-07	7.59438e-07	0	0	0	0	0	0	0	0	0	0	0	0	0	0	0	0	0	0	0	#NUM!	0
Organism|Brain|Radius (large pores)	0	0	0	0	0	0	0	0	0	0	0	0	0	0	0	0	0	0	0	0	0	4.70198e-08	8.19177e-07	5.37387e-08	1.34736e-07	1.04339e-07	3.34692e-08	7.88248e-08	0	0	0	0	0	0	0	0	0	0	0	0	0	0	0	0	0	0	0	0	0
Organism|Brain|Organ volume mouse	0	0	0	0	0	0	0	0	0	0	0	0	#NUM!	0	0	0	0	0	0	#NUM!	0	1.26255e-07	9.15552e-08	1.24184e-07	3.15923e-07	6.47674e-07	1.55701e-07	3.95058e-07	0	0	0	0	0	0	0	0	0	0	0	0	0	0	0	0	0	0	0	#NUM!	0
Organism|SmallIntestine|Organ volume mouse	0	0	0	0	0	0	0	0	0	0	0	0	#NUM!	0	0	0	0	0	0	#NUM!	0	1.24011e-07	1.05904e-07	2.10057e-08	9.78996e-08	5.16122e-07	5.35083e-08	2.57235e-07	0	0	0	0	0	0	0	0	0	0	0	0	0	0	0	0	0	0	0	#NUM!	0
Organism|Pancreas|Fluid recirculation flow proportionality factor	0	0	0	0	0	0	0	0	0	0	0	0	#NUM!	0	0	0	0	0	0	#NUM!	0	7.77571e-08	9.09197e-08	1.85673e-08	3.96857e-08	2.14003e-07	4.27005e-08	1.02848e-07	0	0	0	0	0	0	0	0	0	0	0	0	0	0	0	0	0	0	0	#NUM!	0
Organism|Lung|Fluid recirculation flow proportionality factor	0	0	0	0	0	0	0	0	0	0	0	0	#NUM!	0	0	0	0	0	0	#NUM!	0	7.8668e-09	1.60223e-07	2.3436e-09	7.14457e-09	9.90034e-08	1.64818e-08	3.65239e-08	0	0	0	0	0	0	0	0	0	0	0	0	0	0	0	0	0	0	0	#NUM!	0
Organism|Pancreas|Organ volume mouse	0	0	0	0	0	0	0	0	0	0	0	0	#NUM!	0	0	0	0	0	0	#NUM!	0	2.79564e-08	9.00314e-08	6.29459e-09	1.34931e-08	7.2487e-08	1.44634e-08	3.48362e-08	0	0	0	0	0	0	0	0	0	0	0	0	0	0	0	0	0	0	0	#NUM!	0
Organism|EndogenousIgG|Radius (large pores)	#NUM!	#NUM!	#NUM!	#NUM!	#NUM!	#NUM!	#NUM!	#NUM!	#NUM!	#NUM!	#NUM!	#NUM!	#NUM!	#NUM!	#NUM!	#NUM!	#NUM!	#NUM!	#NUM!	#NUM!	#NUM!	3.44063e-12	8.96985e-08	1.56576e-08	2.19882e-12	3.75102e-14	2.23234e-13	6.90069e-14	#NUM!	#NUM!	#NUM!	#NUM!	#NUM!	#NUM!	#NUM!	#NUM!	#NUM!	#NUM!	#NUM!	#NUM!	#NUM!	#NUM!	#NUM!	#NUM!	#NUM!	#NUM!	#NUM!	#NUM!	#NUM!
Organism|Spleen|Fluid recirculation flow proportionality factor	0	0	0	0	0	0	0	0	0	0	0	0	#NUM!	0	0	0	0	0	0	#NUM!	0	1.86168e-08	6.60486e-09	6.25927e-09	1.15112e-08	4.87764e-08	2.02915e-08	2.0205e-08	0	0	0	0	0	0	0	0	0	0	0	0	0	0	0	0	0	0	0	#NUM!	0
Organism|Lung|Organ volume mouse	0	0	0	0	0	0	0	0	0	0	0	0	#NUM!	0	0	0	0	0	0	#NUM!	0	2.76549e-09	6.85792e-09	8.00488e-09	2.45863e-09	3.35349e-08	5.58749e-09	1.23565e-08	0	0	0	0	0	0	0	0	0	0	0	0	0	0	0	0	0	0	0	#NUM!	0
Organism|EndogenousIgG|Kd (FcRn, endogenous IgG) in plasma/interstitial	#NUM!	#NUM!	#NUM!	#NUM!	#NUM!	#NUM!	#NUM!	#NUM!	#NUM!	#NUM!	#NUM!	#NUM!	#NUM!	#NUM!	#NUM!	#NUM!	#NUM!	#NUM!	#NUM!	#NUM!	#NUM!	3.93259e-09	1.139e-08	5.62867e-11	8.94007e-11	1.30258e-12	6.78763e-11	2.78037e-08	#NUM!	#NUM!	#NUM!	#NUM!	#NUM!	#NUM!	#NUM!	#NUM!	#NUM!	#NUM!	#NUM!	#NUM!	#NUM!	#NUM!	#NUM!	#NUM!	#NUM!	#NUM!	#NUM!	#NUM!	#NUM!
Organism|Spleen|Organ volume mouse	0	0	0	0	0	0	0	0	0	0	0	0	#NUM!	0	0	0	0	0	0	#NUM!	0	5.50603e-09	6.31695e-10	2.10763e-09	3.90012e-09	1.65213e-08	6.87308e-09	6.84373e-09	0	0	0	0	0	0	0	0	0	0	0	0	0	0	0	0	0	0	0	#NUM!	0
Organism|EndogenousIgG|Radius (endogeneous IgG)	#NUM!	#NUM!	#NUM!	#NUM!	#NUM!	#NUM!	#NUM!	#NUM!	#NUM!	#NUM!	#NUM!	#NUM!	#NUM!	#NUM!	#NUM!	#NUM!	#NUM!	#NUM!	#NUM!	#NUM!	#NUM!	6.36698e-12	5.25547e-09	4.34959e-11	2.06235e-12	3.37377e-14	2.25443e-13	5.05683e-14	#NUM!	#NUM!	#NUM!	#NUM!	#NUM!	#NUM!	#NUM!	#NUM!	#NUM!	#NUM!	#NUM!	#NUM!	#NUM!	#NUM!	#NUM!	#NUM!	#NUM!	#NUM!	#NUM!	#NUM!	#NUM!
Organism|EndogenousIgG|Hydraulic conductivity	#NUM!	#NUM!	#NUM!	#NUM!	#NUM!	#NUM!	#NUM!	#NUM!	#NUM!	#NUM!	#NUM!	#NUM!	#NUM!	#NUM!	#NUM!	#NUM!	#NUM!	#NUM!	#NUM!	#NUM!	#NUM!	8.3606e-12	5.08714e-09	5.96718e-11	7.29633e-11	3.4171e-14	1.55195e-13	7.64976e-14	#NUM!	#NUM!	#NUM!	#NUM!	#NUM!	#NUM!	#NUM!	#NUM!	#NUM!	#NUM!	#NUM!	#NUM!	#NUM!	#NUM!	#NUM!	#NUM!	#NUM!	#NUM!	#NUM!	#NUM!	#NUM!
Organism|EndogenousIgG|Flow fraction via large pores	#NUM!	#NUM!	#NUM!	#NUM!	#NUM!	#NUM!	#NUM!	#NUM!	#NUM!	#NUM!	#NUM!	#NUM!	#NUM!	#NUM!	#NUM!	#NUM!	#NUM!	#NUM!	#NUM!	#NUM!	#NUM!	3.94225e-09	5.04904e-09	3.5386e-11	2.11046e-12	4.3254e-14	1.21002e-10	4.83289e-14	#NUM!	#NUM!	#NUM!	#NUM!	#NUM!	#NUM!	#NUM!	#NUM!	#NUM!	#NUM!	#NUM!	#NUM!	#NUM!	#NUM!	#NUM!	#NUM!	#NUM!	#NUM!	#NUM!	#NUM!	#NUM!
Organism|Acidic phospholipids (blood cells) [mg/g] - RR	0	0	0	0	0	0	0	0	0	0	0	0	0	0	0	0	0	0	0	0	0	0	0	0	0	0	0	0	0	0	0	0	0	0	0	0	0	0	0	0	0	0	0	0	0	0	0	0	0
Organism|ArterialBlood|Fraction vascular	0	0	0	0	0	0	0	0	0	0	0	0	0	0	0	0	0	0	0	0	0	0	0	0	0	0	0	0	0	0	0	0	0	0	0	0	0	0	0	0	0	0	0	0	0	0	0	0	0
Organism|ArterialBlood|Peripheral blood flow fraction	0	0	0	0	0	0	0	0	0	0	0	0	0	0	0	0	0	0	0	0	0	0	0	0	0	0	0	0	0	0	0	0	0	0	0	0	0	0	0	0	0	0	0	0	0	0	0	0	0
Organism|Bone|Acidic phospholipids [mg/g] - RR	0	0	0	0	0	0	0	0	0	0	0	0	0	0	0	0	0	0	0	0	0	0	0	0	0	0	0	0	0	0	0	0	0	0	0	0	0	0	0	0	0	0	0	0	0	0	0	0	0
Organism|Bone|Albumin ratio (tissue/plasma)-PT	0	0	0	0	0	0	0	0	0	0	0	0	0	0	0	0	0	0	0	0	0	0	0	0	0	0	0	0	0	0	0	0	0	0	0	0	0	0	0	0	0	0	0	0	0	0	0	0	0
Organism|Bone|Allometric scale factor	0	0	0	0	0	0	0	0	0	0	0	0	0	0	0	0	0	0	0	0	0	0	0	0	0	0	0	0	0	0	0	0	0	0	0	0	0	0	0	0	0	0	0	0	0	0	0	0	0
Organism|Bone|Fraction of blood for sampling	0	0	0	0	0	0	0	0	0	0	0	0	0	0	0	0	0	0	0	0	0	0	0	0	0	0	0	0	0	0	0	0	0	0	0	0	0	0	0	0	0	0	0	0	0	0	0	0	0
Organism|Bone|Intracellular|pH	0	0	0	0	0	0	0	0	0	0	0	0	0	0	0	0	0	0	0	0	0	0	0	0	0	0	0	0	0	0	0	0	0	0	0	0	0	0	0	0	0	0	0	0	0	0	0	0	0
Organism|Bone|Lipoprotein ratio (tissue/plasma)	0	0	0	0	0	0	0	0	0	0	0	0	0	0	0	0	0	0	0	0	0	0	0	0	0	0	0	0	0	0	0	0	0	0	0	0	0	0	0	0	0	0	0	0	0	0	0	0	0
Organism|Bone|Peripheral blood flow fraction	0	0	0	0	0	0	0	0	0	0	0	0	0	0	0	0	0	0	0	0	0	0	0	0	0	0	0	0	0	0	0	0	0	0	0	0	0	0	0	0	0	0	0	0	0	0	0	0	0
Organism|Brain|Acidic phospholipids [mg/g] - RR	0	0	0	0	0	0	0	0	0	0	0	0	0	0	0	0	0	0	0	0	0	0	0	0	0	0	0	0	0	0	0	0	0	0	0	0	0	0	0	0	0	0	0	0	0	0	0	0	0
Organism|Brain|Albumin ratio (tissue/plasma)-PT	0	0	0	0	0	0	0	0	0	0	0	0	0	0	0	0	0	0	0	0	0	0	0	0	0	0	0	0	0	0	0	0	0	0	0	0	0	0	0	0	0	0	0	0	0	0	0	0	0
Organism|Brain|Allometric scale factor	0	0	0	0	0	0	0	0	0	0	0	0	0	0	0	0	0	0	0	0	0	0	0	0	0	0	0	0	0	0	0	0	0	0	0	0	0	0	0	0	0	0	0	0	0	0	0	0	0
Organism|Brain|Fraction of blood for sampling	0	0	0	0	0	0	0	0	0	0	0	0	0	0	0	0	0	0	0	0	0	0	0	0	0	0	0	0	0	0	0	0	0	0	0	0	0	0	0	0	0	0	0	0	0	0	0	0	0
Organism|Brain|Intracellular|pH	0	0	0	0	0	0	0	0	0	0	0	0	0	0	0	0	0	0	0	0	0	0	0	0	0	0	0	0	0	0	0	0	0	0	0	0	0	0	0	0	0	0	0	0	0	0	0	0	0
Organism|Brain|Lipoprotein ratio (tissue/plasma)	0	0	0	0	0	0	0	0	0	0	0	0	0	0	0	0	0	0	0	0	0	0	0	0	0	0	0	0	0	0	0	0	0	0	0	0	0	0	0	0	0	0	0	0	0	0	0	0	0
Organism|EndogenousIgG|EndosomalClearance|Volume	#NUM!	#NUM!	#NUM!	#NUM!	#NUM!	#NUM!	#NUM!	#NUM!	#NUM!	#NUM!	#NUM!	#NUM!	#NUM!	#NUM!	#NUM!	#NUM!	#NUM!	#NUM!	#NUM!	#NUM!	#NUM!	0	0	0	0	0	0	0	#NUM!	#NUM!	#NUM!	#NUM!	#NUM!	#NUM!	#NUM!	#NUM!	#NUM!	#NUM!	#NUM!	#NUM!	#NUM!	#NUM!	#NUM!	#NUM!	#NUM!	#NUM!	#NUM!	#NUM!	#NUM!
Organism|EndogenousIgG|IgG_Source|Volume	#NUM!	#NUM!	#NUM!	#NUM!	#NUM!	#NUM!	#NUM!	#NUM!	#NUM!	#NUM!	#NUM!	#NUM!	#NUM!	#NUM!	#NUM!	#NUM!	#NUM!	#NUM!	#NUM!	#NUM!	#NUM!	0	0	0	0	0	0	0	#NUM!	#NUM!	#NUM!	#NUM!	#NUM!	#NUM!	#NUM!	#NUM!	#NUM!	#NUM!	#NUM!	#NUM!	#NUM!	#NUM!	#NUM!	#NUM!	#NUM!	#NUM!	#NUM!	#NUM!	#NUM!
Organism|EndogenousIgG|Radius (small pores)	#NUM!	#NUM!	#NUM!	#NUM!	#NUM!	#NUM!	#NUM!	#NUM!	#NUM!	#NUM!	#NUM!	#NUM!	#NUM!	#NUM!	#NUM!	#NUM!	#NUM!	#NUM!	#NUM!	#NUM!	#NUM!	0	0	0	0	0	0	0	#NUM!	#NUM!	#NUM!	#NUM!	#NUM!	#NUM!	#NUM!	#NUM!	#NUM!	#NUM!	#NUM!	#NUM!	#NUM!	#NUM!	#NUM!	#NUM!	#NUM!	#NUM!	#NUM!	#NUM!	#NUM!
Organism|EndosomalClearance|Volume	#NUM!	#NUM!	#NUM!	#NUM!	#NUM!	#NUM!	#NUM!	#NUM!	#NUM!	#NUM!	#NUM!	#NUM!	#NUM!	#NUM!	#NUM!	#NUM!	#NUM!	#NUM!	#NUM!	#NUM!	#NUM!	0	0	0	0	0	0	0	#NUM!	#NUM!	#NUM!	#NUM!	#NUM!	#NUM!	#NUM!	#NUM!	#NUM!	#NUM!	#NUM!	#NUM!	#NUM!	#NUM!	#NUM!	#NUM!	#NUM!	#NUM!	#NUM!	#NUM!	#NUM!
Organism|Fat|Acidic phospholipids [mg/g] - RR	0	0	0	0	0	0	0	0	0	0	0	0	0	0	0	0	0	0	0	0	0	0	0	0	0	0	0	0	0	0	0	0	0	0	0	0	0	0	0	0	0	0	0	0	0	0	0	0	0
Organism|Fat|Albumin ratio (tissue/plasma)-PT	0	0	0	0	0	0	0	0	0	0	0	0	0	0	0	0	0	0	0	0	0	0	0	0	0	0	0	0	0	0	0	0	0	0	0	0	0	0	0	0	0	0	0	0	0	0	0	0	0
Organism|Fat|Allometric scale factor	0	0	0	0	0	0	0	0	0	0	0	0	0	0	0	0	0	0	0	0	0	0	0	0	0	0	0	0	0	0	0	0	0	0	0	0	0	0	0	0	0	0	0	0	0	0	0	0	0
Organism|Fat|Fraction of blood for sampling	0	0	0	0	0	0	0	0	0	0	0	0	0	0	0	0	0	0	0	0	0	0	0	0	0	0	0	0	0	0	0	0	0	0	0	0	0	0	0	0	0	0	0	0	0	0	0	0	0
Organism|Fat|Intracellular|pH	0	0	0	0	0	0	0	0	0	0	0	0	0	0	0	0	0	0	0	0	0	0	0	0	0	0	0	0	0	0	0	0	0	0	0	0	0	0	0	0	0	0	0	0	0	0	0	0	0
Organism|Fat|Lipoprotein ratio (tissue/plasma)	0	0	0	0	0	0	0	0	0	0	0	0	0	0	0	0	0	0	0	0	0	0	0	0	0	0	0	0	0	0	0	0	0	0	0	0	0	0	0	0	0	0	0	0	0	0	0	0	0
Organism|Fat|Peripheral blood flow fraction	0	0	0	0	0	0	0	0	0	0	0	0	0	0	0	0	0	0	0	0	0	0	0	0	0	0	0	0	0	0	0	0	0	0	0	0	0	0	0	0	0	0	0	0	0	0	0	0	0
Organism|Gallbladder|Gallbladder ejection fraction	0	0	0	0	0	0	#NUM!	0	0	0	0	0	0	#NUM!	0	0	0	0	0	0	#NUM!	0	0	0	0	0	0	#NUM!	0	0	0	0	0	0	#NUM!	0	0	0	0	0	0	#NUM!	0	0	0	0	0	0	#NUM!
Organism|Gallbladder|Gallbladder ejection half-time	0	0	0	0	0	0	#NUM!	0	0	0	0	0	0	#NUM!	0	0	0	0	0	0	#NUM!	0	0	0	0	0	0	#NUM!	0	0	0	0	0	0	#NUM!	0	0	0	0	0	0	#NUM!	0	0	0	0	0	0	#NUM!
Organism|Gallbladder|Volume	0	0	0	0	0	0	#NUM!	0	0	0	0	0	0	#NUM!	0	0	0	0	0	0	#NUM!	0	0	0	0	0	0	#NUM!	0	0	0	0	0	0	#NUM!	0	0	0	0	0	0	#NUM!	0	0	0	0	0	0	#NUM!
Organism|Gonads|Acidic phospholipids [mg/g] - RR	0	0	0	0	0	0	0	0	0	0	0	0	0	0	0	0	0	0	0	0	0	0	0	0	0	0	0	0	0	0	0	0	0	0	0	0	0	0	0	0	0	0	0	0	0	0	0	0	0
Organism|Gonads|Albumin ratio (tissue/plasma)-PT	0	0	0	0	0	0	0	0	0	0	0	0	0	0	0	0	0	0	0	0	0	0	0	0	0	0	0	0	0	0	0	0	0	0	0	0	0	0	0	0	0	0	0	0	0	0	0	0	0
Organism|Gonads|Allometric scale factor	0	0	0	0	0	0	0	0	0	0	0	0	0	0	0	0	0	0	0	0	0	0	0	0	0	0	0	0	0	0	0	0	0	0	0	0	0	0	0	0	0	0	0	0	0	0	0	0	0
Organism|Gonads|Fraction of blood for sampling	0	0	0	0	0	0	0	0	0	0	0	0	0	0	0	0	0	0	0	0	0	0	0	0	0	0	0	0	0	0	0	0	0	0	0	0	0	0	0	0	0	0	0	0	0	0	0	0	0
Organism|Gonads|Intracellular|pH	0	0	0	0	0	0	0	0	0	0	0	0	0	0	0	0	0	0	0	0	0	0	0	0	0	0	0	0	0	0	0	0	0	0	0	0	0	0	0	0	0	0	0	0	0	0	0	0	0
Organism|Gonads|Lipoprotein ratio (tissue/plasma)	0	0	0	0	0	0	0	0	0	0	0	0	0	0	0	0	0	0	0	0	0	0	0	0	0	0	0	0	0	0	0	0	0	0	0	0	0	0	0	0	0	0	0	0	0	0	0	0	0
Organism|Heart|Acidic phospholipids [mg/g] - RR	0	0	0	0	0	0	0	0	0	0	0	0	0	0	0	0	0	0	0	0	0	0	0	0	0	0	0	0	0	0	0	0	0	0	0	0	0	0	0	0	0	0	0	0	0	0	0	0	0
Organism|Heart|Albumin ratio (tissue/plasma)-PT	0	0	0	0	0	0	0	0	0	0	0	0	0	0	0	0	0	0	0	0	0	0	0	0	0	0	0	0	0	0	0	0	0	0	0	0	0	0	0	0	0	0	0	0	0	0	0	0	0
Organism|Heart|Allometric scale factor	0	0	0	0	0	0	0	0	0	0	0	0	0	0	0	0	0	0	0	0	0	0	0	0	0	0	0	0	0	0	0	0	0	0	0	0	0	0	0	0	0	0	0	0	0	0	0	0	0
Organism|Heart|Fraction of blood for sampling	0	0	0	0	0	0	0	0	0	0	0	0	0	0	0	0	0	0	0	0	0	0	0	0	0	0	0	0	0	0	0	0	0	0	0	0	0	0	0	0	0	0	0	0	0	0	0	0	0
Organism|Heart|Intracellular|pH	0	0	0	0	0	0	0	0	0	0	0	0	0	0	0	0	0	0	0	0	0	0	0	0	0	0	0	0	0	0	0	0	0	0	0	0	0	0	0	0	0	0	0	0	0	0	0	0	0
Organism|Heart|Lipoprotein ratio (tissue/plasma)	0	0	0	0	0	0	0	0	0	0	0	0	0	0	0	0	0	0	0	0	0	0	0	0	0	0	0	0	0	0	0	0	0	0	0	0	0	0	0	0	0	0	0	0	0	0	0	0	0
Organism|Kidney|Acidic phospholipids [mg/g] - RR	0	0	0	0	0	0	0	0	0	0	0	0	0	0	0	0	0	0	0	0	0	0	0	0	0	0	0	0	0	0	0	0	0	0	0	0	0	0	0	0	0	0	0	0	0	0	0	0	0
Organism|Kidney|Albumin ratio (tissue/plasma)-PT	0	0	0	0	0	0	0	0	0	0	0	0	0	0	0	0	0	0	0	0	0	0	0	0	0	0	0	0	0	0	0	0	0	0	0	0	0	0	0	0	0	0	0	0	0	0	0	0	0
Organism|Kidney|Allometric scale factor	0	0	0	0	0	0	0	0	0	0	0	0	0	0	0	0	0	0	0	0	0	0	0	0	0	0	0	0	0	0	0	0	0	0	0	0	0	0	0	0	0	0	0	0	0	0	0	0	0
Organism|Kidney|Fraction of blood for sampling	0	0	0	0	0	0	0	0	0	0	0	0	0	0	0	0	0	0	0	0	0	0	0	0	0	0	0	0	0	0	0	0	0	0	0	0	0	0	0	0	0	0	0	0	0	0	0	0	0
Organism|Kidney|Intracellular|pH	0	0	0	0	0	0	0	0	0	0	0	0	0	0	0	0	0	0	0	0	0	0	0	0	0	0	0	0	0	0	0	0	0	0	0	0	0	0	0	0	0	0	0	0	0	0	0	0	0
Organism|Kidney|Lipoprotein ratio (tissue/plasma)	0	0	0	0	0	0	0	0	0	0	0	0	0	0	0	0	0	0	0	0	0	0	0	0	0	0	0	0	0	0	0	0	0	0	0	0	0	0	0	0	0	0	0	0	0	0	0	0	0
Organism|Kidney|Urine|Volume	0	0	0	0	0	0	0	0	0	0	0	0	0	0	0	0	0	0	0	0	0	0	0	0	0	0	0	0	0	0	0	0	0	0	0	0	0	0	0	0	0	0	0	0	0	0	0	0	0
Organism|LargeIntestine|Acidic phospholipids [mg/g] - RR	0	0	0	0	0	0	0	0	0	0	0	0	0	0	0	0	0	0	0	0	0	0	0	0	0	0	0	0	0	0	0	0	0	0	0	0	0	0	0	0	0	0	0	0	0	0	0	0	0
Organism|LargeIntestine|Albumin ratio (tissue/plasma)-PT	0	0	0	0	0	0	0	0	0	0	0	0	0	0	0	0	0	0	0	0	0	0	0	0	0	0	0	0	0	0	0	0	0	0	0	0	0	0	0	0	0	0	0	0	0	0	0	0	0
Organism|LargeIntestine|Allometric scale factor	0	0	0	0	0	0	0	0	0	0	0	0	0	0	0	0	0	0	0	0	0	0	0	0	0	0	0	0	0	0	0	0	0	0	0	0	0	0	0	0	0	0	0	0	0	0	0	0	0
Organism|LargeIntestine|Fraction of blood for sampling	0	0	0	0	0	0	0	0	0	0	0	0	0	0	0	0	0	0	0	0	0	0	0	0	0	0	0	0	0	0	0	0	0	0	0	0	0	0	0	0	0	0	0	0	0	0	0	0	0
Organism|LargeIntestine|Intracellular|pH	0	0	0	0	0	0	0	0	0	0	0	0	0	0	0	0	0	0	0	0	0	0	0	0	0	0	0	0	0	0	0	0	0	0	0	0	0	0	0	0	0	0	0	0	0	0	0	0	0
Organism|LargeIntestine|Lipoprotein ratio (tissue/plasma)	0	0	0	0	0	0	0	0	0	0	0	0	0	0	0	0	0	0	0	0	0	0	0	0	0	0	0	0	0	0	0	0	0	0	0	0	0	0	0	0	0	0	0	0	0	0	0	0	0
Organism|LargeIntestine|Mucosa|Caecum|Acidic phospholipids [mg/g] - RR	0	0	0	0	0	0	0	0	0	0	0	0	0	0	0	0	0	0	0	0	0	0	0	0	0	0	0	0	0	0	0	0	0	0	0	0	0	0	0	0	0	0	0	0	0	0	0	0	0
Organism|LargeIntestine|Mucosa|Caecum|Albumin ratio (tissue/plasma)-PT	0	0	0	0	0	0	0	0	0	0	0	0	0	0	0	0	0	0	0	0	0	0	0	0	0	0	0	0	0	0	0	0	0	0	0	0	0	0	0	0	0	0	0	0	0	0	0	0	0
Organism|LargeIntestine|Mucosa|Caecum|Fraction of blood for sampling	0	0	0	0	0	0	0	0	0	0	0	0	0	0	0	0	0	0	0	0	0	0	0	0	0	0	0	0	0	0	0	0	0	0	0	0	0	0	0	0	0	0	0	0	0	0	0	0	0
Organism|LargeIntestine|Mucosa|Caecum|Intracellular|pH	0	0	0	0	0	0	0	0	0	0	0	0	0	0	0	0	0	0	0	0	0	0	0	0	0	0	0	0	0	0	0	0	0	0	0	0	0	0	0	0	0	0	0	0	0	0	0	0	0
Organism|LargeIntestine|Mucosa|Caecum|Lipoprotein ratio (tissue/plasma)	0	0	0	0	0	0	0	0	0	0	0	0	0	0	0	0	0	0	0	0	0	0	0	0	0	0	0	0	0	0	0	0	0	0	0	0	0	0	0	0	0	0	0	0	0	0	0	0	0
Organism|LargeIntestine|Mucosa|ColonAscendens|Acidic phospholipids [mg/g] - RR	0	0	0	0	0	0	0	0	0	0	0	0	0	0	0	0	0	0	0	0	0	0	0	0	0	0	0	0	0	0	0	0	0	0	0	0	0	0	0	0	0	0	0	0	0	0	0	0	0
Organism|LargeIntestine|Mucosa|ColonAscendens|Albumin ratio (tissue/plasma)-PT	0	0	0	0	0	0	0	0	0	0	0	0	0	0	0	0	0	0	0	0	0	0	0	0	0	0	0	0	0	0	0	0	0	0	0	0	0	0	0	0	0	0	0	0	0	0	0	0	0
Organism|LargeIntestine|Mucosa|ColonAscendens|Fraction of blood for sampling	0	0	0	0	0	0	0	0	0	0	0	0	0	0	0	0	0	0	0	0	0	0	0	0	0	0	0	0	0	0	0	0	0	0	0	0	0	0	0	0	0	0	0	0	0	0	0	0	0
Organism|LargeIntestine|Mucosa|ColonAscendens|Intracellular|pH	0	0	0	0	0	0	0	0	0	0	0	0	0	0	0	0	0	0	0	0	0	0	0	0	0	0	0	0	0	0	0	0	0	0	0	0	0	0	0	0	0	0	0	0	0	0	0	0	0
Organism|LargeIntestine|Mucosa|ColonAscendens|Lipoprotein ratio (tissue/plasma)	0	0	0	0	0	0	0	0	0	0	0	0	0	0	0	0	0	0	0	0	0	0	0	0	0	0	0	0	0	0	0	0	0	0	0	0	0	0	0	0	0	0	0	0	0	0	0	0	0
Organism|LargeIntestine|Mucosa|ColonDescendens|Acidic phospholipids [mg/g] - RR	0	0	0	0	0	0	0	0	0	0	0	0	0	0	0	0	0	0	0	0	0	0	0	0	0	0	0	0	0	0	0	0	0	0	0	0	0	0	0	0	0	0	0	0	0	0	0	0	0
Organism|LargeIntestine|Mucosa|ColonDescendens|Albumin ratio (tissue/plasma)-PT	0	0	0	0	0	0	0	0	0	0	0	0	0	0	0	0	0	0	0	0	0	0	0	0	0	0	0	0	0	0	0	0	0	0	0	0	0	0	0	0	0	0	0	0	0	0	0	0	0
Organism|LargeIntestine|Mucosa|ColonDescendens|Fraction of blood for sampling	0	0	0	0	0	0	0	0	0	0	0	0	0	0	0	0	0	0	0	0	0	0	0	0	0	0	0	0	0	0	0	0	0	0	0	0	0	0	0	0	0	0	0	0	0	0	0	0	0
Organism|LargeIntestine|Mucosa|ColonDescendens|Intracellular|pH	0	0	0	0	0	0	0	0	0	0	0	0	0	0	0	0	0	0	0	0	0	0	0	0	0	0	0	0	0	0	0	0	0	0	0	0	0	0	0	0	0	0	0	0	0	0	0	0	0
Organism|LargeIntestine|Mucosa|ColonDescendens|Lipoprotein ratio (tissue/plasma)	0	0	0	0	0	0	0	0	0	0	0	0	0	0	0	0	0	0	0	0	0	0	0	0	0	0	0	0	0	0	0	0	0	0	0	0	0	0	0	0	0	0	0	0	0	0	0	0	0
Organism|LargeIntestine|Mucosa|ColonSigmoid|Acidic phospholipids [mg/g] - RR	0	0	0	0	0	0	0	0	0	0	0	0	0	0	0	0	0	0	0	0	0	0	0	0	0	0	0	0	0	0	0	0	0	0	0	0	0	0	0	0	0	0	0	0	0	0	0	0	0
Organism|LargeIntestine|Mucosa|ColonSigmoid|Albumin ratio (tissue/plasma)-PT	0	0	0	0	0	0	0	0	0	0	0	0	0	0	0	0	0	0	0	0	0	0	0	0	0	0	0	0	0	0	0	0	0	0	0	0	0	0	0	0	0	0	0	0	0	0	0	0	0
Organism|LargeIntestine|Mucosa|ColonSigmoid|Fraction of blood for sampling	0	0	0	0	0	0	0	0	0	0	0	0	0	0	0	0	0	0	0	0	0	0	0	0	0	0	0	0	0	0	0	0	0	0	0	0	0	0	0	0	0	0	0	0	0	0	0	0	0
Organism|LargeIntestine|Mucosa|ColonSigmoid|Intracellular|pH	0	0	0	0	0	0	0	0	0	0	0	0	0	0	0	0	0	0	0	0	0	0	0	0	0	0	0	0	0	0	0	0	0	0	0	0	0	0	0	0	0	0	0	0	0	0	0	0	0
Organism|LargeIntestine|Mucosa|ColonSigmoid|Lipoprotein ratio (tissue/plasma)	0	0	0	0	0	0	0	0	0	0	0	0	0	0	0	0	0	0	0	0	0	0	0	0	0	0	0	0	0	0	0	0	0	0	0	0	0	0	0	0	0	0	0	0	0	0	0	0	0
Organism|LargeIntestine|Mucosa|ColonTransversum|Acidic phospholipids [mg/g] - RR	0	0	0	0	0	0	0	0	0	0	0	0	0	0	0	0	0	0	0	0	0	0	0	0	0	0	0	0	0	0	0	0	0	0	0	0	0	0	0	0	0	0	0	0	0	0	0	0	0
Organism|LargeIntestine|Mucosa|ColonTransversum|Albumin ratio (tissue/plasma)-PT	0	0	0	0	0	0	0	0	0	0	0	0	0	0	0	0	0	0	0	0	0	0	0	0	0	0	0	0	0	0	0	0	0	0	0	0	0	0	0	0	0	0	0	0	0	0	0	0	0
Organism|LargeIntestine|Mucosa|ColonTransversum|Fraction of blood for sampling	0	0	0	0	0	0	0	0	0	0	0	0	0	0	0	0	0	0	0	0	0	0	0	0	0	0	0	0	0	0	0	0	0	0	0	0	0	0	0	0	0	0	0	0	0	0	0	0	0
Organism|LargeIntestine|Mucosa|ColonTransversum|Intracellular|pH	0	0	0	0	0	0	0	0	0	0	0	0	0	0	0	0	0	0	0	0	0	0	0	0	0	0	0	0	0	0	0	0	0	0	0	0	0	0	0	0	0	0	0	0	0	0	0	0	0
Organism|LargeIntestine|Mucosa|ColonTransversum|Lipoprotein ratio (tissue/plasma)	0	0	0	0	0	0	0	0	0	0	0	0	0	0	0	0	0	0	0	0	0	0	0	0	0	0	0	0	0	0	0	0	0	0	0	0	0	0	0	0	0	0	0	0	0	0	0	0	0
Organism|LargeIntestine|Mucosa|Rectum|Acidic phospholipids [mg/g] - RR	0	0	0	0	0	0	0	0	0	0	0	0	0	0	0	0	0	0	0	0	0	0	0	0	0	0	0	0	0	0	0	0	0	0	0	0	0	0	0	0	0	0	0	0	0	0	0	0	0
Organism|LargeIntestine|Mucosa|Rectum|Albumin ratio (tissue/plasma)-PT	0	0	0	0	0	0	0	0	0	0	0	0	0	0	0	0	0	0	0	0	0	0	0	0	0	0	0	0	0	0	0	0	0	0	0	0	0	0	0	0	0	0	0	0	0	0	0	0	0
Organism|LargeIntestine|Mucosa|Rectum|Fraction of blood for sampling	0	0	0	0	0	0	0	0	0	0	0	0	0	0	0	0	0	0	0	0	0	0	0	0	0	0	0	0	0	0	0	0	0	0	0	0	0	0	0	0	0	0	0	0	0	0	0	0	0
Organism|LargeIntestine|Mucosa|Rectum|Intracellular|pH	0	0	0	0	0	0	0	0	0	0	0	0	0	0	0	0	0	0	0	0	0	0	0	0	0	0	0	0	0	0	0	0	0	0	0	0	0	0	0	0	0	0	0	0	0	0	0	0	0
Organism|LargeIntestine|Mucosa|Rectum|Lipoprotein ratio (tissue/plasma)	0	0	0	0	0	0	0	0	0	0	0	0	0	0	0	0	0	0	0	0	0	0	0	0	0	0	0	0	0	0	0	0	0	0	0	0	0	0	0	0	0	0	0	0	0	0	0	0	0
Organism|Liver|Acidic phospholipids [mg/g] - RR	0	0	0	0	0	0	0	0	0	0	0	0	0	0	0	0	0	0	0	0	0	0	0	0	0	0	0	0	0	0	0	0	0	0	0	0	0	0	0	0	0	0	0	0	0	0	0	0	0
Organism|Liver|Albumin ratio (tissue/plasma)-PT	0	0	0	0	0	0	0	0	0	0	0	0	0	0	0	0	0	0	0	0	0	0	0	0	0	0	0	0	0	0	0	0	0	0	0	0	0	0	0	0	0	0	0	0	0	0	0	0	0
Organism|Liver|Allometric scale factor	0	0	0	0	0	0	0	0	0	0	0	0	0	0	0	0	0	0	0	0	0	0	0	0	0	0	0	0	0	0	0	0	0	0	0	0	0	0	0	0	0	0	0	0	0	0	0	0	0
Organism|Liver|EHC continuous fraction	0	0	0	0	0	0	0	0	0	0	0	0	0	0	0	0	0	0	0	0	0	0	0	0	0	0	0	0	0	0	0	0	0	0	0	0	0	0	0	0	0	0	0	0	0	0	0	0	0
Organism|Liver|Fraction of blood for sampling	0	0	0	0	0	0	0	0	0	0	0	0	0	0	0	0	0	0	0	0	0	0	0	0	0	0	0	0	0	0	0	0	0	0	0	0	0	0	0	0	0	0	0	0	0	0	0	0	0
Organism|Liver|Fraction of periportal zone	0	0	0	0	0	0	0	0	0	0	0	0	0	0	0	0	0	0	0	0	0	0	0	0	0	0	0	0	0	0	0	0	0	0	0	0	0	0	0	0	0	0	0	0	0	0	0	0	0
Organism|Liver|Intracellular|pH	0	0	0	0	0	0	0	0	0	0	0	0	0	0	0	0	0	0	0	0	0	0	0	0	0	0	0	0	0	0	0	0	0	0	0	0	0	0	0	0	0	0	0	0	0	0	0	0	0
Organism|Liver|Is liver zonated	0	0	0	0	0	0	0	0	0	0	0	0	0	0	0	0	0	0	0	0	0	0	0	0	0	0	0	0	0	0	0	0	0	0	0	0	0	0	0	0	0	0	0	0	0	0	0	0	0
Organism|Liver|Lipoprotein ratio (tissue/plasma)	0	0	0	0	0	0	0	0	0	0	0	0	0	0	0	0	0	0	0	0	0	0	0	0	0	0	0	0	0	0	0	0	0	0	0	0	0	0	0	0	0	0	0	0	0	0	0	0	0
Organism|Liver|Microsomal protein mass/g tissue	0	0	0	0	0	0	0	0	0	0	0	0	0	0	0	0	0	0	0	0	0	0	0	0	0	0	0	0	0	0	0	0	0	0	0	0	0	0	0	0	0	0	0	0	0	0	0	0	0
Organism|Liver|Number of cells/g tissue	0	0	0	0	0	0	0	0	0	0	0	0	0	0	0	0	0	0	0	0	0	0	0	0	0	0	0	0	0	0	0	0	0	0	0	0	0	0	0	0	0	0	0	0	0	0	0	0	0
Organism|Lumen|Caecum|Default thickness of gut wall	0	#NUM!	0	0	0	0	0	0	#NUM!	0	0	0	0	0	0	#NUM!	0	0	0	0	0	0	#NUM!	0	0	0	0	0	0	#NUM!	0	0	0	0	0	0	#NUM!	0	0	0	0	0	0	#NUM!	0	0	0	0	0
Organism|Lumen|ColonAscendens|Default thickness of gut wall	0	#NUM!	0	0	0	0	0	0	#NUM!	0	0	0	0	0	0	#NUM!	0	0	0	0	0	0	#NUM!	0	0	0	0	0	0	#NUM!	0	0	0	0	0	0	#NUM!	0	0	0	0	0	0	#NUM!	0	0	0	0	0
Organism|Lumen|ColonDescendens|Default thickness of gut wall	0	#NUM!	0	0	0	0	0	0	#NUM!	0	0	0	0	0	0	#NUM!	0	0	0	0	0	0	#NUM!	0	0	0	0	0	0	#NUM!	0	0	0	0	0	0	#NUM!	0	0	0	0	0	0	#NUM!	0	0	0	0	0
Organism|Lumen|ColonSigmoid|Default thickness of gut wall	0	#NUM!	0	0	0	0	0	0	#NUM!	0	0	0	0	0	0	#NUM!	0	0	0	0	0	0	#NUM!	0	0	0	0	0	0	#NUM!	0	0	0	0	0	0	#NUM!	0	0	0	0	0	0	#NUM!	0	0	0	0	0
Organism|Lumen|ColonTransversum|Default thickness of gut wall	0	#NUM!	0	0	0	0	0	0	#NUM!	0	0	0	0	0	0	#NUM!	0	0	0	0	0	0	#NUM!	0	0	0	0	0	0	#NUM!	0	0	0	0	0	0	#NUM!	0	0	0	0	0	0	#NUM!	0	0	0	0	0
Organism|Lumen|Duodenum|Default thickness of gut wall	0	#NUM!	0	0	0	0	0	0	#NUM!	0	0	0	0	0	0	#NUM!	0	0	0	0	0	0	#NUM!	0	0	0	0	0	0	#NUM!	0	0	0	0	0	0	#NUM!	0	0	0	0	0	0	#NUM!	0	0	0	0	0
Organism|Lumen|Feces|Volume	0	0	0	0	0	0	0	0	0	0	0	0	0	0	0	0	0	0	0	0	0	0	0	0	0	0	0	0	0	0	0	0	0	0	0	0	0	0	0	0	0	0	0	0	0	0	0	0	0
Organism|Lumen|LowerIleum|Default thickness of gut wall	0	#NUM!	0	0	0	0	0	0	#NUM!	0	0	0	0	0	0	#NUM!	0	0	0	0	0	0	#NUM!	0	0	0	0	0	0	#NUM!	0	0	0	0	0	0	#NUM!	0	0	0	0	0	0	#NUM!	0	0	0	0	0
Organism|Lumen|LowerJejunum|Default thickness of gut wall	0	#NUM!	0	0	0	0	0	0	#NUM!	0	0	0	0	0	0	#NUM!	0	0	0	0	0	0	#NUM!	0	0	0	0	0	0	#NUM!	0	0	0	0	0	0	#NUM!	0	0	0	0	0	0	#NUM!	0	0	0	0	0
Organism|Lumen|Paracellular absorption sink condition	0	0	0	0	0	0	0	0	0	0	0	0	0	0	0	0	0	0	0	0	0	0	0	0	0	0	0	0	0	0	0	0	0	0	0	0	0	0	0	0	0	0	0	0	0	0	0	0	0
Organism|Lumen|Rectum|Default thickness of gut wall	0	#NUM!	0	0	0	0	0	0	#NUM!	0	0	0	0	0	0	#NUM!	0	0	0	0	0	0	#NUM!	0	0	0	0	0	0	#NUM!	0	0	0	0	0	0	#NUM!	0	0	0	0	0	0	#NUM!	0	0	0	0	0
Organism|Lumen|Stomach|Absorption of liquid	0	0	0	0	0	0	0	0	0	0	0	0	0	0	0	0	0	0	0	0	0	0	0	0	0	0	0	0	0	0	0	0	0	0	0	0	0	0	0	0	0	0	0	0	0	0	0	0	0
Organism|Lumen|Stomach|Default thickness of gut wall	0	#NUM!	0	0	0	0	0	0	#NUM!	0	0	0	0	0	0	#NUM!	0	0	0	0	0	0	#NUM!	0	0	0	0	0	0	#NUM!	0	0	0	0	0	0	#NUM!	0	0	0	0	0	0	#NUM!	0	0	0	0	0
Organism|Lumen|Stomach|GET_alpha (Weibull function) variability factor	0	0	0	0	0	0	0	0	0	0	0	0	0	0	0	0	0	0	0	0	0	0	0	0	0	0	0	0	0	0	0	0	0	0	0	0	0	0	0	0	0	0	0	0	0	0	0	0	0
Organism|Lumen|Stomach|GET_beta (Weibull function) variability factor	0	0	0	0	0	0	0	0	0	0	0	0	0	0	0	0	0	0	0	0	0	0	0	0	0	0	0	0	0	0	0	0	0	0	0	0	0	0	0	0	0	0	0	0	0	0	0	0	0
Organism|Lumen|Stomach|pH in fasted state	0	0	0	0	0	0	0	0	0	0	0	0	0	0	0	0	0	0	0	0	0	0	0	0	0	0	0	0	0	0	0	0	0	0	0	0	0	0	0	0	0	0	0	0	0	0	0	0	0
Organism|Lumen|Transcellular absorption sink condition	0	0	0	0	0	0	0	0	0	0	0	0	0	0	0	0	0	0	0	0	0	0	0	0	0	0	0	0	0	0	0	0	0	0	0	0	0	0	0	0	0	0	0	0	0	0	0	0	0
Organism|Lumen|UpperIleum|Default thickness of gut wall	0	#NUM!	0	0	0	0	0	0	#NUM!	0	0	0	0	0	0	#NUM!	0	0	0	0	0	0	#NUM!	0	0	0	0	0	0	#NUM!	0	0	0	0	0	0	#NUM!	0	0	0	0	0	0	#NUM!	0	0	0	0	0
Organism|Lumen|UpperJejunum|Default thickness of gut wall	0	#NUM!	0	0	0	0	0	0	#NUM!	0	0	0	0	0	0	#NUM!	0	0	0	0	0	0	#NUM!	0	0	0	0	0	0	#NUM!	0	0	0	0	0	0	#NUM!	0	0	0	0	0	0	#NUM!	0	0	0	0	0
Organism|Lung|Acidic phospholipids [mg/g] - RR	0	0	0	0	0	0	0	0	0	0	0	0	0	0	0	0	0	0	0	0	0	0	0	0	0	0	0	0	0	0	0	0	0	0	0	0	0	0	0	0	0	0	0	0	0	0	0	0	0
Organism|Lung|Albumin ratio (tissue/plasma)-PT	0	0	0	0	0	0	0	0	0	0	0	0	0	0	0	0	0	0	0	0	0	0	0	0	0	0	0	0	0	0	0	0	0	0	0	0	0	0	0	0	0	0	0	0	0	0	0	0	0
Organism|Lung|Allometric scale factor	0	0	0	0	0	0	0	0	0	0	0	0	0	0	0	0	0	0	0	0	0	0	0	0	0	0	0	0	0	0	0	0	0	0	0	0	0	0	0	0	0	0	0	0	0	0	0	0	0
Organism|Lung|Fraction of blood for sampling	0	0	0	0	0	0	0	0	0	0	0	0	0	0	0	0	0	0	0	0	0	0	0	0	0	0	0	0	0	0	0	0	0	0	0	0	0	0	0	0	0	0	0	0	0	0	0	0	0
Organism|Lung|Intracellular|pH	0	0	0	0	0	0	0	0	0	0	0	0	0	0	0	0	0	0	0	0	0	0	0	0	0	0	0	0	0	0	0	0	0	0	0	0	0	0	0	0	0	0	0	0	0	0	0	0	0
Organism|Lung|Lipoprotein ratio (tissue/plasma)	0	0	0	0	0	0	0	0	0	0	0	0	0	0	0	0	0	0	0	0	0	0	0	0	0	0	0	0	0	0	0	0	0	0	0	0	0	0	0	0	0	0	0	0	0	0	0	0	0
Organism|MeanBW	0	0	0	0	0	0	0	0	0	0	0	0	0	0	0	0	0	0	0	0	0	0	0	0	0	0	0	0	0	0	0	0	0	0	0	0	0	0	0	0	0	0	0	0	0	0	0	0	0
Organism|Muscle|Acidic phospholipids [mg/g] - RR	0	0	0	0	0	0	0	0	0	0	0	0	0	0	0	0	0	0	0	0	0	0	0	0	0	0	0	0	0	0	0	0	0	0	0	0	0	0	0	0	0	0	0	0	0	0	0	0	0
Organism|Muscle|Albumin ratio (tissue/plasma)-PT	0	0	0	0	0	0	0	0	0	0	0	0	0	0	0	0	0	0	0	0	0	0	0	0	0	0	0	0	0	0	0	0	0	0	0	0	0	0	0	0	0	0	0	0	0	0	0	0	0
Organism|Muscle|Allometric scale factor	0	0	0	0	0	0	0	0	0	0	0	0	0	0	0	0	0	0	0	0	0	0	0	0	0	0	0	0	0	0	0	0	0	0	0	0	0	0	0	0	0	0	0	0	0	0	0	0	0
Organism|Muscle|Fraction of blood for sampling	0	0	0	0	0	0	0	0	0	0	0	0	0	0	0	0	0	0	0	0	0	0	0	0	0	0	0	0	0	0	0	0	0	0	0	0	0	0	0	0	0	0	0	0	0	0	0	0	0
Organism|Muscle|Intracellular|pH	0	0	0	0	0	0	0	0	0	0	0	0	0	0	0	0	0	0	0	0	0	0	0	0	0	0	0	0	0	0	0	0	0	0	0	0	0	0	0	0	0	0	0	0	0	0	0	0	0
Organism|Muscle|Lipoprotein ratio (tissue/plasma)	0	0	0	0	0	0	0	0	0	0	0	0	0	0	0	0	0	0	0	0	0	0	0	0	0	0	0	0	0	0	0	0	0	0	0	0	0	0	0	0	0	0	0	0	0	0	0	0	0
Organism|Pancreas|Acidic phospholipids [mg/g] - RR	0	0	0	0	0	0	0	0	0	0	0	0	0	0	0	0	0	0	0	0	0	0	0	0	0	0	0	0	0	0	0	0	0	0	0	0	0	0	0	0	0	0	0	0	0	0	0	0	0
Organism|Pancreas|Albumin ratio (tissue/plasma)-PT	0	0	0	0	0	0	0	0	0	0	0	0	0	0	0	0	0	0	0	0	0	0	0	0	0	0	0	0	0	0	0	0	0	0	0	0	0	0	0	0	0	0	0	0	0	0	0	0	0
Organism|Pancreas|Allometric scale factor	0	0	0	0	0	0	0	0	0	0	0	0	0	0	0	0	0	0	0	0	0	0	0	0	0	0	0	0	0	0	0	0	0	0	0	0	0	0	0	0	0	0	0	0	0	0	0	0	0
Organism|Pancreas|Fraction of blood for sampling	0	0	0	0	0	0	0	0	0	0	0	0	0	0	0	0	0	0	0	0	0	0	0	0	0	0	0	0	0	0	0	0	0	0	0	0	0	0	0	0	0	0	0	0	0	0	0	0	0
Organism|Pancreas|Intracellular|pH	0	0	0	0	0	0	0	0	0	0	0	0	0	0	0	0	0	0	0	0	0	0	0	0	0	0	0	0	0	0	0	0	0	0	0	0	0	0	0	0	0	0	0	0	0	0	0	0	0
Organism|Pancreas|Lipoprotein ratio (tissue/plasma)	0	0	0	0	0	0	0	0	0	0	0	0	0	0	0	0	0	0	0	0	0	0	0	0	0	0	0	0	0	0	0	0	0	0	0	0	0	0	0	0	0	0	0	0	0	0	0	0	0
Organism|pH (blood cells)	0	0	0	0	0	0	0	0	0	0	0	0	0	0	0	0	0	0	0	0	0	0	0	0	0	0	0	0	0	0	0	0	0	0	0	0	0	0	0	0	0	0	0	0	0	0	0	0	0
Organism|pH (interstitial)	0	0	0	0	0	0	0	0	0	0	0	0	0	0	0	0	0	0	0	0	0	0	0	0	0	0	0	0	0	0	0	0	0	0	0	0	0	0	0	0	0	0	0	0	0	0	0	0	0
Organism|PortalVein|Fraction vascular	0	0	0	0	0	0	0	0	0	0	0	0	0	0	0	0	0	0	0	0	0	0	0	0	0	0	0	0	0	0	0	0	0	0	0	0	0	0	0	0	0	0	0	0	0	0	0	0	0
Organism|Skin|Acidic phospholipids [mg/g] - RR	0	0	0	0	0	0	0	0	0	0	0	0	0	0	0	0	0	0	0	0	0	0	0	0	0	0	0	0	0	0	0	0	0	0	0	0	0	0	0	0	0	0	0	0	0	0	0	0	0
Organism|Skin|Albumin ratio (tissue/plasma)-PT	0	0	0	0	0	0	0	0	0	0	0	0	0	0	0	0	0	0	0	0	0	0	0	0	0	0	0	0	0	0	0	0	0	0	0	0	0	0	0	0	0	0	0	0	0	0	0	0	0
Organism|Skin|Allometric scale factor	0	0	0	0	0	0	0	0	0	0	0	0	0	0	0	0	0	0	0	0	0	0	0	0	0	0	0	0	0	0	0	0	0	0	0	0	0	0	0	0	0	0	0	0	0	0	0	0	0
Organism|Skin|Fraction of blood for sampling	0	0	0	0	0	0	0	0	0	0	0	0	0	0	0	0	0	0	0	0	0	0	0	0	0	0	0	0	0	0	0	0	0	0	0	0	0	0	0	0	0	0	0	0	0	0	0	0	0
Organism|Skin|Intracellular|pH	0	0	0	0	0	0	0	0	0	0	0	0	0	0	0	0	0	0	0	0	0	0	0	0	0	0	0	0	0	0	0	0	0	0	0	0	0	0	0	0	0	0	0	0	0	0	0	0	0
Organism|Skin|Lipoprotein ratio (tissue/plasma)	0	0	0	0	0	0	0	0	0	0	0	0	0	0	0	0	0	0	0	0	0	0	0	0	0	0	0	0	0	0	0	0	0	0	0	0	0	0	0	0	0	0	0	0	0	0	0	0	0
Organism|SmallIntestine|Acidic phospholipids [mg/g] - RR	0	0	0	0	0	0	0	0	0	0	0	0	0	0	0	0	0	0	0	0	0	0	0	0	0	0	0	0	0	0	0	0	0	0	0	0	0	0	0	0	0	0	0	0	0	0	0	0	0
Organism|SmallIntestine|Albumin ratio (tissue/plasma)-PT	0	0	0	0	0	0	0	0	0	0	0	0	0	0	0	0	0	0	0	0	0	0	0	0	0	0	0	0	0	0	0	0	0	0	0	0	0	0	0	0	0	0	0	0	0	0	0	0	0
Organism|SmallIntestine|Allometric scale factor	0	0	0	0	0	0	0	0	0	0	0	0	0	0	0	0	0	0	0	0	0	0	0	0	0	0	0	0	0	0	0	0	0	0	0	0	0	0	0	0	0	0	0	0	0	0	0	0	0
Organism|SmallIntestine|Fraction of blood for sampling	0	0	0	0	0	0	0	0	0	0	0	0	0	0	0	0	0	0	0	0	0	0	0	0	0	0	0	0	0	0	0	0	0	0	0	0	0	0	0	0	0	0	0	0	0	0	0	0	0
Organism|SmallIntestine|Intracellular|pH	0	0	0	0	0	0	0	0	0	0	0	0	0	0	0	0	0	0	0	0	0	0	0	0	0	0	0	0	0	0	0	0	0	0	0	0	0	0	0	0	0	0	0	0	0	0	0	0	0
Organism|SmallIntestine|Lipoprotein ratio (tissue/plasma)	0	0	0	0	0	0	0	0	0	0	0	0	0	0	0	0	0	0	0	0	0	0	0	0	0	0	0	0	0	0	0	0	0	0	0	0	0	0	0	0	0	0	0	0	0	0	0	0	0
Organism|SmallIntestine|Mucosa|Duodenum|Acidic phospholipids [mg/g] - RR	0	0	0	0	0	0	0	0	0	0	0	0	0	0	0	0	0	0	0	0	0	0	0	0	0	0	0	0	0	0	0	0	0	0	0	0	0	0	0	0	0	0	0	0	0	0	0	0	0
Organism|SmallIntestine|Mucosa|Duodenum|Albumin ratio (tissue/plasma)-PT	0	0	0	0	0	0	0	0	0	0	0	0	0	0	0	0	0	0	0	0	0	0	0	0	0	0	0	0	0	0	0	0	0	0	0	0	0	0	0	0	0	0	0	0	0	0	0	0	0
Organism|SmallIntestine|Mucosa|Duodenum|Fraction of blood for sampling	0	0	0	0	0	0	0	0	0	0	0	0	0	0	0	0	0	0	0	0	0	0	0	0	0	0	0	0	0	0	0	0	0	0	0	0	0	0	0	0	0	0	0	0	0	0	0	0	0
Organism|SmallIntestine|Mucosa|Duodenum|Intracellular|pH	0	0	0	0	0	0	0	0	0	0	0	0	0	0	0	0	0	0	0	0	0	0	0	0	0	0	0	0	0	0	0	0	0	0	0	0	0	0	0	0	0	0	0	0	0	0	0	0	0
Organism|SmallIntestine|Mucosa|Duodenum|Lipoprotein ratio (tissue/plasma)	0	0	0	0	0	0	0	0	0	0	0	0	0	0	0	0	0	0	0	0	0	0	0	0	0	0	0	0	0	0	0	0	0	0	0	0	0	0	0	0	0	0	0	0	0	0	0	0	0
Organism|SmallIntestine|Mucosa|LowerIleum|Acidic phospholipids [mg/g] - RR	0	0	0	0	0	0	0	0	0	0	0	0	0	0	0	0	0	0	0	0	0	0	0	0	0	0	0	0	0	0	0	0	0	0	0	0	0	0	0	0	0	0	0	0	0	0	0	0	0
Organism|SmallIntestine|Mucosa|LowerIleum|Albumin ratio (tissue/plasma)-PT	0	0	0	0	0	0	0	0	0	0	0	0	0	0	0	0	0	0	0	0	0	0	0	0	0	0	0	0	0	0	0	0	0	0	0	0	0	0	0	0	0	0	0	0	0	0	0	0	0
Organism|SmallIntestine|Mucosa|LowerIleum|Fraction of blood for sampling	0	0	0	0	0	0	0	0	0	0	0	0	0	0	0	0	0	0	0	0	0	0	0	0	0	0	0	0	0	0	0	0	0	0	0	0	0	0	0	0	0	0	0	0	0	0	0	0	0
Organism|SmallIntestine|Mucosa|LowerIleum|Intracellular|pH	0	0	0	0	0	0	0	0	0	0	0	0	0	0	0	0	0	0	0	0	0	0	0	0	0	0	0	0	0	0	0	0	0	0	0	0	0	0	0	0	0	0	0	0	0	0	0	0	0
Organism|SmallIntestine|Mucosa|LowerIleum|Lipoprotein ratio (tissue/plasma)	0	0	0	0	0	0	0	0	0	0	0	0	0	0	0	0	0	0	0	0	0	0	0	0	0	0	0	0	0	0	0	0	0	0	0	0	0	0	0	0	0	0	0	0	0	0	0	0	0
Organism|SmallIntestine|Mucosa|LowerJejunum|Acidic phospholipids [mg/g] - RR	0	0	0	0	0	0	0	0	0	0	0	0	0	0	0	0	0	0	0	0	0	0	0	0	0	0	0	0	0	0	0	0	0	0	0	0	0	0	0	0	0	0	0	0	0	0	0	0	0
Organism|SmallIntestine|Mucosa|LowerJejunum|Albumin ratio (tissue/plasma)-PT	0	0	0	0	0	0	0	0	0	0	0	0	0	0	0	0	0	0	0	0	0	0	0	0	0	0	0	0	0	0	0	0	0	0	0	0	0	0	0	0	0	0	0	0	0	0	0	0	0
Organism|SmallIntestine|Mucosa|LowerJejunum|Fraction of blood for sampling	0	0	0	0	0	0	0	0	0	0	0	0	0	0	0	0	0	0	0	0	0	0	0	0	0	0	0	0	0	0	0	0	0	0	0	0	0	0	0	0	0	0	0	0	0	0	0	0	0
Organism|SmallIntestine|Mucosa|LowerJejunum|Intracellular|pH	0	0	0	0	0	0	0	0	0	0	0	0	0	0	0	0	0	0	0	0	0	0	0	0	0	0	0	0	0	0	0	0	0	0	0	0	0	0	0	0	0	0	0	0	0	0	0	0	0
Organism|SmallIntestine|Mucosa|LowerJejunum|Lipoprotein ratio (tissue/plasma)	0	0	0	0	0	0	0	0	0	0	0	0	0	0	0	0	0	0	0	0	0	0	0	0	0	0	0	0	0	0	0	0	0	0	0	0	0	0	0	0	0	0	0	0	0	0	0	0	0
Organism|SmallIntestine|Mucosa|UpperIleum|Acidic phospholipids [mg/g] - RR	0	0	0	0	0	0	0	0	0	0	0	0	0	0	0	0	0	0	0	0	0	0	0	0	0	0	0	0	0	0	0	0	0	0	0	0	0	0	0	0	0	0	0	0	0	0	0	0	0
Organism|SmallIntestine|Mucosa|UpperIleum|Albumin ratio (tissue/plasma)-PT	0	0	0	0	0	0	0	0	0	0	0	0	0	0	0	0	0	0	0	0	0	0	0	0	0	0	0	0	0	0	0	0	0	0	0	0	0	0	0	0	0	0	0	0	0	0	0	0	0
Organism|SmallIntestine|Mucosa|UpperIleum|Fraction of blood for sampling	0	0	0	0	0	0	0	0	0	0	0	0	0	0	0	0	0	0	0	0	0	0	0	0	0	0	0	0	0	0	0	0	0	0	0	0	0	0	0	0	0	0	0	0	0	0	0	0	0
Organism|SmallIntestine|Mucosa|UpperIleum|Intracellular|pH	0	0	0	0	0	0	0	0	0	0	0	0	0	0	0	0	0	0	0	0	0	0	0	0	0	0	0	0	0	0	0	0	0	0	0	0	0	0	0	0	0	0	0	0	0	0	0	0	0
Organism|SmallIntestine|Mucosa|UpperIleum|Lipoprotein ratio (tissue/plasma)	0	0	0	0	0	0	0	0	0	0	0	0	0	0	0	0	0	0	0	0	0	0	0	0	0	0	0	0	0	0	0	0	0	0	0	0	0	0	0	0	0	0	0	0	0	0	0	0	0
Organism|SmallIntestine|Mucosa|UpperJejunum|Acidic phospholipids [mg/g] - RR	0	0	0	0	0	0	0	0	0	0	0	0	0	0	0	0	0	0	0	0	0	0	0	0	0	0	0	0	0	0	0	0	0	0	0	0	0	0	0	0	0	0	0	0	0	0	0	0	0
Organism|SmallIntestine|Mucosa|UpperJejunum|Albumin ratio (tissue/plasma)-PT	0	0	0	0	0	0	0	0	0	0	0	0	0	0	0	0	0	0	0	0	0	0	0	0	0	0	0	0	0	0	0	0	0	0	0	0	0	0	0	0	0	0	0	0	0	0	0	0	0
Organism|SmallIntestine|Mucosa|UpperJejunum|Fraction of blood for sampling	0	0	0	0	0	0	0	0	0	0	0	0	0	0	0	0	0	0	0	0	0	0	0	0	0	0	0	0	0	0	0	0	0	0	0	0	0	0	0	0	0	0	0	0	0	0	0	0	0
Organism|SmallIntestine|Mucosa|UpperJejunum|Intracellular|pH	0	0	0	0	0	0	0	0	0	0	0	0	0	0	0	0	0	0	0	0	0	0	0	0	0	0	0	0	0	0	0	0	0	0	0	0	0	0	0	0	0	0	0	0	0	0	0	0	0
Organism|SmallIntestine|Mucosa|UpperJejunum|Lipoprotein ratio (tissue/plasma)	0	0	0	0	0	0	0	0	0	0	0	0	0	0	0	0	0	0	0	0	0	0	0	0	0	0	0	0	0	0	0	0	0	0	0	0	0	0	0	0	0	0	0	0	0	0	0	0	0
Organism|Spleen|Acidic phospholipids [mg/g] - RR	0	0	0	0	0	0	0	0	0	0	0	0	0	0	0	0	0	0	0	0	0	0	0	0	0	0	0	0	0	0	0	0	0	0	0	0	0	0	0	0	0	0	0	0	0	0	0	0	0
Organism|Spleen|Albumin ratio (tissue/plasma)-PT	0	0	0	0	0	0	0	0	0	0	0	0	0	0	0	0	0	0	0	0	0	0	0	0	0	0	0	0	0	0	0	0	0	0	0	0	0	0	0	0	0	0	0	0	0	0	0	0	0
Organism|Spleen|Allometric scale factor	0	0	0	0	0	0	0	0	0	0	0	0	0	0	0	0	0	0	0	0	0	0	0	0	0	0	0	0	0	0	0	0	0	0	0	0	0	0	0	0	0	0	0	0	0	0	0	0	0
Organism|Spleen|Fraction of blood for sampling	0	0	0	0	0	0	0	0	0	0	0	0	0	0	0	0	0	0	0	0	0	0	0	0	0	0	0	0	0	0	0	0	0	0	0	0	0	0	0	0	0	0	0	0	0	0	0	0	0
Organism|Spleen|Intracellular|pH	0	0	0	0	0	0	0	0	0	0	0	0	0	0	0	0	0	0	0	0	0	0	0	0	0	0	0	0	0	0	0	0	0	0	0	0	0	0	0	0	0	0	0	0	0	0	0	0	0
Organism|Spleen|Lipoprotein ratio (tissue/plasma)	0	0	0	0	0	0	0	0	0	0	0	0	0	0	0	0	0	0	0	0	0	0	0	0	0	0	0	0	0	0	0	0	0	0	0	0	0	0	0	0	0	0	0	0	0	0	0	0	0
Organism|Stomach|Acidic phospholipids [mg/g] - RR	0	0	0	0	0	0	0	0	0	0	0	0	0	0	0	0	0	0	0	0	0	0	0	0	0	0	0	0	0	0	0	0	0	0	0	0	0	0	0	0	0	0	0	0	0	0	0	0	0
Organism|Stomach|Albumin ratio (tissue/plasma)-PT	0	0	0	0	0	0	0	0	0	0	0	0	0	0	0	0	0	0	0	0	0	0	0	0	0	0	0	0	0	0	0	0	0	0	0	0	0	0	0	0	0	0	0	0	0	0	0	0	0
Organism|Stomach|Allometric scale factor	0	0	0	0	0	0	0	0	0	0	0	0	0	0	0	0	0	0	0	0	0	0	0	0	0	0	0	0	0	0	0	0	0	0	0	0	0	0	0	0	0	0	0	0	0	0	0	0	0
Organism|Stomach|Fraction of blood for sampling	0	0	0	0	0	0	0	0	0	0	0	0	0	0	0	0	0	0	0	0	0	0	0	0	0	0	0	0	0	0	0	0	0	0	0	0	0	0	0	0	0	0	0	0	0	0	0	0	0
Organism|Stomach|Intracellular|pH	0	0	0	0	0	0	0	0	0	0	0	0	0	0	0	0	0	0	0	0	0	0	0	0	0	0	0	0	0	0	0	0	0	0	0	0	0	0	0	0	0	0	0	0	0	0	0	0	0
Organism|Stomach|Lipoprotein ratio (tissue/plasma)	0	0	0	0	0	0	0	0	0	0	0	0	0	0	0	0	0	0	0	0	0	0	0	0	0	0	0	0	0	0	0	0	0	0	0	0	0	0	0	0	0	0	0	0	0	0	0	0	0
Organism|Surface area scaling exponent	0	0	0	0	0	0	0	0	0	0	0	0	0	0	0	0	0	0	0	0	0	0	0	0	0	0	0	0	0	0	0	0	0	0	0	0	0	0	0	0	0	0	0	0	0	0	0	0	0
Organism|VenousBlood|Fraction vascular	0	0	0	0	0	0	0	0	0	0	0	0	0	0	0	0	0	0	0	0	0	0	0	0	0	0	0	0	0	0	0	0	0	0	0	0	0	0	0	0	0	0	0	0	0	0	0	0	0
[truncated: 10 more columns]

## Sheet: sensitivity in cmax plasma
p	Beagle Aciclovir.xml	Human Aciclovir.xml	Minipig Aciclovir.xml	Monkey Aciclovir.xml	Mouse Aciclovir.xml	Rabbit Aciclovir.xml	Rat Aciclovir.xml	Beagle AciclovirPO.xml	Human AciclovirPO.xml	Minipig AciclovirPO.xml	Monkey AciclovirPO.xml	Mouse AciclovirPO.xml	Rabbit AciclovirPO.xml	Rat AciclovirPO.xml	Beagle Caffein.xml	Human Caffein.xml	Minipig Caffein.xml	Monkey Caffein.xml	Mouse Caffein.xml	Rabbit Caffein.xml	Rat Caffein.xml	Beagle Inulin.xml	Human Inulin.xml	Minipig Inulin.xml	Monkey Inulin.xml	Mouse Inulin.xml	Rabbit Inulin.xml	Rat Inulin.xml	Beagle Ofloxacin.xml	Human Ofloxacin.xml	Minipig Ofloxacin.xml	Monkey Ofloxacin.xml	Mouse Ofloxacin.xml	Rabbit Ofloxacin.xml	Rat Ofloxacin.xml	Beagle ParacetamolRapidTablet.xml	Human ParacetamolRapidTablet.xml	Minipig ParacetamolRapidTablet.xml	Monkey ParacetamolRapidTablet.xml	Mouse ParacetamolRapidTablet.xml	Rabbit ParacetamolRapidTablet.xml	Rat ParacetamolRapidTablet.xml	Beagle Theophyline.xml	Human Theophyline.xml	Minipig Theophyline.xml	Monkey Theophyline.xml	Mouse Theophyline.xml	Rabbit Theophyline.xml	Rat Theophyline.xml
Bone|Vf (something)	1.52557e-09	2.88502e-08	1.03614e-08	3.00626e-08	8.42919e-08	1.30069e-05	9.59222e-07	1.58123e-05	0.00327857	0.000109339	8.54062e-05	6.6181e-07	0.000103733	0.000426822	4.5216e-06	2.51161e-07	2.96172e-06	2.42184e-07	5.24285e-05	4.57972e-05	5.1843e-05	0	0	0	0	0	0	0	1.2138e-10	7.0016e-12	2.79267e-09	1.92862e-09	9.32323e-07	1.65415e-07	1.47214e-07	0.00160474	1.55469e-05	7.79561e-06	0.000363506	0.000387598	0.000913026	0.00181546	9.06527e-08	5.44014e-07	3.15428e-06	5.46046e-07	5.78165e-05	6.45781e-05	6.13992e-05
Brain|Vf (something)	6.53159e-25	1.68906e-19	4.6051e-20	1.24898e-20	1.30593e-21	3.73254e-19	4.57823e-20	2.69155e-12	1.26572e-11	2.15949e-13	2.65702e-11	2.71875e-10	1.55541e-12	2.10611e-11	9.07176e-19	5.9921e-17	1.73334e-15	7.35651e-18	3.13206e-14	1.23151e-16	3.9186e-15	0	0	0	0	0	0	0	2.12631e-28	2.20587e-27	6.93917e-25	5.02981e-26	2.3508e-24	1.19745e-25	1.80159e-25	1.36944e-07	2.84002e-07	1.32791e-07	4.52574e-06	3.75002e-06	1.52902e-07	5.16404e-06	2.97776e-20	1.56848e-15	2.01278e-14	2.97322e-16	5.27067e-13	2.71882e-15	7.7342e-14
Fat|Vf (something)	1.59634e-12	5.19127e-09	3.39898e-08	5.10512e-10	1.52154e-10	1.28302e-05	2.10725e-09	0.000588247	0.00776068	0.00123616	0.00055359	2.49833e-06	2.41219e-05	0.000309689	1.48406e-08	7.74833e-08	2.48962e-05	5.89004e-09	1.75648e-07	4.39282e-05	1.70707e-07	0	0	0	0	0	0	0	1.59293e-13	7.79722e-13	6.27905e-09	3.09298e-11	3.24075e-09	1.32305e-07	4.5871e-10	2.62993e-06	2.12059e-06	1.53031e-05	2.74592e-06	2.8568e-07	0.000309552	7.57413e-06	1.88008e-10	2.46675e-07	3.30065e-05	9.71381e-09	2.03665e-07	6.73134e-05	2.11032e-07
Gonads|Vf (something)	4.29236e-12	5.84187e-10	3.24915e-08	3.6262e-11	1.40565e-08	3.16697e-07	1.52841e-07	5.5125e-09	6.24671e-08	6.34771e-08	4.59776e-11	3.64208e-08	4.32459e-08	2.33316e-05	1.89788e-09	1.31517e-09	1.53368e-06	8.46317e-11	5.35905e-06	6.33421e-07	5.67291e-06	0	0	0	0	0	0	0	1.16169e-12	4.93482e-12	1.45322e-08	2.23089e-11	3.16357e-07	2.42459e-08	6.66342e-08	6.84305e-08	1.92334e-08	9.26158e-07	1.62015e-08	4.80967e-06	4.55872e-07	1.42011e-06	5.34616e-11	1.81345e-09	1.64598e-06	1.21159e-10	6.02703e-06	7.80689e-07	6.67754e-06
Heart|Vf (something)	2.38616e-06	5.87787e-05	0.00012458	0.000209663	4.58431e-05	1.50293e-05	0.000142401	1.02376e-07	1.89446e-06	1.17981e-07	3.7043e-08	1.2704e-09	2.44314e-08	4.47319e-07	9.54293e-05	9.03456e-05	6.31766e-05	0.000232193	4.03807e-05	1.50834e-05	3.55776e-05	0	0	0	0	0	0	0	1.19896e-06	2.49426e-06	4.61252e-05	4.75418e-05	4.82808e-05	1.06976e-05	5.4915e-05	2.96864e-05	0.000109164	1.87045e-05	3.99263e-06	1.77978e-06	1.48275e-06	1.02237e-07	7.03732e-06	0.00010942	5.48233e-05	0.000243811	3.56295e-05	1.30883e-05	3.05464e-05
Kidney|Vf (something)	3.14035e-05	4.59117e-07	9.56575e-07	7.69972e-06	3.41296e-05	1.06763e-06	5.27577e-06	1.57649e-09	6.97529e-08	1.50652e-09	5.38416e-09	7.95503e-11	3.67871e-09	2.704e-08	0.000379949	0.000610269	8.08908e-05	0.00125154	0.000618984	9.63233e-05	0.000460744	0	0	0	0	0	0	0	0.000150092	0.000100398	2.08288e-05	4.29183e-05	5.38149e-05	2.50427e-05	5.86784e-05	2.4739e-06	9.5326e-06	6.63706e-06	3.43511e-06	5.79059e-06	2.50621e-06	8.15479e-07	0.00038924	0.000548209	7.08739e-05	0.00118362	0.000522051	8.10513e-05	0.000395096
LargeIntestine|Vf (something)	3.37839e-09	1.37031e-06	5.83829e-06	1.64631e-07	3.70179e-07	1.39982e-05	1.81764e-05	5.29384e-08	1.40957e-06	2.54839e-06	1.45321e-06	9.63111e-05	5.04673e-07	9.13561e-06	1.47302e-06	1.59082e-06	0.000416927	2.33278e-07	0.000309218	1.68048e-05	0.000117137	0	0	0	0	0	0	0	2.69509e-06	2.65395e-06	0.000370116	4.30016e-05	0.000326328	5.14078e-05	0.000106099	5.81376e-06	4.02762e-05	0.000197374	0.000171342	7.17391e-05	6.4414e-06	1.25214e-05	4.59276e-09	1.79976e-06	0.000420499	2.78236e-07	0.000312934	1.77779e-05	0.000114784
Liver|Vf (something)	5.99229e-06	0.000189127	0.000629175	0.000173199	7.06604e-05	0.00306862	0.00016921	1.40174e-06	1.44432e-05	1.64216e-06	6.21001e-07	1.95566e-07	6.00343e-06	5.12712e-05	0.00036759	0.000418953	0.00150345	0.000270717	0.00541083	0.00436363	0.00282816	0	0	0	0	0	0	0	7.99075e-06	1.52123e-05	0.000520492	0.000243723	0.00345574	0.00210276	0.000917306	0.000332527	0.00225494	0.000212548	0.000204823	4.93763e-05	0.000194595	3.55201e-05	1.60278e-05	0.000529956	0.0013918	0.000323705	0.005563	0.00402323	0.00313509
Lung|Vf (something)	8.75565e-09	2.38373e-07	2.96734e-07	4.57438e-07	1.38899e-06	4.42384e-07	9.27529e-07	1.17301e-08	3.37883e-06	1.57057e-07	9.10849e-08	1.52892e-10	2.6743e-08	1.01808e-07	1.43317e-06	5.78086e-06	2.6676e-05	1.02217e-05	4.13941e-06	4.57168e-06	7.67874e-06	0	0	0	0	0	0	0	6.0255e-12	2.51177e-11	5.16142e-10	4.11179e-10	7.16693e-09	2.89962e-10	1.08164e-09	2.45051e-07	8.04084e-06	1.70335e-06	1.61763e-06	2.71419e-08	1.67707e-07	5.87541e-09	1.48542e-06	3.50741e-05	4.66973e-05	5.67257e-05	2.55801e-06	9.17263e-06	5.52223e-06
Muscle|Vf (something)	6.28768e-08	2.30543e-06	2.89551e-05	2.67745e-06	6.56899e-05	0.000142615	5.11271e-05	0.0070292	0.113933	0.0115636	0.00809288	0.000249451	0.0149988	0.178085	4.95954e-05	5.03443e-05	0.00533089	5.38615e-05	0.00939217	0.0017315	0.00307919	0	0	0	0	0	0	0	1.72794e-10	2.20683e-10	1.14477e-07	6.6656e-09	3.06211e-06	1.02755e-07	1.63117e-07	0.0265208	0.014796	0.0317709	0.0163272	0.0100694	0.0275779	0.00760687	1.41587e-05	0.00027379	0.0121473	0.000264934	0.0134952	0.00520209	0.00535206
Organism|Acidic phospholipids (blood cells) [mg/g] - RR	0	0	0	0	0	0	0	0	0	0	0	0	0	0	0	0	0	0	0	0	0	0	0	0	0	0	0	0	0	0	0	0	0	0	0	0	0	0	0	0	0	0	0	0	0	0	0	0	0
Organism|ArterialBlood|Fraction vascular	0	0	0	0	0	0	0	0	0	0	0	0	0	0	0	0	0	0	0	0	0	0	0	0	0	0	0	0	0	0	0	0	0	0	0	0	0	0	0	0	0	0	0	0	0	0	0	0	0
Organism|ArterialBlood|Peripheral blood flow fraction	0	0	0	0	0	0	0	0	0	0	0	0	0	0	0	0	0	0	0	0	0	0	0	0	0	0	0	0	0	0	0	0	0	0	0	0	0	0	0	0	0	0	0	0	0	0	0	0	0
Organism|ArterialBlood|Volume	0.00522865	5.91304e-05	0.000156638	0.000240357	0.000757281	0.000340038	0.00079112	7.85446e-05	2.68439e-06	1.84253e-05	3.13553e-06	6.92567e-05	0.000266988	1.13553e-05	0.000516549	0.000408248	0.000135877	0.000581079	0.000171865	0.000812048	0.00041223	0.00213018	0.00789532	0.00939848	0.000317069	0.00119067	0.0145059	0.00505111	0.000724991	0.000430642	0.000259395	7.40086e-05	0.000165871	0.00126074	0.000495086	2.36221e-05	6.78742e-08	3.37876e-05	2.22423e-06	6.63545e-05	0.000128622	4.37623e-07	0.00502915	0.00028611	0.000115021	0.000446807	0.000106855	0.000559669	0.000297836
Organism|Bone|Acidic phospholipids [mg/g] - RR	0	0	0	0	0	0	0	0	0	0	0	0	0	0	0	0	0	0	0	0	0	0	0	0	0	0	0	0	0	0	0	0	0	0	0	0	0	0	0	0	0	0	0	0	0	0	0	0	0
Organism|Bone|Albumin ratio (tissue/plasma)	0	0	0	0	0	0	0	0	0	0	0	0	0	0	0	0	0	0	0	0	0	0	0	0	0	0	0	0	0	0	0	0	0	0	0	0	0	0	0	0	0	0	0	0	0	0	0	0	0
Organism|Bone|Albumin ratio (tissue/plasma)-PT	0	0	0	0	0	0	0	0	0	0	0	0	0	0	0	0	0	0	0	0	0	0	0	0	0	0	0	0	0	0	0	0	0	0	0	0	0	0	0	0	0	0	0	0	0	0	0	0	0
Organism|Bone|Allometric scale factor	0	0	0	0	0	0	0	0	0	0	0	0	0	0	0	0	0	0	0	0	0	0	0	0	0	0	0	0	0	0	0	0	0	0	0	0	0	0	0	0	0	0	0	0	0	0	0	0	0
Organism|Bone|Flow fraction via large pores	0	0	0	0	0	0	0	0	0	0	0	0	0	0	0	0	0	0	0	0	0	4.87205e-08	4.76096e-11	4.96809e-12	4.71352e-09	2.36584e-08	7.7364e-09	8.87103e-09	0	0	0	0	0	0	0	0	0	0	0	0	0	0	0	0	0	0	0	0	0
Organism|Bone|Fluid recirculation flow proportionality factor	0	0	0	0	0	0	0	0	0	0	0	0	#NUM!	0	0	0	0	0	0	#NUM!	0	1.43258e-13	2.50911e-16	1.19671e-20	1.03253e-15	5.69265e-12	2.67084e-14	3.11901e-13	0	0	0	0	0	0	0	0	0	0	0	0	0	0	0	0	0	0	0	#NUM!	0
Organism|Bone|Fraction interstitial	2.00432e-05	6.90573e-06	5.03901e-07	8.11203e-06	7.362e-07	2.94132e-05	3.889e-06	4.07736e-08	1.36172e-05	4.82133e-07	3.44806e-07	3.03428e-09	3.13166e-07	1.59738e-06	2.15598e-05	1.58398e-06	3.14508e-07	1.99857e-06	1.14666e-06	1.04963e-05	2.60729e-06	1.26146e-08	3.60791e-12	5.75704e-13	8.59789e-10	6.92916e-09	1.58029e-09	1.9088e-09	0.000561648	4.33223e-05	3.42738e-05	0.000329846	6.55032e-05	0.000742524	0.000203462	1.65467e-05	1.53561e-07	7.90941e-08	3.71322e-06	4.02711e-06	9.37553e-06	1.95903e-05	3.6232e-06	5.23753e-07	1.31136e-07	7.07165e-07	6.95927e-07	4.82885e-06	1.39676e-06
Organism|Bone|Fraction of blood for sampling	0	0	0	0	0	0	0	0	0	0	0	0	0	0	0	0	0	0	0	0	0	0	0	0	0	0	0	0	0	0	0	0	0	0	0	0	0	0	0	0	0	0	0	0	0	0	0	0	0
Organism|Bone|Fraction vascular	6.38925e-06	1.35555e-05	1.02646e-06	8.61521e-06	1.64216e-06	4.25181e-05	1.26427e-05	3.97642e-09	4.14939e-09	2.37319e-08	1.11141e-08	5.01279e-09	1.27984e-09	3.68646e-09	4.42374e-05	5.96014e-06	9.64646e-07	8.18337e-06	1.71292e-05	3.82925e-05	2.69217e-05	0.00156666	4.65395e-06	5.83922e-07	0.000295485	0.000633635	0.000413287	0.000376006	5.31543e-05	3.24643e-06	6.29864e-06	3.77656e-05	7.92472e-06	9.76898e-05	2.26232e-05	1.82477e-06	4.71321e-09	9.21363e-09	4.38514e-07	4.98805e-07	1.02779e-06	3.18128e-06	1.19967e-05	2.66907e-06	3.7824e-07	4.9391e-06	1.1405e-05	2.39083e-05	1.74982e-05
Organism|Bone|Hydraulic conductivity	0	0	0	0	0	0	0	0	0	0	0	0	0	0	0	0	0	0	0	0	0	2.33336e-05	2.26897e-08	2.37394e-09	2.25578e-06	1.12578e-05	3.70174e-06	4.2401e-06	0	0	0	0	0	0	0	0	0	0	0	0	0	0	0	0	0	0	0	0	0
Organism|Bone|Intracellular|pH	0	0	0	0	0	0	0	0	0	0	0	0	0	0	0	0	0	0	0	0	0	0	0	0	0	0	0	0	0	0	0	0	0	0	0	0	0	0	0	0	0	0	0	0	0	0	0	0	0
Organism|Bone|Lipoprotein ratio (tissue/plasma)	0	0	0	0	0	0	0	0	0	0	0	0	0	0	0	0	0	0	0	0	0	0	0	0	0	0	0	0	0	0	0	0	0	0	0	0	0	0	0	0	0	0	0	0	0	0	0	0	0
Organism|Bone|Lymph flow proportionality factor	0	0	0	0	0	0	0	0	0	0	0	0	#NUM!	0	0	0	0	0	0	#NUM!	0	1.05131e-09	1.88168e-12	2.34816e-13	1.28562e-10	4.90436e-10	2.31187e-10	2.30396e-10	0	0	0	0	0	0	0	0	0	0	0	0	0	0	0	0	0	0	0	#NUM!	0
Organism|Bone|Organ volume mouse	0	0	0	0	0	0	0	0	0	0	0	0	#NUM!	0	0	0	0	0	0	#NUM!	0	1.64727e-14	2.03618e-14	1.06077e-20	1.18551e-16	6.6033e-13	3.06632e-15	3.6012e-14	0	0	0	0	0	0	0	0	0	0	0	0	0	0	0	0	0	0	0	#NUM!	0
Organism|Bone|Peripheral blood flow fraction	0	0	0	0	0	0	0	0	0	0	0	0	0	0	0	0	0	0	0	0	0	0	0	0	0	0	0	0	0	0	0	0	0	0	0	0	0	0	0	0	0	0	0	0	0	0	0	0	0
Organism|Bone|Radius (large pores)	0	0	0	0	0	0	0	0	0	0	0	0	0	0	0	0	0	0	0	0	0	3.34071e-09	3.2626e-12	3.41397e-13	3.23837e-10	1.54099e-09	5.303e-10	6.01075e-10	0	0	0	0	0	0	0	0	0	0	0	0	0	0	0	0	0	0	0	0	0
Organism|Bone|Radius (small pores)	0	0	0	0	0	0	0	0	0	0	0	0	0	0	0	0	0	0	0	0	0	4.14852e-08	3.88787e-11	4.06325e-12	3.88181e-09	1.91409e-08	6.51412e-09	7.37027e-09	0	0	0	0	0	0	0	0	0	0	0	0	0	0	0	0	0	0	0	0	0
Organism|Bone|Specific blood flow rate	0.0026356	0.00311176	0.00047627	0.00467884	0.00141606	0.00323115	0.00202778	4.98162e-07	0.000374358	1.0008e-05	1.25313e-05	5.05545e-08	6.87701e-06	5.13431e-05	0.00466021	0.00424106	0.00139727	0.00581829	0.00267032	0.00554052	0.00355703	0.000508682	0.000573398	0.000112891	0.00394742	0.000196087	0.00062644	0.000462728	0.00169572	0.00296124	0.000465736	0.00395666	0.00064688	0.000507256	0.000542796	0.00890459	0.00841558	0.00190515	0.0162443	0.00182013	0.0107562	7.09876e-05	0.00317298	0.00470534	0.00140511	0.00644887	0.00286203	0.00641914	0.00395748
Organism|Bone|Volume	0.000630275	0.00977009	0.00358339	0.00488788	0.00116952	0.00172238	0.000221083	0.00545316	0.00339537	0.00364206	0.0160801	0.00495294	0.01166	0.000905347	2.55499e-05	0.00836096	0.0017211	0.00396378	2.54901e-05	0.000575637	0.000129303	0.00055972	0.0185321	0.00528504	0.00450056	0.00139596	0.00644635	0.00088238	0.000146659	0.00997301	0.00281158	0.00329786	0.000898334	0.00306235	0.000421022	0.00289166	0.00416085	0.000798248	1.45879e-08	0.000123635	0.000127276	4.01865e-05	0.000420923	0.00795528	0.00176689	0.00359511	1.21428e-05	0.000388429	0.000195805
Organism|Brain|Acidic phospholipids [mg/g] - RR	0	0	0	0	0	0	0	0	0	0	0	0	0	0	0	0	0	0	0	0	0	0	0	0	0	0	0	0	0	0	0	0	0	0	0	0	0	0	0	0	0	0	0	0	0	0	0	0	0
Organism|Brain|Albumin ratio (tissue/plasma)	0	0	0	0	0	0	0	0	0	0	0	0	0	0	0	0	0	0	0	0	0	0	0	0	0	0	0	0	0	0	0	0	0	0	0	0	0	0	0	0	0	0	0	0	0	0	0	0	0
Organism|Brain|Albumin ratio (tissue/plasma)-PT	0	0	0	0	0	0	0	0	0	0	0	0	0	0	0	0	0	0	0	0	0	0	0	0	0	0	0	0	0	0	0	0	0	0	0	0	0	0	0	0	0	0	0	0	0	0	0	0	0
Organism|Brain|Allometric scale factor	0	0	0	0	0	0	0	0	0	0	0	0	0	0	0	0	0	0	0	0	0	0	0	0	0	0	0	0	0	0	0	0	0	0	0	0	0	0	0	0	0	0	0	0	0	0	0	0	0
Organism|Brain|Flow fraction via large pores	0	0	0	0	0	0	0	0	0	0	0	0	0	0	0	0	0	0	0	0	0	7.4275e-14	1.48475e-13	7.85664e-16	1.02398e-12	1.0558e-13	8.68919e-15	5.13092e-14	0	0	0	0	0	0	0	0	0	0	0	0	0	0	0	0	0	0	0	0	0
Organism|Brain|Fluid recirculation flow proportionality factor	0	0	0	0	0	0	0	0	0	0	0	0	#NUM!	0	0	0	0	0	0	#NUM!	0	4.32544e-15	6.3471e-17	3.07279e-15	5.16586e-14	3.64203e-13	1.45234e-15	4.42008e-14	0	0	0	0	0	0	0	0	0	0	0	0	0	0	0	0	0	0	0	#NUM!	0
Organism|Brain|Fraction interstitial	4.86146e-11	1.47184e-07	1.59801e-09	2.22219e-08	1.21323e-10	1.49105e-09	1.17244e-09	1.88461e-10	1.16924e-09	2.35767e-12	1.6265e-10	2.55018e-13	6.86293e-12	1.0141e-10	1.48031e-08	5.58195e-07	9.86592e-10	2.15285e-07	3.40967e-09	4.44067e-09	9.86536e-09	1.40609e-15	8.90264e-16	2.93183e-16	1.73968e-14	2.68345e-15	1.24877e-16	8.87182e-16	2.27166e-13	5.71122e-11	1.08035e-11	4.82625e-11	2.42674e-12	2.9299e-12	2.75627e-12	1.04392e-10	4.55251e-09	2.46183e-11	5.83568e-10	1.5979e-11	2.92169e-11	1.19182e-11	4.57441e-09	5.80803e-07	7.76796e-10	5.46103e-07	2.15813e-09	3.8066e-09	6.61802e-09
Organism|Brain|Fraction of blood for sampling	0	0	0	0	0	0	0	0	0	0	0	0	0	0	0	0	0	0	0	0	0	0	0	0	0	0	0	0	0	0	0	0	0	0	0	0	0	0	0	0	0	0	0	0	0	0	0	0	0
Organism|Brain|Fraction vascular	9.79365e-06	1.68839e-05	1.34238e-07	4.20314e-05	6.03046e-06	2.6697e-07	2.2771e-06	1.07324e-09	2.88551e-07	7.81087e-10	4.34916e-08	3.4991e-09	1.56069e-09	3.50706e-08	1.93399e-06	2.76302e-05	7.70826e-08	5.89821e-05	5.44084e-07	3.39053e-07	6.66716e-07	1.5506e-05	0.000206228	4.43747e-06	0.000343489	9.13287e-06	4.56841e-06	1.6135e-05	1.7322e-06	2.56256e-05	1.1419e-07	7.57144e-06	4.67708e-07	3.64968e-07	6.68477e-07	1.03118e-07	1.11068e-06	3.63844e-08	1.05819e-06	2.77073e-07	8.2723e-08	4.33147e-10	1.09841e-05	2.21724e-05	7.12558e-08	5.10625e-05	4.9314e-07	2.81152e-07	5.91631e-07
Organism|Brain|Hydraulic conductivity	0	0	0	0	0	0	0	0	0	0	0	0	0	0	0	0	0	0	0	0	0	4.17135e-11	7.49247e-11	2.80977e-12	5.87414e-10	4.99192e-11	4.72291e-12	2.71891e-11	0	0	0	0	0	0	0	0	0	0	0	0	0	0	0	0	0	0	0	0	0
Organism|Brain|Intracellular|pH	0	0	0	0	0	0	0	0	0	0	0	0	0	0	0	0	0	0	0	0	0	0	0	0	0	0	0	0	0	0	0	0	0	0	0	0	0	0	0	0	0	0	0	0	0	0	0	0	0
Organism|Brain|Lipoprotein ratio (tissue/plasma)	0	0	0	0	0	0	0	0	0	0	0	0	0	0	0	0	0	0	0	0	0	0	0	0	0	0	0	0	0	0	0	0	0	0	0	0	0	0	0	0	0	0	0	0	0	0	0	0	0
Organism|Brain|Lymph flow proportionality factor	0	0	0	0	0	0	0	0	0	0	0	0	#NUM!	0	0	0	0	0	0	#NUM!	0	1.51592e-12	3.11837e-12	1.69064e-12	2.50898e-11	3.32957e-12	2.41214e-13	1.61956e-12	0	0	0	0	0	0	0	0	0	0	0	0	0	0	0	0	0	0	0	#NUM!	0
Organism|Brain|Organ volume mouse	0	0	0	0	0	0	0	0	0	0	0	0	#NUM!	0	0	0	0	0	0	#NUM!	0	4.97284e-16	2.98535e-17	3.52833e-16	5.94297e-15	4.18078e-14	1.6683e-16	5.07251e-15	0	0	0	0	0	0	0	0	0	0	0	0	0	0	0	0	0	0	0	#NUM!	0
Organism|Brain|Radius (large pores)	0	0	0	0	0	0	0	0	0	0	0	0	0	0	0	0	0	0	0	0	0	5.91625e-17	4.56239e-15	3.42119e-17	1.03987e-15	8.63216e-16	1.39818e-18	1.36027e-16	0	0	0	0	0	0	0	0	0	0	0	0	0	0	0	0	0	0	0	0	0
Organism|Brain|Radius (small pores)	0	0	0	0	0	0	0	0	0	0	0	0	0	0	0	0	0	0	0	0	0	6.60108e-13	7.03694e-13	5.8073e-13	9.90277e-12	4.66127e-13	7.15589e-14	3.90431e-13	0	0	0	0	0	0	0	0	0	0	0	0	0	0	0	0	0	0	0	0	0
Organism|Brain|Specific blood flow rate	1.97206e-06	4.25917e-06	3.77285e-07	2.1815e-06	1.76079e-07	1.01129e-11	2.78375e-07	8.28548e-11	1.90326e-07	1.43319e-08	2.74706e-09	6.65425e-12	3.29052e-11	4.92103e-09	6.42034e-08	2.36761e-06	1.7567e-08	1.13265e-06	2.14769e-10	2.36497e-09	4.54337e-09	5.25835e-07	0.000170907	3.84564e-05	4.11888e-05	6.21021e-10	3.52613e-07	3.71373e-06	6.13041e-08	1.88155e-06	4.12329e-09	2.53587e-08	1.55701e-10	2.99285e-10	1.90385e-09	4.94089e-08	3.63123e-07	1.82757e-07	6.18341e-07	2.58328e-07	5.77357e-08	2.20008e-09	2.25665e-06	2.28347e-06	1.45772e-08	1.13436e-06	4.30456e-10	2.49667e-09	9.06352e-09
Organism|Brain|Volume	5.78656e-06	0.000198677	3.48804e-06	0.000106754	2.68352e-05	2.47956e-05	2.89849e-05	4.32166e-05	0.000320979	7.35103e-06	0.000309926	5.43939e-05	3.05484e-05	4.2749e-05	2.65102e-05	0.000171017	5.916e-06	8.54226e-05	5.21005e-05	2.39757e-05	4.14658e-05	4.82849e-06	3.92972e-05	2.93524e-05	4.50907e-05	2.4728e-05	8.34116e-06	2.23557e-06	2.86588e-05	0.000201967	6.1614e-06	0.000242647	5.45974e-05	2.491e-05	4.35546e-05	1.61933e-05	0.000124792	9.63652e-05	3.92738e-05	1.00062e-05	9.98908e-06	2.66234e-07	4.26681e-06	0.000183937	5.91941e-06	8.88061e-05	5.19313e-05	2.43323e-05	4.13944e-05
Organism|EndogenousIgG|EndosomalClearance|Volume	#NUM!	#NUM!	#NUM!	#NUM!	#NUM!	#NUM!	#NUM!	#NUM!	#NUM!	#NUM!	#NUM!	#NUM!	#NUM!	#NUM!	#NUM!	#NUM!	#NUM!	#NUM!	#NUM!	#NUM!	#NUM!	0	0	0	0	0	0	0	#NUM!	#NUM!	#NUM!	#NUM!	#NUM!	#NUM!	#NUM!	#NUM!	#NUM!	#NUM!	#NUM!	#NUM!	#NUM!	#NUM!	#NUM!	#NUM!	#NUM!	#NUM!	#NUM!	#NUM!	#NUM!
Organism|EndogenousIgG|Endosome|Start concentration of free FcRn (endosome)	#NUM!	#NUM!	#NUM!	#NUM!	#NUM!	#NUM!	#NUM!	#NUM!	#NUM!	#NUM!	#NUM!	#NUM!	#NUM!	#NUM!	#NUM!	#NUM!	#NUM!	#NUM!	#NUM!	#NUM!	#NUM!	2.15768e-15	1.49668e-08	7.62398e-14	1.61132e-17	3.99781e-18	3.94771e-18	1.23309e-17	#NUM!	#NUM!	#NUM!	#NUM!	#NUM!	#NUM!	#NUM!	#NUM!	#NUM!	#NUM!	#NUM!	#NUM!	#NUM!	#NUM!	#NUM!	#NUM!	#NUM!	#NUM!	#NUM!	#NUM!	#NUM!
Organism|EndogenousIgG|Flow fraction via large pores	#NUM!	#NUM!	#NUM!	#NUM!	#NUM!	#NUM!	#NUM!	#NUM!	#NUM!	#NUM!	#NUM!	#NUM!	#NUM!	#NUM!	#NUM!	#NUM!	#NUM!	#NUM!	#NUM!	#NUM!	#NUM!	3.24665e-18	6.45567e-17	3.4262e-24	1.40623e-27	2.87208e-28	2.40489e-20	4.58733e-28	#NUM!	#NUM!	#NUM!	#NUM!	#NUM!	#NUM!	#NUM!	#NUM!	#NUM!	#NUM!	#NUM!	#NUM!	#NUM!	#NUM!	#NUM!	#NUM!	#NUM!	#NUM!	#NUM!	#NUM!	#NUM!
Organism|EndogenousIgG|Hydraulic conductivity	#NUM!	#NUM!	#NUM!	#NUM!	#NUM!	#NUM!	#NUM!	#NUM!	#NUM!	#NUM!	#NUM!	#NUM!	#NUM!	#NUM!	#NUM!	#NUM!	#NUM!	#NUM!	#NUM!	#NUM!	#NUM!	7.22458e-27	6.4649e-17	8.91967e-24	1.45985e-22	2.87208e-28	9.31574e-27	5.09704e-29	#NUM!	#NUM!	#NUM!	#NUM!	#NUM!	#NUM!	#NUM!	#NUM!	#NUM!	#NUM!	#NUM!	#NUM!	#NUM!	#NUM!	#NUM!	#NUM!	#NUM!	#NUM!	#NUM!	#NUM!	#NUM!
Organism|EndogenousIgG|IgG_Source|Volume	#NUM!	#NUM!	#NUM!	#NUM!	#NUM!	#NUM!	#NUM!	#NUM!	#NUM!	#NUM!	#NUM!	#NUM!	#NUM!	#NUM!	#NUM!	#NUM!	#NUM!	#NUM!	#NUM!	#NUM!	#NUM!	0	0	0	0	0	0	0	#NUM!	#NUM!	#NUM!	#NUM!	#NUM!	#NUM!	#NUM!	#NUM!	#NUM!	#NUM!	#NUM!	#NUM!	#NUM!	#NUM!	#NUM!	#NUM!	#NUM!	#NUM!	#NUM!	#NUM!	#NUM!
Organism|EndogenousIgG|kass (FcRn, endogenous IgG)	#NUM!	#NUM!	#NUM!	#NUM!	#NUM!	#NUM!	#NUM!	#NUM!	#NUM!	#NUM!	#NUM!	#NUM!	#NUM!	#NUM!	#NUM!	#NUM!	#NUM!	#NUM!	#NUM!	#NUM!	#NUM!	5.05577e-17	3.19469e-11	9.6849e-16	3.03319e-18	5.94231e-20	2.43821e-20	1.84954e-16	#NUM!	#NUM!	#NUM!	#NUM!	#NUM!	#NUM!	#NUM!	#NUM!	#NUM!	#NUM!	#NUM!	#NUM!	#NUM!	#NUM!	#NUM!	#NUM!	#NUM!	#NUM!	#NUM!	#NUM!	#NUM!
Organism|EndogenousIgG|Kd (FcRn, endogenous IgG) in endosomal space	#NUM!	#NUM!	#NUM!	#NUM!	#NUM!	#NUM!	#NUM!	#NUM!	#NUM!	#NUM!	#NUM!	#NUM!	#NUM!	#NUM!	#NUM!	#NUM!	#NUM!	#NUM!	#NUM!	#NUM!	#NUM!	1.43623e-15	2.18251e-10	4.29683e-14	4.56199e-18	2.82105e-18	5.6165e-18	8.43933e-18	#NUM!	#NUM!	#NUM!	#NUM!	#NUM!	#NUM!	#NUM!	#NUM!	#NUM!	#NUM!	#NUM!	#NUM!	#NUM!	#NUM!	#NUM!	#NUM!	#NUM!	#NUM!	#NUM!	#NUM!	#NUM!
Organism|EndogenousIgG|Kd (FcRn, endogenous IgG) in plasma/interstitial	#NUM!	#NUM!	#NUM!	#NUM!	#NUM!	#NUM!	#NUM!	#NUM!	#NUM!	#NUM!	#NUM!	#NUM!	#NUM!	#NUM!	#NUM!	#NUM!	#NUM!	#NUM!	#NUM!	#NUM!	#NUM!	3.21498e-18	3.24783e-16	3.05422e-23	2.31646e-22	6.24857e-26	7.55373e-21	1.46124e-16	#NUM!	#NUM!	#NUM!	#NUM!	#NUM!	#NUM!	#NUM!	#NUM!	#NUM!	#NUM!	#NUM!	#NUM!	#NUM!	#NUM!	#NUM!	#NUM!	#NUM!	#NUM!	#NUM!	#NUM!	#NUM!
Organism|EndogenousIgG|Plasma|Start concentration of free endogenous IgG (plasma)	#NUM!	#NUM!	#NUM!	#NUM!	#NUM!	#NUM!	#NUM!	#NUM!	#NUM!	#NUM!	#NUM!	#NUM!	#NUM!	#NUM!	#NUM!	#NUM!	#NUM!	#NUM!	#NUM!	#NUM!	#NUM!	3.47968e-12	5.20081e-09	1.42305e-09	6.06904e-10	1.55255e-15	2.26711e-14	5.56943e-14	#NUM!	#NUM!	#NUM!	#NUM!	#NUM!	#NUM!	#NUM!	#NUM!	#NUM!	#NUM!	#NUM!	#NUM!	#NUM!	#NUM!	#NUM!	#NUM!	#NUM!	#NUM!	#NUM!	#NUM!	#NUM!
Organism|EndogenousIgG|Radius (endogeneous IgG)	#NUM!	#NUM!	#NUM!	#NUM!	#NUM!	#NUM!	#NUM!	#NUM!	#NUM!	#NUM!	#NUM!	#NUM!	#NUM!	#NUM!	#NUM!	#NUM!	#NUM!	#NUM!	#NUM!	#NUM!	#NUM!	6.67953e-27	6.85151e-17	7.57292e-24	1.32248e-26	7.1802e-29	1.18823e-27	5.09704e-29	#NUM!	#NUM!	#NUM!	#NUM!	#NUM!	#NUM!	#NUM!	#NUM!	#NUM!	#NUM!	#NUM!	#NUM!	#NUM!	#NUM!	#NUM!	#NUM!	#NUM!	#NUM!	#NUM!	#NUM!	#NUM!
Organism|EndogenousIgG|Radius (large pores)	#NUM!	#NUM!	#NUM!	#NUM!	#NUM!	#NUM!	#NUM!	#NUM!	#NUM!	#NUM!	#NUM!	#NUM!	#NUM!	#NUM!	#NUM!	#NUM!	#NUM!	#NUM!	#NUM!	#NUM!	#NUM!	1.36465e-25	2.043e-14	5.43006e-17	1.56248e-28	2.87208e-28	2.55602e-27	2.03881e-28	#NUM!	#NUM!	#NUM!	#NUM!	#NUM!	#NUM!	#NUM!	#NUM!	#NUM!	#NUM!	#NUM!	#NUM!	#NUM!	#NUM!	#NUM!	#NUM!	#NUM!	#NUM!	#NUM!	#NUM!	#NUM!
Organism|EndogenousIgG|Radius (small pores)	#NUM!	#NUM!	#NUM!	#NUM!	#NUM!	#NUM!	#NUM!	#NUM!	#NUM!	#NUM!	#NUM!	#NUM!	#NUM!	#NUM!	#NUM!	#NUM!	#NUM!	#NUM!	#NUM!	#NUM!	#NUM!	0	0	0	0	0	0	0	#NUM!	#NUM!	#NUM!	#NUM!	#NUM!	#NUM!	#NUM!	#NUM!	#NUM!	#NUM!	#NUM!	#NUM!	#NUM!	#NUM!	#NUM!	#NUM!	#NUM!	#NUM!	#NUM!	#NUM!	#NUM!
Organism|EndosomalClearance|Volume	#NUM!	#NUM!	#NUM!	#NUM!	#NUM!	#NUM!	#NUM!	#NUM!	#NUM!	#NUM!	#NUM!	#NUM!	#NUM!	#NUM!	#NUM!	#NUM!	#NUM!	#NUM!	#NUM!	#NUM!	#NUM!	0	0	0	0	0	0	0	#NUM!	#NUM!	#NUM!	#NUM!	#NUM!	#NUM!	#NUM!	#NUM!	#NUM!	#NUM!	#NUM!	#NUM!	#NUM!	#NUM!	#NUM!	#NUM!	#NUM!	#NUM!	#NUM!	#NUM!	#NUM!
Organism|Fat|Acidic phospholipids [mg/g] - RR	0	0	0	0	0	0	0	0	0	0	0	0	0	0	0	0	0	0	0	0	0	0	0	0	0	0	0	0	0	0	0	0	0	0	0	0	0	0	0	0	0	0	0	0	0	0	0	0	0
Organism|Fat|Albumin ratio (tissue/plasma)	0	0	0	0	0	0	0	0	0	0	0	0	0	0	0	0	0	0	0	0	0	0	0	0	0	0	0	0	0	0	0	0	0	0	0	0	0	0	0	0	0	0	0	0	0	0	0	0	0
Organism|Fat|Albumin ratio (tissue/plasma)-PT	0	0	0	0	0	0	0	0	0	0	0	0	0	0	0	0	0	0	0	0	0	0	0	0	0	0	0	0	0	0	0	0	0	0	0	0	0	0	0	0	0	0	0	0	0	0	0	0	0
Organism|Fat|Allometric scale factor	0	0	0	0	0	0	0	0	0	0	0	0	0	0	0	0	0	0	0	0	0	0	0	0	0	0	0	0	0	0	0	0	0	0	0	0	0	0	0	0	0	0	0	0	0	0	0	0	0
Organism|Fat|Flow fraction via large pores	0	0	0	0	0	0	0	0	0	0	0	0	0	0	0	0	0	0	0	0	0	5.21307e-09	9.35866e-11	4.30573e-10	1.85329e-09	6.85604e-10	1.8231e-09	2.3962e-10	0	0	0	0	0	0	0	0	0	0	0	0	0	0	0	0	0	0	0	0	0
Organism|Fat|Fluid recirculation flow proportionality factor	0	0	0	0	0	0	0	0	0	0	0	0	#NUM!	0	0	0	0	0	0	#NUM!	0	6.89856e-14	3.02016e-17	1.85953e-15	1.53625e-14	1.19088e-11	1.18507e-10	4.97012e-13	0	0	0	0	0	0	0	0	0	0	0	0	0	0	0	0	0	0	0	#NUM!	0
Organism|Fat|Fraction interstitial	1.81448e-07	7.52206e-06	1.23136e-05	5.96316e-07	2.63687e-09	2.03853e-05	1.77346e-08	1.10625e-06	3.01535e-05	2.65622e-06	1.45142e-06	7.06206e-09	2.90987e-08	1.00089e-06	6.59564e-07	2.58864e-06	5.83925e-06	1.6626e-07	3.52127e-09	7.1331e-06	1.0087e-08	4.83077e-11	9.95392e-13	2.36625e-12	1.42674e-11	7.50765e-12	5.08986e-11	2.0807e-12	8.30842e-06	2.37261e-05	0.000580059	2.5426e-05	9.29871e-07	0.000323247	2.58916e-06	5.11194e-08	6.19697e-08	2.97555e-07	5.36216e-08	5.61147e-09	6.1125e-06	1.49698e-07	5.76215e-08	8.62938e-07	1.87482e-06	5.23661e-08	1.16448e-09	2.69949e-06	3.35872e-09
Organism|Fat|Fraction of blood for sampling	0	0	0	0	0	0	0	0	0	0	0	0	0	0	0	0	0	0	0	0	0	0	0	0	0	0	0	0	0	0	0	0	0	0	0	0	0	0	0	0	0	0	0	0	0	0	0	0	0
Organism|Fat|Fraction vascular	1.83473e-07	1.5851e-05	1.57264e-05	1.52643e-06	3.09631e-08	1.38108e-06	2.99331e-07	3.14418e-07	6.72281e-08	3.4221e-09	3.30189e-08	2.91286e-09	5.08586e-12	2.49977e-07	4.96396e-06	8.91983e-06	3.42492e-05	2.29887e-06	7.52482e-07	5.98434e-06	1.10077e-06	0.000198341	8.67401e-06	4.13297e-05	0.000101808	1.5765e-05	3.16339e-05	9.3914e-06	3.98283e-08	4.06982e-07	4.68613e-06	1.75423e-07	1.01876e-08	1.4227e-06	2.02507e-08	1.79843e-08	5.30789e-09	4.25982e-08	8.4811e-09	1.01432e-09	1.21924e-06	7.25866e-10	7.98113e-07	4.40542e-06	1.97015e-05	1.55384e-06	5.20622e-07	1.09097e-05	7.391e-07
Organism|Fat|Hydraulic conductivity	0	0	0	0	0	0	0	0	0	0	0	0	0	0	0	0	0	0	0	0	0	2.51604e-06	4.48363e-08	2.07436e-07	8.90933e-07	3.02007e-07	9.57955e-07	1.12985e-07	0	0	0	0	0	0	0	0	0	0	0	0	0	0	0	0	0	0	0	0	0
Organism|Fat|Intracellular|pH	0	0	0	0	0	0	0	0	0	0	0	0	0	0	0	0	0	0	0	0	0	0	0	0	0	0	0	0	0	0	0	0	0	0	0	0	0	0	0	0	0	0	0	0	0	0	0	0	0
Organism|Fat|Lipoprotein ratio (tissue/plasma)	0	0	0	0	0	0	0	0	0	0	0	0	0	0	0	0	0	0	0	0	0	0	0	0	0	0	0	0	0	0	0	0	0	0	0	0	0	0	0	0	0	0	0	0	0	0	0	0	0
Organism|Fat|Lymph flow proportionality factor	0	0	0	0	0	0	0	0	0	0	0	0	#NUM!	0	0	0	0	0	0	#NUM!	0	1.4698e-08	4.90997e-10	2.67907e-09	6.49694e-09	1.67181e-09	2.73436e-08	7.91083e-10	0	0	0	0	0	0	0	0	0	0	0	0	0	0	0	0	0	0	0	#NUM!	0
Organism|Fat|Organ volume mouse	0	0	0	0	0	0	0	0	0	0	0	0	#NUM!	0	0	0	0	0	0	#NUM!	0	8.0508e-15	3.81359e-17	2.13825e-16	1.76808e-15	1.386e-12	1.36417e-11	5.77864e-14	0	0	0	0	0	0	0	0	0	0	0	0	0	0	0	0	0	0	0	#NUM!	0
Organism|Fat|Peripheral blood flow fraction	0	0	0	0	0	0	0	0	0	0	0	0	0	0	0	0	0	0	0	0	0	0	0	0	0	0	0	0	0	0	0	0	0	0	0	0	0	0	0	0	0	0	0	0	0	0	0	0	0
Organism|Fat|Radius (large pores)	0	0	0	0	0	0	0	0	0	0	0	0	0	0	0	0	0	0	0	0	0	3.52428e-10	6.42967e-12	2.93239e-11	1.26239e-10	1.74682e-11	1.90625e-12	1.24161e-11	0	0	0	0	0	0	0	0	0	0	0	0	0	0	0	0	0	0	0	0	0
Organism|Fat|Radius (small pores)	0	0	0	0	0	0	0	0	0	0	0	0	0	0	0	0	0	0	0	0	0	5.97111e-09	8.702e-11	4.86928e-10	1.90119e-09	6.84998e-10	1.177e-08	2.76174e-10	0	0	0	0	0	0	0	0	0	0	0	0	0	0	0	0	0	0	0	0	0
Organism|Fat|Specific blood flow rate	0.000577064	0.00316029	0.00278021	0.00117447	4.41574e-05	0.000725844	7.9884e-05	6.24865e-05	0.000159855	3.8674e-05	5.49924e-05	6.8189e-07	6.22597e-07	1.23607e-06	0.00146377	0.00417063	0.00860378	0.00136337	0.000140255	0.00130607	0.000184414	0.000250355	0.00047859	0.000387196	0.000545752	4.74321e-06	6.11971e-06	1.12434e-05	0.0014274	0.00359614	0.00294762	0.00198568	9.50698e-05	2.73115e-05	0.000118562	0.00494644	0.00923417	0.0172202	0.00560266	0.000184205	0.00685448	0.000412116	0.000627046	0.0046328	0.0094278	0.00148357	0.00015128	0.00154593	0.000201544
Organism|Fat|Volume	0.030795	0.0190647	0.0228713	0.0214735	0.00165603	1.93869e-05	0.00116655	0.0271747	0.00302628	0.0221169	0.0224085	0.00190909	0.00172823	0.00011074	0.025178	0.0171923	0.0105167	0.020701	0.00117581	3.6072e-05	0.000817458	0.0293607	0.0311197	0.0349086	0.0225788	0.00173571	0.00159889	0.0014197	0.0255548	0.0185644	0.0171541	0.0177307	0.00131893	0.000291008	0.000960981	0.0168884	0.00846721	0.00411885	0.0116207	0.00111549	0.00273246	0.000102687	0.0303258	0.0166262	0.0102043	0.0203537	0.00115533	9.2114e-05	0.000794342
Organism|Fraction endosomal (global)	0	0	0	0	0	0	0	0	0	0	0	0	0	0	0	0	0	0	0	0	0	3.48201e-12	5.20056e-09	1.42312e-09	6.06971e-10	1.55227e-15	2.27254e-14	5.67829e-14	0	0	0	0	0	0	0	0	0	0	0	0	0	0	0	0	0	0	0	0	0
Organism|Fraction of endosomal uptake from plasma (global)	0	0	0	0	0	0	0	0	0	0	0	0	0	0	0	0	0	0	0	0	0	2.30279e-14	2.96989e-08	8.40947e-13	2.98925e-16	7.78648e-17	1.40388e-16	3.73301e-16	0	0	0	0	0	0	0	0	0	0	0	0	0	0	0	0	0	0	0	0	0
Organism|Fraction recycled to plasma (global)	0	0	0	0	0	0	0	0	0	0	0	0	0	0	0	0	0	0	0	0	0	3.37688e-09	6.59249e-10	4.86101e-10	3.07894e-10	3.46431e-15	1.89868e-09	5.05346e-09	0	0	0	0	0	0	0	0	0	0	0	0	0	0	0	0	0	0	0	0	0
Organism|Gallbladder|Gallbladder ejection fraction	0	0	0	0	0	0	#NUM!	0	0	0	0	0	0	#NUM!	0	0	0	0	0	0	#NUM!	0	0	0	0	0	0	#NUM!	0	0	0	0	0	0	#NUM!	0	0	0	0	0	0	#NUM!	0	0	0	0	0	0	#NUM!
Organism|Gallbladder|Gallbladder ejection half-time	0	0	0	0	0	0	#NUM!	0	0	0	0	0	0	#NUM!	0	0	0	0	0	0	#NUM!	0	0	0	0	0	0	#NUM!	0	0	0	0	0	0	#NUM!	0	0	0	0	0	0	#NUM!	0	0	0	0	0	0	#NUM!
Organism|Gallbladder|Volume	0	0	0	0	0	0	#NUM!	0	0	0	0	0	0	#NUM!	0	0	0	0	0	0	#NUM!	0	0	0	0	0	0	#NUM!	0	0	0	0	0	0	#NUM!	0	0	0	0	0	0	#NUM!	0	0	0	0	0	0	#NUM!
Organism|Gonads|Acidic phospholipids [mg/g] - RR	0	0	0	0	0	0	0	0	0	0	0	0	0	0	0	0	0	0	0	0	0	0	0	0	0	0	0	0	0	0	0	0	0	0	0	0	0	0	0	0	0	0	0	0	0	0	0	0	0
Organism|Gonads|Albumin ratio (tissue/plasma)	0	0	0	0	0	0	0	0	0	0	0	0	0	0	0	0	0	0	0	0	0	0	0	0	0	0	0	0	0	0	0	0	0	0	0	0	0	0	0	0	0	0	0	0	0	0	0	0	0
Organism|Gonads|Albumin ratio (tissue/plasma)-PT	0	0	0	0	0	0	0	0	0	0	0	0	0	0	0	0	0	0	0	0	0	0	0	0	0	0	0	0	0	0	0	0	0	0	0	0	0	0	0	0	0	0	0	0	0	0	0	0	0
Organism|Gonads|Allometric scale factor	0	0	0	0	0	0	0	0	0	0	0	0	0	0	0	0	0	0	0	0	0	0	0	0	0	0	0	0	0	0	0	0	0	0	0	0	0	0	0	0	0	0	0	0	0	0	0	0	0
Organism|Gonads|Flow fraction via large pores	0	0	0	0	0	0	0	0	0	0	0	0	0	0	0	0	0	0	0	0	0	6.1589e-13	1.19815e-14	2.06236e-13	2.21839e-14	2.1704e-10	6.18157e-12	6.89598e-11	0	0	0	0	0	0	0	0	0	0	0	0	0	0	0	0	0	0	0	0	0
Organism|Gonads|Fluid recirculation flow proportionality factor	0	0	0	0	0	0	0	0	0	0	0	0	#NUM!	0	0	0	0	0	0	#NUM!	0	5.53644e-16	4.50798e-18	2.83084e-17	9.9154e-18	9.02375e-12	1.0735e-13	3.44632e-13	0	0	0	0	0	0	0	0	0	0	0	0	0	0	0	0	0	0	0	#NUM!	0
Organism|Gonads|Fraction interstitial	6.25396e-11	5.72086e-11	4.44254e-09	5.73078e-12	3.15224e-09	4.71305e-09	1.98108e-08	1.00992e-10	6.49693e-12	1.4252e-11	9.97285e-10	8.40803e-13	1.15947e-11	6.1947e-09	5.666e-11	1.81142e-11	2.97117e-09	1.65773e-12	7.67634e-09	2.19339e-09	1.68848e-08	4.27222e-12	7.24433e-15	9.05652e-13	1.34445e-13	1.59552e-09	4.08998e-11	4.28119e-10	5.4392e-09	4.97847e-09	8.93836e-08	7.86121e-10	3.69938e-07	8.09599e-08	1.25347e-06	1.11439e-10	2.51321e-11	1.51828e-09	2.63115e-11	7.91489e-09	7.57019e-10	2.37237e-09	6.04707e-12	8.71673e-12	1.84344e-09	7.96156e-13	5.47079e-09	1.28982e-09	1.0112e-08
Organism|Gonads|Fraction of blood for sampling	0	0	0	0	0	0	0	0	0	0	0	0	0	0	0	0	0	0	0	0	0	0	0	0	0	0	0	0	0	0	0	0	0	0	0	0	0	0	0	0	0	0	0	0	0	0	0	0	0
Organism|Gonads|Fraction vascular	2.78822e-10	1.7325e-09	5.62657e-08	9.30859e-11	3.455e-08	6.86199e-08	3.81793e-07	3.10705e-11	2.14852e-11	2.80536e-11	7.79661e-10	2.39317e-10	2.73576e-11	9.61534e-10	1.55483e-09	1.0678e-09	3.01641e-08	7.20497e-11	2.78865e-07	4.07062e-08	4.97231e-07	4.32517e-08	1.1712e-09	2.99811e-08	2.03283e-09	1.04821e-05	4.69059e-07	5.04866e-06	1.31194e-08	1.86883e-09	3.43913e-07	2.25905e-09	1.05113e-06	2.71108e-07	3.41816e-06	3.72764e-10	1.10775e-11	4.80884e-09	8.38155e-11	2.75588e-08	2.46179e-09	8.34053e-09	1.88741e-10	5.48335e-10	1.52451e-08	3.99762e-11	1.42772e-07	2.13862e-08	2.39643e-07
Organism|Gonads|Hydraulic conductivity	0	0	0	0	0	0	0	0	0	0	0	0	0	0	0	0	0	0	0	0	0	2.94305e-10	5.71848e-12	9.92604e-11	1.06118e-11	9.07492e-08	2.76417e-09	3.19583e-08	0	0	0	0	0	0	0	0	0	0	0	0	0	0	0	0	0	0	0	0	0
Organism|Gonads|Intracellular|pH	0	0	0	0	0	0	0	0	0	0	0	0	0	0	0	0	0	0	0	0	0	0	0	0	0	0	0	0	0	0	0	0	0	0	0	0	0	0	0	0	0	0	0	0	0	0	0	0	0
Organism|Gonads|Lipoprotein ratio (tissue/plasma)	0	0	0	0	0	0	0	0	0	0	0	0	0	0	0	0	0	0	0	0	0	0	0	0	0	0	0	0	0	0	0	0	0	0	0	0	0	0	0	0	0	0	0	0	0	0	0	0	0
Organism|Gonads|Lymph flow proportionality factor	0	0	0	0	0	0	0	0	0	0	0	0	#NUM!	0	0	0	0	0	0	#NUM!	0	4.46572e-12	1.36004e-13	3.13775e-12	2.00101e-13	1.27756e-09	5.90752e-11	5.52541e-10	0	0	0	0	0	0	0	0	0	0	0	0	0	0	0	0	0	0	0	#NUM!	0
Organism|Gonads|Organ volume mouse	0	0	0	0	0	0	0	0	0	0	0	0	#NUM!	0	0	0	0	0	0	#NUM!	0	3.86335e-17	5.36763e-17	3.27874e-18	1.12441e-18	1.04847e-12	1.24854e-14	4.01317e-14	0	0	0	0	0	0	0	0	0	0	0	0	0	0	0	0	0	0	0	#NUM!	0
Organism|Gonads|Radius (large pores)	0	0	0	0	0	0	0	0	0	0	0	0	0	0	0	0	0	0	0	0	0	3.7077e-14	7.54353e-16	1.36042e-14	1.40915e-15	3.12404e-12	1.67233e-13	3.185e-12	0	0	0	0	0	0	0	0	0	0	0	0	0	0	0	0	0	0	0	0	0
Organism|Gonads|Radius (small pores)	0	0	0	0	0	0	0	0	0	0	0	0	0	0	0	0	0	0	0	0	0	5.86905e-13	1.18865e-14	2.02712e-13	1.921e-14	1.55634e-10	6.60939e-12	6.27872e-11	0	0	0	0	0	0	0	0	0	0	0	0	0	0	0	0	0	0	0	0	0
Organism|Gonads|Specific blood flow rate	3.15734e-07	2.45009e-07	4.67143e-06	1.44725e-07	5.74887e-05	3.0317e-06	9.38006e-05	5.30359e-11	2.93152e-09	1.92844e-09	1.40089e-09	2.22111e-10	4.06108e-10	2.77376e-06	7.96379e-07	3.40984e-07	5.15882e-06	1.71805e-07	0.000105737	4.25793e-06	0.000147644	6.31443e-07	4.49365e-08	1.94083e-06	1.69757e-07	7.11353e-05	1.72848e-06	7.29515e-05	4.10986e-07	1.24066e-07	6.27883e-07	1.32763e-07	3.88732e-05	4.63067e-07	3.62291e-05	3.92868e-08	1.45472e-07	5.61496e-08	2.69301e-08	7.52929e-08	6.70636e-09	1.38292e-07	3.83209e-07	3.75544e-07	4.99067e-06	1.81199e-07	0.000105831	4.28701e-06	0.000151662
Organism|Gonads|Volume	1.26785e-07	1.53545e-09	6.74708e-07	9.48791e-09	1.4546e-05	9.24997e-07	6.21634e-08	6.7937e-07	5.54427e-08	2.42393e-06	1.71338e-07	0.000118528	3.01349e-06	1.82055e-05	3.28263e-09	1.41819e-08	4.45165e-06	4.13459e-09	3.83674e-06	1.94696e-06	2.67488e-05	1.19141e-09	9.59248e-08	2.31255e-07	2.40796e-09	2.08606e-07	2.16156e-09	1.30347e-07	1.21501e-08	3.10923e-09	7.44492e-08	8.95721e-10	4.47264e-06	3.66096e-08	1.96405e-07	4.88626e-08	9.19291e-09	5.6156e-06	6.54366e-09	4.9341e-05	4.42469e-07	3.05875e-08	9.21456e-08	1.97497e-08	4.14311e-06	2.95955e-09	3.79594e-06	1.99379e-06	2.77058e-05
Organism|Heart|Acidic phospholipids [mg/g] - RR	0	0	0	0	0	0	0	0	0	0	0	0	0	0	0	0	0	0	0	0	0	0	0	0	0	0	0	0	0	0	0	0	0	0	0	0	0	0	0	0	0	0	0	0	0	0	0	0	0
Organism|Heart|Albumin ratio (tissue/plasma)	0	0	0	0	0	0	0	0	0	0	0	0	0	0	0	0	0	0	0	0	0	0	0	0	0	0	0	0	0	0	0	0	0	0	0	0	0	0	0	0	0	0	0	0	0	0	0	0	0
Organism|Heart|Albumin ratio (tissue/plasma)-PT	0	0	0	0	0	0	0	0	0	0	0	0	0	0	0	0	0	0	0	0	0	0	0	0	0	0	0	0	0	0	0	0	0	0	0	0	0	0	0	0	0	0	0	0	0	0	0	0	0
Organism|Heart|Allometric scale factor	0	0	0	0	0	0	0	0	0	0	0	0	0	0	0	0	0	0	0	0	0	0	0	0	0	0	0	0	0	0	0	0	0	0	0	0	0	0	0	0	0	0	0	0	0	0	0	0	0
Organism|Heart|Flow fraction via large pores	0	0	0	0	0	0	0	0	0	0	0	0	0	0	0	0	0	0	0	0	0	1.84497e-08	6.06012e-10	1.2528e-09	3.18153e-08	2.35224e-08	1.6256e-09	1.51846e-08	0	0	0	0	0	0	0	0	0	0	0	0	0	0	0	0	0	0	0	0	0
Organism|Heart|Fluid recirculation flow proportionality factor	0	0	0	0	0	0	0	0	0	0	0	0	#NUM!	0	0	0	0	0	0	#NUM!	0	1.64918e-13	1.31663e-14	5.83454e-15	1.24673e-11	4.57381e-10	9.92709e-13	1.70056e-10	0	0	0	0	0	0	0	0	0	0	0	0	0	0	0	0	0	0	0	#NUM!	0
Organism|Heart|Fraction interstitial	6.52105e-07	5.00287e-07	3.04049e-07	5.44052e-07	2.22198e-07	1.11665e-08	1.58755e-07	4.83165e-10	1.61736e-09	1.72369e-10	3.4761e-09	7.31078e-08	5.75037e-11	8.53549e-10	4.71825e-07	3.32487e-07	9.54399e-08	5.61449e-07	7.55209e-08	2.14177e-08	5.46119e-08	6.17042e-07	2.46277e-09	2.07915e-08	1.52587e-06	1.51303e-06	6.46872e-08	7.94469e-07	1.72773e-05	1.01117e-05	1.90843e-07	8.92826e-08	1.5644e-08	2.13233e-08	8.3717e-10	5.62766e-07	1.44336e-06	3.55043e-07	7.56298e-08	3.3728e-08	2.80788e-08	1.9117e-09	1.06452e-07	2.43134e-07	8.46638e-08	4.57831e-07	6.07498e-08	2.40006e-08	4.78784e-08
Organism|Heart|Fraction of blood for sampling	0	0	0	0	0	0	0	0	0	0	0	0	0	0	0	0	0	0	0	0	0	0	0	0	0	0	0	0	0	0	0	0	0	0	0	0	0	0	0	0	0	0	0	0	0	0	0	0	0
Organism|Heart|Fraction vascular	4.2137e-06	4.24083e-06	1.63957e-06	8.80129e-07	8.78881e-07	4.33799e-09	4.33509e-08	9.68581e-10	1.11462e-08	6.28552e-09	2.28889e-08	5.5766e-08	8.71939e-10	1.55107e-08	7.94681e-06	4.58267e-06	2.33782e-07	2.53227e-06	6.29422e-08	5.58977e-08	6.31402e-08	0.000517854	2.51289e-05	7.70416e-05	0.000592208	0.000268626	4.15029e-05	0.000228854	6.81047e-05	1.138e-05	1.18402e-06	1.81941e-07	3.82086e-08	8.45035e-08	2.47407e-07	3.70904e-06	2.76645e-06	2.30663e-06	4.93298e-07	2.28642e-07	1.83052e-07	1.00991e-08	4.12848e-06	2.87543e-06	2.55233e-07	2.07479e-06	5.07175e-08	5.36186e-08	4.52099e-08
Organism|Heart|Hydraulic conductivity	0	0	0	0	0	0	0	0	0	0	0	0	0	0	0	0	0	0	0	0	0	9.0359e-06	2.89202e-07	6.08997e-07	1.55883e-05	1.06412e-05	7.91676e-07	7.04646e-06	0	0	0	0	0	0	0	0	0	0	0	0	0	0	0	0	0	0	0	0	0
Organism|Heart|Intracellular|pH	0	0	0	0	0	0	0	0	0	0	0	0	0	0	0	0	0	0	0	0	0	0	0	0	0	0	0	0	0	0	0	0	0	0	0	0	0	0	0	0	0	0	0	0	0	0	0	0	0
Organism|Heart|Lipoprotein ratio (tissue/plasma)	0	0	0	0	0	0	0	0	0	0	0	0	0	0	0	0	0	0	0	0	0	0	0	0	0	0	0	0	0	0	0	0	0	0	0	0	0	0	0	0	0	0	0	0	0	0	0	0	0
Organism|Heart|Lymph flow proportionality factor	0	0	0	0	0	0	0	0	0	0	0	0	#NUM!	0	0	0	0	0	0	#NUM!	0	9.18942e-10	5.35932e-11	1.46211e-10	2.24449e-09	2.35546e-09	1.43313e-10	2.0443e-09	0	0	0	0	0	0	0	0	0	0	0	0	0	0	0	0	0	0	0	#NUM!	0
Organism|Heart|Organ volume mouse	0	0	0	0	0	0	0	0	0	0	0	0	#NUM!	0	0	0	0	0	0	#NUM!	0	1.89594e-14	2.29856e-18	6.70626e-16	1.44074e-12	5.31774e-11	1.14877e-13	1.97671e-11	0	0	0	0	0	0	0	0	0	0	0	0	0	0	0	0	0	0	0	#NUM!	0
Organism|Heart|Radius (large pores)	0	0	0	0	0	0	0	0	0	0	0	0	0	0	0	0	0	0	0	0	0	1.26439e-09	4.11423e-11	8.594e-11	2.05512e-09	7.43032e-10	1.02671e-10	5.89866e-10	0	0	0	0	0	0	0	0	0	0	0	0	0	0	0	0	0	0	0	0	0
Organism|Heart|Radius (small pores)	0	0	0	0	0	0	0	0	0	0	0	0	0	0	0	0	0	0	0	0	0	1.65241e-08	5.21531e-10	1.12223e-09	3.35538e-08	1.78888e-08	1.63141e-09	1.46334e-08	0	0	0	0	0	0	0	0	0	0	0	0	0	0	0	0	0	0	0	0	0
Organism|Heart|Specific blood flow rate	0.000637541	0.000196959	5.32137e-06	1.69681e-05	0.00024565	8.9724e-07	6.60035e-08	6.63915e-11	3.71071e-07	6.8941e-09	5.4079e-12	9.81222e-09	1.43976e-09	1.90091e-07	0.000300936	0.000241592	3.86837e-06	1.43277e-05	2.78928e-06	5.60605e-07	1.70249e-06	0.000200832	0.000114702	0.000251425	5.59881e-05	1.00105e-07	5.10341e-06	4.79378e-05	6.64972e-05	5.56928e-05	3.42343e-09	3.89838e-08	1.89747e-06	1.09224e-10	4.82558e-07	7.33777e-07	2.48439e-06	4.15002e-07	6.17331e-07	1.69556e-08	8.65567e-09	1.23673e-05	0.000737828	0.000231888	3.35811e-06	5.82531e-06	3.40112e-06	6.97489e-07	1.43854e-06
Organism|Heart|Volume	0.000575551	0.000534722	0.00036162	0.000826846	0.000599786	1.42825e-05	0.000343252	4.57792e-05	6.40338e-06	1.58625e-05	7.28547e-06	1.65205e-05	4.22136e-06	2.87842e-06	0.000931443	0.000713204	6.87925e-05	0.000920953	3.57968e-05	1.8371e-05	4.30265e-05	0.000831891	9.3829e-05	0.00036723	0.000886172	0.000176127	4.11106e-05	0.000373131	0.000338532	0.000227683	9.32665e-05	0.00013623	4.06857e-05	1.71634e-05	6.98015e-05	1.5997e-06	9.84957e-05	0.000130805	1.67562e-06	4.94268e-06	8.94624e-08	1.78381e-07	0.000707909	0.000741934	5.84338e-05	0.000885612	2.73007e-05	1.4697e-05	3.56891e-05
Organism|Hematocrit	0.0117707	0.00247319	1.49723e-05	0.0044997	0.00927042	0.000133237	0.00309325	0.0629823	0.614937	0.0634115	0.0768402	0.144979	0.0473903	0.32185	8.04297e-07	0.0006351	7.76808e-06	0.00474509	0.00111605	8.19114e-06	3.9595e-06	0.35319	0.349156	0.22694	0.202718	0.247771	0.292512	0.338761	0.0140077	5.12093e-05	0.00122092	0.000318209	0.0032006	0.000596217	3.19047e-05	0.000172525	1.80782e-06	1.67971e-05	6.07282e-05	0.000410124	1.85875e-05	0.000494441	0.00613167	0.00131437	7.97316e-05	0.00217431	0.000347531	0.000216366	0.000173353
Organism|Kidney|Acidic phospholipids [mg/g] - RR	0	0	0	0	0	0	0	0	0	0	0	0	0	0	0	0	0	0	0	0	0	0	0	0	0	0	0	0	0	0	0	0	0	0	0	0	0	0	0	0	0	0	0	0	0	0	0	0	0
Organism|Kidney|Albumin ratio (tissue/plasma)	0	0	0	0	0	0	0	0	0	0	0	0	0	0	0	0	0	0	0	0	0	0	0	0	0	0	0	0	0	0	0	0	0	0	0	0	0	0	0	0	0	0	0	0	0	0	0	0	0
Organism|Kidney|Albumin ratio (tissue/plasma)-PT	0	0	0	0	0	0	0	0	0	0	0	0	0	0	0	0	0	0	0	0	0	0	0	0	0	0	0	0	0	0	0	0	0	0	0	0	0	0	0	0	0	0	0	0	0	0	0	0	0
Organism|Kidney|Allometric scale factor	0	0	0	0	0	0	0	0	0	0	0	0	0	0	0	0	0	0	0	0	0	0	0	0	0	0	0	0	0	0	0	0	0	0	0	0	0	0	0	0	0	0	0	0	0	0	0	0	0
Organism|Kidney|Flow fraction via large pores	0	0	0	0	0	0	0	0	0	0	0	0	0	0	0	0	0	0	0	0	0	9.00154e-08	6.30809e-08	1.18371e-07	2.44642e-07	2.58424e-07	4.78725e-08	2.17575e-07	0	0	0	0	0	0	0	0	0	0	0	0	0	0	0	0	0	0	0	0	0
Organism|Kidney|Fluid recirculation flow proportionality factor	0	0	0	0	0	0	0	0	0	0	0	0	#NUM!	0	0	0	0	0	0	#NUM!	0	3.8843e-12	1.41537e-14	2.36381e-13	5.1905e-12	1.19611e-10	2.35453e-12	1.5586e-11	0	0	0	0	0	0	0	0	0	0	0	0	0	0	0	0	0	0	0	#NUM!	0
Organism|Kidney|Fraction interstitial	1.38965e-07	2.62702e-09	2.86023e-09	3.01574e-08	1.46019e-07	4.69875e-09	2.24507e-08	5.0002e-11	5.8332e-12	6.85342e-12	2.06284e-09	3.43612e-11	1.6148e-11	1.21288e-10	2.1378e-06	5.19329e-06	4.69133e-07	7.25888e-06	3.63101e-06	5.67455e-07	2.6925e-06	5.75016e-05	2.7381e-05	1.33149e-05	9.71849e-05	0.000218829	1.44985e-05	6.88438e-05	4.89421e-07	6.88863e-07	2.01669e-07	2.47972e-07	5.52104e-07	2.4687e-07	5.24035e-07	1.34878e-07	7.74144e-07	3.62001e-07	1.87562e-07	3.16425e-07	1.36689e-07	4.3094e-08	2.19202e-06	4.44565e-06	3.90601e-07	6.27951e-06	2.90105e-06	4.30609e-07	2.19248e-06
Organism|Kidney|Fraction of blood for sampling	0	0	0	0	0	0	0	0	0	0	0	0	0	0	0	0	0	0	0	0	0	0	0	0	0	0	0	0	0	0	0	0	0	0	0	0	0	0	0	0	0	0	0	0	0	0	0	0	0
Organism|Kidney|Fraction vascular	3.49099e-07	5.46756e-05	6.37123e-06	2.20776e-06	5.35457e-06	1.91318e-06	7.62402e-06	5.914e-05	0.00733914	0.000146642	0.000142329	0.000482535	5.80408e-05	0.00118262	1.55296e-12	1.64128e-07	6.1543e-08	3.10726e-07	2.9738e-08	5.17322e-08	1.95908e-10	0.000118671	0.000313022	0.00025006	0.000346442	0.000338642	8.03226e-05	0.000326513	1.41886e-08	1.55065e-08	9.06105e-08	3.45467e-08	9.03091e-08	4.77103e-08	5.69083e-08	3.18759e-08	9.62857e-07	8.72157e-08	4.21009e-08	6.99494e-08	3.18494e-08	3.18388e-09	2.54343e-06	1.57626e-07	5.29298e-08	2.65165e-07	1.54795e-09	2.5529e-08	1.30405e-08
Organism|Kidney|GFR (specific)	1.94023e-06	#NUM!	3.25229e-06	1.1547e-05	7.89476e-06	1.41217e-05	7.49619e-06	0.000368722	#NUM!	4.04023e-05	0.000241317	0.000389756	0.000289837	0.000687592	0	#NUM!	0	0	0	0	0	0.000615882	#NUM!	4.24196e-05	0.00105327	0.0041461	0.000182464	0.000772601	0.00013582	#NUM!	0.000318784	0.00064216	0.00156519	0.000446876	0.000584262	3.2078e-05	#NUM!	3.61358e-05	0.000118379	0.000257889	3.04017e-05	0.000189069	0	#NUM!	0	0	0	0	0
Organism|Kidney|Hydraulic conductivity	0	0	0	0	0	0	0	0	0	0	0	0	0	0	0	0	0	0	0	0	0	4.6202e-05	3.20516e-05	5.88681e-05	0.000124159	0.000133037	2.4116e-05	0.000109778	0	0	0	0	0	0	0	0	0	0	0	0	0	0	0	0	0	0	0	0	0
Organism|Kidney|Intracellular|pH	0	0	0	0	0	0	0	0	0	0	0	0	0	0	0	0	0	0	0	0	0	0	0	0	0	0	0	0	0	0	0	0	0	0	0	0	0	0	0	0	0	0	0	0	0	0	0	0	0
Organism|Kidney|Lipoprotein ratio (tissue/plasma)	0	0	0	0	0	0	0	0	0	0	0	0	0	0	0	0	0	0	0	0	0	0	0	0	0	0	0	0	0	0	0	0	0	0	0	0	0	0	0	0	0	0	0	0	0	0	0	0	0
Organism|Kidney|Lymph flow proportionality factor	0	0	0	0	0	0	0	0	0	0	0	0	#NUM!	0	0	0	0	0	0	#NUM!	0	3.76537e-10	1.01906e-10	3.0933e-10	8.92501e-10	2.03221e-09	2.39267e-10	8.79313e-10	0	0	0	0	0	0	0	0	0	0	0	0	0	0	0	0	0	0	0	#NUM!	0
Organism|Kidney|Organ volume mouse	0	0	0	0	0	0	0	0	0	0	0	0	#NUM!	0	0	0	0	0	0	#NUM!	0	4.44524e-13	9.96885e-15	2.71373e-14	5.96111e-13	1.37588e-11	2.70554e-13	1.79185e-12	0	0	0	0	0	0	0	0	0	0	0	0	0	0	0	0	0	0	0	#NUM!	0
Organism|Kidney|Radius (large pores)	0	0	0	0	0	0	0	0	0	0	0	0	0	0	0	0	0	0	0	0	0	6.16792e-09	4.34323e-09	8.14007e-09	1.67813e-08	1.72807e-08	3.2701e-09	1.4824e-08	0	0	0	0	0	0	0	0	0	0	0	0	0	0	0	0	0	0	0	0	0
Organism|Kidney|Radius (small pores)	0	0	0	0	0	0	0	0	0	0	0	0	0	0	0	0	0	0	0	0	0	8.51034e-08	5.29142e-08	1.02353e-07	2.17466e-07	2.16209e-07	4.31495e-08	1.85994e-07	0	0	0	0	0	0	0	0	0	0	0	0	0	0	0	0	0	0	0	0	0
Organism|Kidney|Specific blood flow rate	0.00442561	0.0204028	0.0176775	0.0151124	0.0188999	0.00754374	0.0147945	0.144742	1.17585	0.190401	0.209479	0.299084	0.134341	0.875681	2.17295e-05	1.80261e-05	3.89785e-08	3.90539e-06	2.5819e-05	6.55231e-07	3.36063e-05	0.00044895	0.0016624	0.000907718	0.00166672	0.00379119	0.000206231	0.00170669	0.000408362	0.00295636	0.00214919	0.00169926	0.00595097	0.0006992	0.00267206	2.92846e-08	6.5826e-09	1.25117e-07	1.5028e-06	7.9994e-07	3.29893e-08	1.36855e-05	0.000629202	2.33816e-05	7.69853e-10	1.24769e-06	2.14773e-05	3.47726e-07	2.43979e-05
Organism|Kidney|Urine|Volume	0	0	0	0	0	0	0	0	0	0	0	0	0	0	0	0	0	0	0	0	0	0	0	0	0	0	0	0	0	0	0	0	0	0	0	0	0	0	0	0	0	0	0	0	0	0	0	0	0
Organism|Kidney|Volume	0.00768545	0.0334625	0.0324559	0.027497	0.024997	0.0167082	0.0232678	0.388056	2.23996	0.389421	0.446027	0.551063	0.339553	1.70584	0.000535356	0.00162661	8.3717e-05	0.00304383	0.000432039	9.72659e-05	0.00040996	0.00344969	0.00360446	0.00240974	0.00898761	0.0195896	0.00115339	0.00700784	0.0046043	0.0146723	0.0211106	0.0146262	0.0275873	0.00802011	0.015866	2.38473e-05	7.43522e-05	0.000297305	0.000126634	4.38593e-05	1.24311e-05	0.000176726	0.00289296	0.00151949	0.000121698	0.00289396	0.000405264	9.02386e-05	0.000408438
Organism|LargeIntestine|Acidic phospholipids [mg/g] - RR	0	0	0	0	0	0	0	0	0	0	0	0	0	0	0	0	0	0	0	0	0	0	0	0	0	0	0	0	0	0	0	0	0	0	0	0	0	0	0	0	0	0	0	0	0	0	0	0	0
Organism|LargeIntestine|Albumin ratio (tissue/plasma)	0	0	0	0	0	0	0	0	0	0	0	0	0	0	0	0	0	0	0	0	0	0	0	0	0	0	0	0	0	0	0	0	0	0	0	0	0	0	0	0	0	0	0	0	0	0	0	0	0
Organism|LargeIntestine|Albumin ratio (tissue/plasma)-PT	0	0	0	0	0	0	0	0	0	0	0	0	0	0	0	0	0	0	0	0	0	0	0	0	0	0	0	0	0	0	0	0	0	0	0	0	0	0	0	0	0	0	0	0	0	0	0	0	0
Organism|LargeIntestine|Allometric scale factor	0	0	0	0	0	0	0	0	0	0	0	0	0	0	0	0	0	0	0	0	0	0	0	0	0	0	0	0	0	0	0	0	0	0	0	0	0	0	0	0	0	0	0	0	0	0	0	0	0
Organism|LargeIntestine|Flow fraction via large pores	0	0	0	0	0	0	0	0	0	0	0	0	0	0	0	0	0	0	0	0	0	1.76933e-09	2.69074e-12	9.27904e-11	2.42951e-09	4.08732e-08	4.60471e-10	2.91578e-09	0	0	0	0	0	0	0	0	0	0	0	0	0	0	0	0	0	0	0	0	0
Organism|LargeIntestine|Fluid recirculation flow proportionality factor	0	0	0	0	0	0	0	0	0	0	0	0	#NUM!	0	0	0	0	0	0	#NUM!	0	1.54259e-13	1.81032e-16	3.86579e-17	1.42405e-14	2.14587e-11	2.59016e-15	1.18704e-11	0	0	0	0	0	0	0	0	0	0	0	0	0	0	0	0	0	0	0	#NUM!	0
Organism|LargeIntestine|Fraction interstitial	5.35588e-12	9.5832e-10	2.95731e-09	1.52695e-10	2.30709e-10	7.07933e-09	9.80855e-09	1.14193e-10	5.12055e-10	1.21098e-09	3.99247e-10	8.59752e-12	1.16408e-10	4.83865e-09	1.05435e-09	1.11073e-09	2.57512e-07	2.14386e-10	1.89616e-07	1.04396e-08	7.29765e-08	1.78966e-07	1.47802e-09	6.37381e-09	2.06959e-07	4.46411e-06	2.78243e-08	3.62755e-07	3.78549e-08	2.53229e-08	7.08022e-07	1.98136e-07	4.35299e-07	7.56476e-08	1.24256e-07	4.65809e-08	3.1993e-07	1.56803e-06	1.36512e-06	6.15034e-08	5.15661e-08	4.41369e-08	3.44965e-12	1.06723e-09	2.38507e-07	1.79215e-10	1.77833e-07	1.0108e-08	6.65012e-08
Organism|LargeIntestine|Fraction of blood for sampling	0	0	0	0	0	0	0	0	0	0	0	0	0	0	0	0	0	0	0	0	0	0	0	0	0	0	0	0	0	0	0	0	0	0	0	0	0	0	0	0	0	0	0	0	0	0	0	0	0
Organism|LargeIntestine|Fraction vascular	1.20247e-09	6.44147e-08	8.50749e-07	1.66119e-07	4.99235e-08	2.17904e-08	4.22499e-09	3.79923e-10	6.37039e-08	1.47168e-09	9.65243e-09	3.64201e-09	6.29608e-11	4.00475e-08	7.08322e-08	1.50392e-07	1.65061e-06	4.38492e-07	4.09657e-08	7.75182e-08	4.5632e-11	2.46927e-06	8.056e-09	2.15373e-07	4.49082e-06	4.31435e-05	6.67637e-07	4.06101e-06	6.62576e-10	8.02187e-10	2.74032e-08	7.40236e-09	1.83512e-11	9.98463e-10	1.21322e-11	4.35654e-09	2.13127e-08	1.03706e-07	9.9661e-08	6.63605e-09	4.05552e-09	4.06017e-07	9.1275e-09	2.97199e-07	1.86794e-06	5.51181e-07	1.29675e-07	1.22662e-07	7.41616e-11
Organism|LargeIntestine|Hydraulic conductivity	0	0	0	0	0	0	0	0	0	0	0	0	0	0	0	0	0	0	0	0	0	8.89334e-07	1.10973e-09	4.62676e-08	1.21627e-06	2.04647e-05	2.29285e-07	1.47672e-06	0	0	0	0	0	0	0	0	0	0	0	0	0	0	0	0	0	0	0	0	0
Organism|LargeIntestine|Intracellular|pH	0	0	0	0	0	0	0	0	0	0	0	0	0	0	0	0	0	0	0	0	0	0	0	0	0	0	0	0	0	0	0	0	0	0	0	0	0	0	0	0	0	0	0	0	0	0	0	0	0
Organism|LargeIntestine|Large intestinal transit time	0	0	0	0	0	0	0	4.65915e-07	8.4002e-06	1.60768e-06	4.83845e-05	0.11802	3.58629e-07	1.82482e-05	0	0	0	0	0	0	0	0	0	0	0	0	0	0	0	0	3.84176e-28	0	0	8.17872e-30	0	1.07603e-13	4.30788e-13	2.84216e-11	2.61338e-13	3.22041e-05	2.33264e-15	6.71431e-07	0	0	5.30965e-27	0	0	1.57218e-29	0
Organism|LargeIntestine|Lipoprotein ratio (tissue/plasma)	0	0	0	0	0	0	0	0	0	0	0	0	0	0	0	0	0	0	0	0	0	0	0	0	0	0	0	0	0	0	0	0	0	0	0	0	0	0	0	0	0	0	0	0	0	0	0	0	0
Organism|LargeIntestine|Lymph flow proportionality factor	0	0	0	0	0	0	0	0	0	0	0	0	#NUM!	0	0	0	0	0	0	#NUM!	0	9.85135e-09	4.2233e-11	1.01178e-09	2.20724e-09	4.20479e-07	4.37456e-09	1.93003e-07	0	0	0	0	0	0	0	0	0	0	0	0	0	0	0	0	0	0	0	#NUM!	0
Organism|LargeIntestine|Mucosa blood flow fraction	2.06492e-08	3.34082e-07	1.48246e-05	2.33611e-07	4.29669e-06	9.53483e-06	3.42588e-05	6.76507e-11	2.90114e-08	4.09056e-09	2.9786e-10	4.99099e-05	2.08046e-08	2.54824e-07	1.58024e-06	3.12749e-07	3.55354e-05	3.33164e-07	0.000137233	1.25069e-05	8.56161e-06	2.76427e-06	1.00319e-08	1.12879e-06	2.78582e-06	0.000644225	3.52268e-06	2.69498e-05	4.86134e-06	9.08317e-07	4.74979e-05	4.86015e-06	0.00015947	1.72474e-05	3.54432e-06	1.29235e-09	3.90737e-09	3.14696e-07	4.12415e-09	0.000465472	2.67471e-07	3.21689e-08	3.55554e-08	3.28116e-07	3.22502e-05	3.63537e-07	0.000143663	1.35041e-05	6.64214e-06
Organism|LargeIntestine|Mucosa|Caecum|Acidic phospholipids [mg/g] - RR	0	0	0	0	0	0	0	0	0	0	0	0	0	0	0	0	0	0	0	0	0	0	0	0	0	0	0	0	0	0	0	0	0	0	0	0	0	0	0	0	0	0	0	0	0	0	0	0	0
Organism|LargeIntestine|Mucosa|Caecum|Albumin ratio (tissue/plasma)	0	0	0	0	0	0	0	0	0	0	0	0	0	0	0	0	0	0	0	0	0	0	0	0	0	0	0	0	0	0	0	0	0	0	0	0	0	0	0	0	0	0	0	0	0	0	0	0	0
Organism|LargeIntestine|Mucosa|Caecum|Albumin ratio (tissue/plasma)-PT	0	0	0	0	0	0	0	0	0	0	0	0	0	0	0	0	0	0	0	0	0	0	0	0	0	0	0	0	0	0	0	0	0	0	0	0	0	0	0	0	0	0	0	0	0	0	0	0	0
Organism|LargeIntestine|Mucosa|Caecum|Flow fraction via large pores	0	0	0	0	0	0	0	0	0	0	0	0	0	0	0	0	0	0	0	0	0	8.94198e-11	2.16793e-14	4.64393e-13	5.40464e-12	3.02082e-08	4.09935e-11	4.52892e-10	0	0	0	0	0	0	0	0	0	0	0	0	0	0	0	0	0	0	0	0	0
Organism|LargeIntestine|Mucosa|Caecum|Fraction interstitial	9.72528e-12	2.60854e-09	1.8552e-08	2.57761e-10	6.79765e-09	6.26971e-07	1.0329e-07	2.80325e-08	1.53554e-08	1.85719e-06	3.20478e-11	7.11405e-05	1.43156e-07	0.000839994	1.03919e-08	3.64669e-09	6.20145e-07	3.73892e-10	3.20475e-05	9.35978e-07	2.08982e-06	6.70836e-10	3.83701e-13	3.58083e-12	8.50097e-11	1.1755e-06	9.90214e-10	3.82751e-09	3.08232e-08	7.51123e-09	7.16881e-07	2.00158e-08	4.20029e-05	5.01032e-06	2.43159e-06	1.94402e-08	8.63123e-09	4.48268e-08	1.14987e-09	4.5115e-05	5.11335e-07	8.70057e-06	2.2667e-11	4.52016e-09	4.84164e-07	4.79821e-10	2.99318e-05	1.00549e-06	2.09079e-06
Organism|LargeIntestine|Mucosa|Caecum|Fraction mucosa	1.21623e-11	2.11333e-09	2.49208e-08	5.94699e-10	2.33721e-08	5.44001e-06	5.52959e-08	4.00639e-10	3.66328e-07	7.98241e-09	1.49672e-09	0.000196412	3.78828e-07	1.20636e-05	3.00528e-09	2.93785e-09	1.8867e-07	9.77384e-10	2.18791e-05	6.85749e-06	3.12235e-09	5.01041e-08	2.66391e-11	4.58226e-10	7.41674e-09	5.21614e-06	2.03411e-07	2.1685e-07	4.22913e-09	2.51052e-09	2.0465e-07	1.594e-08	2.48323e-05	1.96176e-05	6.03269e-09	1.2752e-08	7.37718e-09	5.66587e-08	1.72925e-09	0.000393385	6.58542e-07	1.01954e-10	9.30698e-11	3.18189e-09	1.67913e-07	1.15993e-09	2.39803e-05	8.04387e-06	1.12358e-09
Organism|LargeIntestine|Mucosa|Caecum|Fraction of blood for sampling	0	0	0	0	0	0	0	0	0	0	0	0	0	0	0	0	0	0	0	0	0	0	0	0	0	0	0	0	0	0	0	0	0	0	0	0	0	0	0	0	0	0	0	0	0	0	0	0	0
Organism|LargeIntestine|Mucosa|Caecum|Fraction of regional blood flow rate	2.01988e-10	2.48294e-08	2.22613e-07	9.51227e-09	1.29421e-07	1.49749e-06	2.57289e-07	1.74959e-09	3.28667e-08	4.30185e-08	1.91273e-09	1.41845e-05	3.46531e-07	4.60749e-07	7.01293e-08	3.50108e-08	8.86111e-06	1.76903e-08	0.000162442	1.83796e-06	3.91569e-06	1.59955e-07	7.28711e-11	2.20934e-09	7.79482e-08	2.55546e-05	1.34907e-08	3.37641e-07	9.53713e-08	4.75381e-08	8.08812e-06	7.25414e-07	0.000170207	8.61059e-06	4.10222e-06	3.67087e-07	8.22018e-07	4.76554e-06	2.54927e-06	0.000517639	7.49155e-06	5.34096e-07	7.73165e-10	4.24817e-08	8.93483e-06	2.14025e-08	0.000170269	1.88475e-06	4.0345e-06
Organism|LargeIntestine|Mucosa|Caecum|Fraction vascular	4.94995e-11	8.63302e-10	1.0429e-08	1.43018e-10	8.17016e-08	2.40692e-07	9.05899e-09	5.21586e-10	3.75037e-09	4.36974e-08	6.16603e-10	8.49026e-07	7.13878e-09	1.30587e-05	3.75893e-09	1.16712e-09	1.62991e-08	2.84859e-10	2.36649e-06	2.34728e-07	2.4366e-08	9.88182e-08	4.63694e-11	9.00173e-10	7.59651e-09	3.4649e-05	6.72644e-08	5.02471e-07	2.08266e-10	1.51797e-10	1.4984e-08	4.55546e-10	1.14745e-06	1.81678e-07	1.69286e-08	2.1138e-10	2.65717e-10	1.0107e-09	3.68842e-11	2.39243e-06	2.12571e-08	3.81771e-08	2.51957e-10	1.12865e-09	1.12358e-08	2.99473e-10	2.28897e-06	1.72837e-07	2.60859e-08
Organism|LargeIntestine|Mucosa|Caecum|Hydraulic conductivity	0	0	0	0	0	0	0	0	0	0	0	0	0	0	0	0	0	0	0	0	0	4.42174e-08	1.06362e-11	2.31446e-10	2.65097e-09	1.52855e-05	2.0725e-08	2.24797e-07	0	0	0	0	0	0	0	0	0	0	0	0	0	0	0	0	0	0	0	0	0
Organism|LargeIntestine|Mucosa|Caecum|Intracellular|pH	0	0	0	0	0	0	0	0	0	0	0	0	0	0	0	0	0	0	0	0	0	0	0	0	0	0	0	0	0	0	0	0	0	0	0	0	0	0	0	0	0	0	0	0	0	0	0	0	0
Organism|LargeIntestine|Mucosa|Caecum|Lipoprotein ratio (tissue/plasma)	0	0	0	0	0	0	0	0	0	0	0	0	0	0	0	0	0	0	0	0	0	0	0	0	0	0	0	0	0	0	0	0	0	0	0	0	0	0	0	0	0	0	0	0	0	0	0	0	0
Organism|LargeIntestine|Mucosa|Caecum|Radius (large pores)	0	0	0	0	0	0	0	0	0	0	0	0	0	0	0	0	0	0	0	0	0	6.14683e-12	1.4922e-15	3.19678e-14	3.71843e-13	2.07317e-09	2.82392e-12	3.06618e-11	0	0	0	0	0	0	0	0	0	0	0	0	0	0	0	0	0	0	0	0	0
Organism|LargeIntestine|Mucosa|Caecum|Radius (small pores)	0	0	0	0	0	0	0	0	0	0	0	0	0	0	0	0	0	0	0	0	0	8.55433e-11	1.87757e-14	3.90989e-13	4.59894e-12	2.81643e-08	3.63022e-11	5.00183e-10	0	0	0	0	0	0	0	0	0	0	0	0	0	0	0	0	0	0	0	0	0
Organism|LargeIntestine|Mucosa|ColonAscendens|Acidic phospholipids [mg/g] - RR	0	0	0	0	0	0	0	0	0	0	0	0	0	0	0	0	0	0	0	0	0	0	0	0	0	0	0	0	0	0	0	0	0	0	0	0	0	0	0	0	0	0	0	0	0	0	0	0	0
Organism|LargeIntestine|Mucosa|ColonAscendens|Albumin ratio (tissue/plasma)	0	0	0	0	0	0	0	0	0	0	0	0	0	0	0	0	0	0	0	0	0	0	0	0	0	0	0	0	0	0	0	0	0	0	0	0	0	0	0	0	0	0	0	0	0	0	0	0	0
Organism|LargeIntestine|Mucosa|ColonAscendens|Albumin ratio (tissue/plasma)-PT	0	0	0	0	0	0	0	0	0	0	0	0	0	0	0	0	0	0	0	0	0	0	0	0	0	0	0	0	0	0	0	0	0	0	0	0	0	0	0	0	0	0	0	0	0	0	0	0	0
Organism|LargeIntestine|Mucosa|ColonAscendens|Flow fraction via large pores	0	0	0	0	0	0	0	0	0	0	0	0	0	0	0	0	0	0	0	0	0	7.78134e-11	7.44114e-14	1.04609e-12	5.01207e-11	6.78934e-09	2.1604e-11	6.69399e-09	0	0	0	0	0	0	0	0	0	0	0	0	0	0	0	0	0	0	0	0	0
Organism|LargeIntestine|Mucosa|ColonAscendens|Fraction interstitial	7.44978e-12	8.68989e-09	5.10831e-08	1.36044e-09	6.32442e-10	1.10849e-07	1.57726e-06	5.7413e-08	4.22684e-07	3.59852e-05	8.04769e-07	1.332e-09	1.01579e-07	0.000469466	8.38731e-09	1.19459e-08	3.59453e-06	2.82743e-09	7.11911e-06	1.32182e-07	3.15993e-05	4.60393e-10	1.2856e-12	8.18599e-12	7.19323e-10	7.74118e-08	1.65417e-10	4.62083e-08	2.5406e-08	2.52297e-08	3.62882e-06	4.29353e-07	8.37448e-06	3.01966e-07	3.71476e-05	1.31305e-08	2.49005e-08	3.35004e-07	7.57459e-08	1.75886e-06	5.45782e-09	5.706e-06	1.71862e-11	1.4418e-08	3.22381e-06	4.41161e-09	7.50773e-06	1.33107e-07	3.14787e-05
Organism|LargeIntestine|Mucosa|ColonAscendens|Fraction mucosa	5.92437e-12	7.04264e-09	5.84291e-08	5.98746e-09	5.70514e-09	2.26319e-08	8.82629e-07	7.33528e-10	3.61001e-08	3.07459e-07	3.43604e-08	2.95882e-06	1.54513e-08	1.14668e-05	1.51661e-09	9.71978e-09	6.70774e-07	1.13121e-08	2.67033e-06	2.73427e-08	8.75013e-08	3.83044e-08	8.62957e-11	3.89784e-10	5.15462e-08	8.84906e-07	1.55233e-08	2.9587e-06	4.41518e-10	8.37745e-09	6.08541e-07	2.03931e-07	3.95682e-06	2.27224e-08	6.87605e-08	1.41465e-08	2.65532e-08	3.89873e-07	1.18871e-07	1.08062e-06	7.32334e-09	2.80203e-07	6.00839e-11	1.04868e-08	5.86256e-07	1.16664e-08	2.50478e-06	2.71119e-08	4.67464e-08
Organism|LargeIntestine|Mucosa|ColonAscendens|Fraction of blood for sampling	0	0	0	0	0	0	0	0	0	0	0	0	0	0	0	0	0	0	0	0	0	0	0	0	0	0	0	0	0	0	0	0	0	0	0	0	0	0	0	0	0	0	0	0	0	0	0	0	0
Organism|LargeIntestine|Mucosa|ColonAscendens|Fraction of regional blood flow rate	1.65879e-10	8.34456e-08	5.10186e-07	3.38907e-08	1.84627e-08	1.23876e-06	3.98341e-06	1.50042e-09	4.47111e-08	1.71502e-07	6.12761e-08	2.30868e-06	4.79222e-08	1.08553e-06	5.53762e-08	1.17376e-07	2.65537e-05	6.56716e-08	1.789e-05	1.62955e-06	6.02512e-05	1.41944e-07	2.40392e-10	3.13435e-09	1.97978e-07	4.7628e-06	1.07278e-07	6.35228e-06	7.03688e-08	1.59779e-07	2.33388e-05	3.36522e-06	1.62609e-05	4.48742e-06	6.36737e-05	3.09368e-07	2.76339e-06	1.62279e-05	1.7783e-05	6.92409e-06	1.34171e-06	4.366e-06	6.54777e-10	1.42098e-07	2.69346e-05	9.45948e-08	1.981e-05	1.78869e-06	6.19974e-05
Organism|LargeIntestine|Mucosa|ColonAscendens|Fraction vascular	4.06108e-11	2.90055e-09	5.52994e-08	5.0632e-09	1.30557e-08	2.52461e-09	1.12008e-07	1.03501e-09	1.36931e-07	1.12177e-06	2.79851e-08	1.92963e-06	1.44161e-09	6.22503e-06	3.1121e-09	3.91836e-09	1.25644e-07	9.13452e-09	3.4845e-07	3.61377e-09	2.92367e-07	8.41711e-08	1.46016e-10	2.06936e-09	7.96025e-08	6.57368e-06	2.52522e-08	7.22676e-06	1.34349e-10	4.99853e-10	7.97406e-08	1.00438e-08	6.86487e-08	3.08735e-09	2.04315e-07	1.07818e-10	7.56522e-10	7.71584e-09	2.34407e-09	2.68693e-08	6.98914e-11	2.15357e-07	2.12855e-10	3.78732e-09	9.85932e-08	7.79997e-09	3.44999e-07	3.68539e-09	3.15823e-07
Organism|LargeIntestine|Mucosa|ColonAscendens|Hydraulic conductivity	0	0	0	0	0	0	0	0	0	0	0	0	0	0	0	0	0	0	0	0	0	3.84469e-08	3.66698e-11	5.22785e-10	2.49355e-08	3.41578e-06	1.06371e-08	3.31758e-06	0	0	0	0	0	0	0	0	0	0	0	0	0	0	0	0	0	0	0	0	0
Organism|LargeIntestine|Mucosa|ColonAscendens|Intracellular|pH	0	0	0	0	0	0	0	0	0	0	0	0	0	0	0	0	0	0	0	0	0	0	0	0	0	0	0	0	0	0	0	0	0	0	0	0	0	0	0	0	0	0	0	0	0	0	0	0	0
Organism|LargeIntestine|Mucosa|ColonAscendens|Lipoprotein ratio (tissue/plasma)	0	0	0	0	0	0	0	0	0	0	0	0	0	0	0	0	0	0	0	0	0	0	0	0	0	0	0	0	0	0	0	0	0	0	0	0	0	0	0	0	0	0	0	0	0	0	0	0	0
Organism|LargeIntestine|Mucosa|ColonAscendens|Radius (large pores)	0	0	0	0	0	0	0	0	0	0	0	0	0	0	0	0	0	0	0	0	0	5.34603e-12	5.12275e-15	7.2019e-14	3.44986e-12	4.65407e-10	1.48683e-12	4.51053e-10	0	0	0	0	0	0	0	0	0	0	0	0	0	0	0	0	0	0	0	0	0
Organism|LargeIntestine|Mucosa|ColonAscendens|Radius (small pores)	0	0	0	0	0	0	0	0	0	0	0	0	0	0	0	0	0	0	0	0	0	7.56065e-11	6.44537e-14	8.80791e-13	4.26586e-11	6.28571e-09	1.91056e-11	7.61292e-09	0	0	0	0	0	0	0	0	0	0	0	0	0	0	0	0	0	0	0	0	0
Organism|LargeIntestine|Mucosa|ColonDescendens|Acidic phospholipids [mg/g] - RR	0	0	0	0	0	0	0	0	0	0	0	0	0	0	0	0	0	0	0	0	0	0	0	0	0	0	0	0	0	0	0	0	0	0	0	0	0	0	0	0	0	0	0	0	0	0	0	0	0
Organism|LargeIntestine|Mucosa|ColonDescendens|Albumin ratio (tissue/plasma)	0	0	0	0	0	0	0	0	0	0	0	0	0	0	0	0	0	0	0	0	0	0	0	0	0	0	0	0	0	0	0	0	0	0	0	0	0	0	0	0	0	0	0	0	0	0	0	0	0
Organism|LargeIntestine|Mucosa|ColonDescendens|Albumin ratio (tissue/plasma)-PT	0	0	0	0	0	0	0	0	0	0	0	0	0	0	0	0	0	0	0	0	0	0	0	0	0	0	0	0	0	0	0	0	0	0	0	0	0	0	0	0	0	0	0	0	0	0	0	0	0
Organism|LargeIntestine|Mucosa|ColonDescendens|Flow fraction via large pores	0	0	0	0	0	0	0	0	0	0	0	0	0	0	0	0	0	0	0	0	0	1.71294e-10	2.00831e-13	2.41987e-12	4.40137e-12	2.74412e-09	6.86949e-12	8.65035e-10	0	0	0	0	0	0	0	0	0	0	0	0	0	0	0	0	0	0	0	0	0
Organism|LargeIntestine|Mucosa|ColonDescendens|Fraction interstitial	1.95763e-11	1.92312e-08	1.10257e-07	9.29248e-11	2.82319e-10	2.623e-08	2.01108e-07	4.13927e-07	1.09202e-07	3.72908e-08	4.25408e-08	0.000180953	1.7958e-09	3.44161e-08	2.03824e-08	2.45103e-08	9.68809e-06	1.6926e-10	3.17728e-06	2.99694e-08	3.89619e-06	1.29085e-09	2.61731e-12	1.58286e-11	1.92096e-11	4.00875e-08	7.29449e-11	7.69302e-09	6.08139e-08	5.6604e-08	9.60299e-06	3.39666e-08	3.63997e-06	4.92161e-08	4.54004e-06	2.28813e-08	3.34078e-08	2.26326e-06	5.8139e-09	7.67114e-08	8.16275e-10	3.08886e-06	4.50561e-11	2.91037e-08	8.82061e-06	2.5736e-10	3.33906e-06	2.88169e-08	3.86815e-06
Organism|LargeIntestine|Mucosa|ColonDescendens|Fraction mucosa	2.56597e-11	1.60164e-08	1.02391e-07	2.14421e-10	2.47094e-09	8.62189e-09	1.04312e-07	5.98841e-09	1.18843e-07	3.01054e-09	3.63998e-09	1.83531e-05	3.34399e-10	5.21751e-08	6.32951e-09	2.06751e-08	1.35817e-06	4.57265e-10	1.11646e-06	9.52834e-09	1.1563e-08	9.79088e-08	2.6416e-10	5.19648e-10	3.57267e-09	3.49321e-07	6.26441e-09	4.16622e-07	4.07992e-09	2.72957e-08	1.12874e-06	1.4454e-08	1.74204e-06	4.35099e-09	5.81584e-09	2.6417e-08	3.55511e-08	1.16845e-06	8.18767e-09	4.6208e-08	1.25703e-09	7.07328e-07	1.89057e-10	2.29665e-08	1.17985e-06	5.65078e-10	1.06041e-06	8.92642e-09	6.48715e-09
Organism|LargeIntestine|Mucosa|ColonDescendens|Fraction of blood for sampling	0	0	0	0	0	0	0	0	0	0	0	0	0	0	0	0	0	0	0	0	0	0	0	0	0	0	0	0	0	0	0	0	0	0	0	0	0	0	0	0	0	0	0	0	0	0	0	0	0
Organism|LargeIntestine|Mucosa|ColonDescendens|Fraction of regional blood flow rate	4.06366e-10	2.38293e-07	1.07306e-06	2.63436e-09	6.7983e-09	6.22374e-07	5.15329e-07	3.96762e-09	1.14544e-07	3.41538e-07	1.0381e-09	1.26573e-07	2.04505e-08	1.65594e-10	1.40268e-07	3.29465e-07	5.9533e-05	5.34224e-09	8.00328e-06	8.04674e-07	7.66831e-06	3.22738e-07	1.0105e-09	6.63143e-09	2.56931e-08	1.49452e-06	5.50826e-08	6.54015e-07	2.02154e-07	4.76904e-07	5.15026e-05	2.3587e-07	7.25477e-06	2.02116e-06	8.04877e-06	7.02113e-07	6.61735e-06	3.91147e-05	1.22976e-06	7.82382e-07	5.91242e-07	9.58561e-06	1.55811e-09	3.99706e-07	6.05496e-05	6.363e-09	8.82299e-06	8.73826e-07	7.87387e-06
Organism|LargeIntestine|Mucosa|ColonDescendens|Fraction vascular	9.34748e-11	3.58722e-09	1.37964e-07	1.6824e-10	5.93478e-09	5.67947e-10	1.75293e-08	8.27011e-09	8.11055e-09	8.04987e-10	4.79753e-11	7.20008e-06	2.96857e-11	3.06119e-08	6.9966e-09	5.07695e-09	3.22824e-07	3.76129e-10	1.78531e-07	7.19589e-10	4.68489e-08	1.88982e-07	3.59214e-10	4.73119e-09	5.81671e-09	2.7608e-06	8.04586e-09	9.63285e-07	4.09569e-10	8.73309e-10	1.78842e-07	2.25022e-10	3.82007e-08	6.72664e-10	3.32236e-08	2.42154e-10	8.42697e-10	2.01304e-08	5.24632e-11	1.32912e-09	1.36472e-11	1.27523e-07	4.80502e-10	5.29495e-09	2.50107e-07	3.96394e-10	1.71704e-07	6.97835e-10	4.98957e-08
Organism|LargeIntestine|Mucosa|ColonDescendens|Hydraulic conductivity	0	0	0	0	0	0	0	0	0	0	0	0	0	0	0	0	0	0	0	0	0	8.46679e-08	9.90009e-11	1.20871e-09	2.16692e-09	1.38351e-06	3.36801e-09	4.29448e-07	0	0	0	0	0	0	0	0	0	0	0	0	0	0	0	0	0	0	0	0	0
Organism|LargeIntestine|Mucosa|ColonDescendens|Intracellular|pH	0	0	0	0	0	0	0	0	0	0	0	0	0	0	0	0	0	0	0	0	0	0	0	0	0	0	0	0	0	0	0	0	0	0	0	0	0	0	0	0	0	0	0	0	0	0	0	0	0
Organism|LargeIntestine|Mucosa|ColonDescendens|Lipoprotein ratio (tissue/plasma)	0	0	0	0	0	0	0	0	0	0	0	0	0	0	0	0	0	0	0	0	0	0	0	0	0	0	0	0	0	0	0	0	0	0	0	0	0	0	0	0	0	0	0	0	0	0	0	0	0
Organism|LargeIntestine|Mucosa|ColonDescendens|Radius (large pores)	0	0	0	0	0	0	0	0	0	0	0	0	0	0	0	0	0	0	0	0	0	1.17748e-11	1.3818e-14	1.66597e-13	3.02829e-13	1.88295e-10	4.72724e-13	5.85659e-11	0	0	0	0	0	0	0	0	0	0	0	0	0	0	0	0	0	0	0	0	0
Organism|LargeIntestine|Mucosa|ColonDescendens|Radius (small pores)	0	0	0	0	0	0	0	0	0	0	0	0	0	0	0	0	0	0	0	0	0	1.6388e-10	1.74616e-13	2.04156e-12	3.83238e-12	2.5145e-09	6.03402e-12	9.56616e-10	0	0	0	0	0	0	0	0	0	0	0	0	0	0	0	0	0	0	0	0	0
Organism|LargeIntestine|Mucosa|ColonSigmoid|Acidic phospholipids [mg/g] - RR	0	0	0	0	0	0	0	0	0	0	0	0	0	0	0	0	0	0	0	0	0	0	0	0	0	0	0	0	0	0	0	0	0	0	0	0	0	0	0	0	0	0	0	0	0	0	0	0	0
Organism|LargeIntestine|Mucosa|ColonSigmoid|Albumin ratio (tissue/plasma)	0	0	0	0	0	0	0	0	0	0	0	0	0	0	0	0	0	0	0	0	0	0	0	0	0	0	0	0	0	0	0	0	0	0	0	0	0	0	0	0	0	0	0	0	0	0	0	0	0
Organism|LargeIntestine|Mucosa|ColonSigmoid|Albumin ratio (tissue/plasma)-PT	0	0	0	0	0	0	0	0	0	0	0	0	0	0	0	0	0	0	0	0	0	0	0	0	0	0	0	0	0	0	0	0	0	0	0	0	0	0	0	0	0	0	0	0	0	0	0	0	0
Organism|LargeIntestine|Mucosa|ColonSigmoid|Flow fraction via large pores	0	0	0	0	0	0	0	0	0	0	0	0	0	0	0	0	0	0	0	0	0	1.82535e-10	6.39348e-14	6.8516e-13	4.39125e-12	2.74412e-09	9.17185e-13	7.74066e-10	0	0	0	0	0	0	0	0	0	0	0	0	0	0	0	0	0	0	0	0	0
Organism|LargeIntestine|Mucosa|ColonSigmoid|Fraction interstitial	1.48391e-11	5.95068e-09	1.87642e-08	9.32669e-11	2.82319e-10	1.13301e-08	1.79963e-07	5.10382e-09	2.69816e-08	3.88428e-09	9.59539e-11	0.000293277	2.26622e-08	4.08475e-08	1.84824e-08	8.80284e-09	3.83067e-06	1.71445e-10	3.17728e-06	1.88061e-08	3.4865e-06	1.35741e-09	5.35939e-13	2.19774e-12	2.06845e-11	4.00875e-08	1.08675e-11	6.88351e-09	5.26894e-08	1.88532e-08	3.48045e-06	3.37494e-08	3.63997e-06	1.25824e-07	4.06259e-06	3.48069e-08	5.43368e-08	1.14843e-06	5.76917e-09	7.05545e-08	2.22762e-07	3.23308e-06	3.72471e-11	1.12953e-08	3.70431e-06	2.6145e-10	3.33906e-06	2.08754e-08	3.46136e-06
Organism|LargeIntestine|Mucosa|ColonSigmoid|Fraction mucosa	1.12629e-11	1.37916e-09	1.72986e-10	2.25563e-10	2.47094e-09	4.2759e-06	9.33762e-08	8.02254e-10	5.51475e-08	2.27285e-09	5.54445e-10	3.55745e-05	4.88926e-08	4.77707e-09	2.8024e-09	2.59399e-09	3.57842e-08	4.79289e-10	1.11646e-06	5.55985e-06	1.03323e-08	8.83921e-08	4.082e-11	1.47918e-10	3.62617e-09	3.49321e-07	1.87076e-07	3.72863e-07	6.4644e-10	6.701e-10	1.38051e-07	1.44604e-08	1.74204e-06	1.67577e-05	5.21601e-09	3.83543e-08	4.81814e-08	1.04028e-06	8.18551e-09	5.39981e-08	1.67343e-06	7.30379e-07	1.20205e-10	2.90898e-09	5.50892e-08	5.84766e-10	1.06041e-06	6.24086e-06	5.79639e-09
Organism|LargeIntestine|Mucosa|ColonSigmoid|Fraction of blood for sampling	0	0	0	0	0	0	0	0	0	0	0	0	0	0	0	0	0	0	0	0	0	0	0	0	0	0	0	0	0	0	0	0	0	0	0	0	0	0	0	0	0	0	0	0	0	0	0	0	0
Organism|LargeIntestine|Mucosa|ColonSigmoid|Fraction of regional blood flow rate	3.10216e-10	4.26351e-08	1.77802e-07	2.62397e-09	6.7983e-09	1.02868e-08	4.61031e-07	3.77345e-09	3.79338e-08	1.12425e-07	9.14064e-10	2.15536e-09	4.62185e-08	2.57995e-07	1.11903e-07	6.28513e-08	1.09858e-05	5.31147e-09	8.00328e-06	2.52427e-08	6.85927e-06	2.39312e-07	1.82021e-10	1.24629e-09	2.49025e-08	1.49452e-06	1.41995e-08	5.85029e-07	1.45137e-07	7.10796e-08	8.54674e-06	2.36007e-07	7.25477e-06	5.00083e-08	7.19946e-06	7.06675e-07	2.09609e-06	1.24967e-05	1.22976e-06	7.53586e-07	1.08173e-07	9.8399e-06	1.16631e-09	7.68284e-08	1.12268e-05	6.31295e-09	8.82299e-06	2.90085e-08	7.04305e-06
Organism|LargeIntestine|Mucosa|ColonSigmoid|Fraction vascular	1.10947e-10	2.19765e-09	5.1054e-08	1.77628e-10	5.93478e-09	1.69944e-08	1.56858e-08	3.65527e-10	1.04791e-12	1.93121e-11	3.65815e-10	9.46103e-06	6.63982e-10	3.04273e-08	9.27856e-09	3.43859e-09	1.39629e-07	3.9277e-10	1.78531e-07	1.00193e-08	4.19209e-08	2.05369e-07	1.22271e-10	1.23714e-09	5.86326e-09	2.7608e-06	1.35199e-09	8.62018e-07	3.65085e-10	1.4762e-10	3.24307e-08	2.43245e-10	3.82007e-08	4.01009e-09	2.97296e-08	3.68381e-10	5.51239e-10	8.95381e-09	5.65133e-11	1.21353e-09	3.64409e-09	1.20352e-07	5.30163e-10	3.534e-09	9.75975e-08	4.07666e-10	1.71704e-07	5.37057e-09	4.46472e-08
Organism|LargeIntestine|Mucosa|ColonSigmoid|Hydraulic conductivity	0	0	0	0	0	0	0	0	0	0	0	0	0	0	0	0	0	0	0	0	0	9.04946e-08	3.14475e-11	3.42534e-10	2.16335e-09	1.38351e-06	4.64887e-10	3.84286e-07	0	0	0	0	0	0	0	0	0	0	0	0	0	0	0	0	0	0	0	0	0
Organism|LargeIntestine|Mucosa|ColonSigmoid|Intracellular|pH	0	0	0	0	0	0	0	0	0	0	0	0	0	0	0	0	0	0	0	0	0	0	0	0	0	0	0	0	0	0	0	0	0	0	0	0	0	0	0	0	0	0	0	0	0	0	0	0	0
Organism|LargeIntestine|Mucosa|ColonSigmoid|Lipoprotein ratio (tissue/plasma)	0	0	0	0	0	0	0	0	0	0	0	0	0	0	0	0	0	0	0	0	0	0	0	0	0	0	0	0	0	0	0	0	0	0	0	0	0	0	0	0	0	0	0	0	0	0	0	0	0
Organism|LargeIntestine|Mucosa|ColonSigmoid|Radius (large pores)	0	0	0	0	0	0	0	0	0	0	0	0	0	0	0	0	0	0	0	0	0	1.25486e-11	4.39876e-15	4.71772e-14	3.02143e-13	1.88295e-10	6.31803e-14	5.2407e-11	0	0	0	0	0	0	0	0	0	0	0	0	0	0	0	0	0	0	0	0	0
Organism|LargeIntestine|Mucosa|ColonSigmoid|Radius (small pores)	0	0	0	0	0	0	0	0	0	0	0	0	0	0	0	0	0	0	0	0	0	1.74588e-10	5.7073e-14	5.86207e-13	3.81573e-12	2.5145e-09	8.05492e-13	8.56014e-10	0	0	0	0	0	0	0	0	0	0	0	0	0	0	0	0	0	0	0	0	0
Organism|LargeIntestine|Mucosa|ColonTransversum|Acidic phospholipids [mg/g] - RR	0	0	0	0	0	0	0	0	0	0	0	0	0	0	0	0	0	0	0	0	0	0	0	0	0	0	0	0	0	0	0	0	0	0	0	0	0	0	0	0	0	0	0	0	0	0	0	0	0
Organism|LargeIntestine|Mucosa|ColonTransversum|Albumin ratio (tissue/plasma)	0	0	0	0	0	0	0	0	0	0	0	0	0	0	0	0	0	0	0	0	0	0	0	0	0	0	0	0	0	0	0	0	0	0	0	0	0	0	0	0	0	0	0	0	0	0	0	0	0
Organism|LargeIntestine|Mucosa|ColonTransversum|Albumin ratio (tissue/plasma)-PT	0	0	0	0	0	0	0	0	0	0	0	0	0	0	0	0	0	0	0	0	0	0	0	0	0	0	0	0	0	0	0	0	0	0	0	0	0	0	0	0	0	0	0	0	0	0	0	0	0
Organism|LargeIntestine|Mucosa|ColonTransversum|Flow fraction via large pores	0	0	0	0	0	0	0	0	0	0	0	0	0	0	0	0	0	0	0	0	0	1.56566e-10	3.232e-13	3.28807e-12	2.21827e-10	6.78934e-09	2.41253e-11	1.74924e-09	0	0	0	0	0	0	0	0	0	0	0	0	0	0	0	0	0	0	0	0	0
Organism|LargeIntestine|Mucosa|ColonTransversum|Fraction interstitial	1.43406e-11	3.73325e-08	1.64214e-07	5.70988e-09	6.32442e-10	1.47519e-07	4.06674e-07	5.64176e-07	1.47614e-05	4.47402e-06	3.88746e-05	0.000147535	1.19452e-07	2.36214e-06	1.67764e-08	5.28063e-08	1.9706e-05	1.23741e-08	7.11911e-06	1.98073e-07	7.88136e-06	1.16858e-09	4.91129e-12	2.21938e-11	3.19088e-09	7.74118e-08	1.7045e-10	1.55625e-08	4.86696e-08	1.09452e-07	1.84908e-05	2.05773e-06	8.37448e-06	7.85524e-07	9.18053e-06	2.61908e-08	1.3393e-07	4.75891e-06	4.81231e-07	2.74433e-07	2.3938e-08	1.81239e-06	3.49101e-11	6.54876e-08	1.82342e-05	1.95668e-08	7.50773e-06	2.15143e-07	7.82938e-06
Organism|LargeIntestine|Mucosa|ColonTransversum|Fraction mucosa	1.41309e-11	2.62688e-08	9.80699e-08	2.71282e-08	5.70514e-09	7.16402e-11	2.10173e-07	4.42517e-09	1.04465e-06	7.26892e-08	1.92269e-06	9.43841e-06	2.19385e-08	1.73247e-07	3.51419e-09	3.77068e-08	1.33956e-06	4.96907e-08	2.67033e-06	1.3772e-09	2.34874e-08	8.11118e-08	3.35134e-10	1.1021e-11	2.01988e-07	8.84906e-07	1.08664e-08	8.41751e-07	2.31252e-09	2.85106e-08	7.38747e-07	7.9988e-07	3.95682e-06	4.58847e-09	1.16021e-08	2.92941e-08	1.36761e-07	3.03035e-06	7.27707e-07	2.84347e-08	2.43924e-08	4.88287e-07	1.27747e-10	4.10067e-08	1.0715e-06	4.85251e-08	2.50478e-06	1.62087e-09	1.31581e-08
Organism|LargeIntestine|Mucosa|ColonTransversum|Fraction of blood for sampling	0	0	0	0	0	0	0	0	0	0	0	0	0	0	0	0	0	0	0	0	0	0	0	0	0	0	0	0	0	0	0	0	0	0	0	0	0	0	0	0	0	0	0	0	0	0	0	0	0
Organism|LargeIntestine|Mucosa|ColonTransversum|Fraction of regional blood flow rate	3.00006e-10	3.31066e-07	1.4198e-06	1.40124e-07	1.84627e-08	7.95737e-07	1.04426e-06	3.24837e-09	2.20394e-07	6.50642e-07	3.05174e-07	8.89553e-07	5.10304e-08	4.68578e-07	1.06415e-07	4.70702e-07	9.15954e-05	2.68296e-07	1.789e-05	1.09531e-06	1.55582e-05	2.35008e-07	9.68633e-10	6.2756e-09	7.40467e-07	4.7628e-06	4.59456e-08	1.32679e-06	1.42361e-07	6.18293e-07	7.65383e-05	1.41799e-05	1.62609e-05	3.67074e-06	1.63299e-05	6.14768e-07	1.18728e-05	7.04547e-05	8.52722e-05	2.17767e-06	1.36953e-06	7.98671e-06	1.13884e-09	5.71835e-07	9.33115e-05	3.4396e-07	1.981e-05	1.21753e-06	1.59778e-05
Organism|LargeIntestine|Mucosa|ColonTransversum|Fraction vascular	9.14315e-11	1.27768e-08	2.88811e-07	2.75309e-08	1.30557e-08	8.18741e-09	3.54451e-08	7.43383e-09	4.28814e-07	1.24514e-07	1.36963e-06	7.72022e-06	1.75163e-09	2.71262e-08	7.34657e-09	1.76108e-08	7.78102e-07	4.74067e-08	3.4845e-07	1.28684e-08	9.47646e-08	1.7484e-07	6.40952e-10	6.51204e-09	3.57164e-07	6.57368e-06	3.43237e-08	1.9475e-06	3.33375e-10	1.81894e-09	3.6159e-07	4.88602e-08	6.86487e-08	7.88327e-09	6.71809e-08	2.76995e-10	3.36379e-09	5.55769e-08	1.48649e-08	3.82205e-09	3.05178e-10	1.62475e-07	4.49111e-10	1.71753e-08	5.85206e-07	3.89464e-08	3.44999e-07	1.25957e-08	1.00972e-07
Organism|LargeIntestine|Mucosa|ColonTransversum|Hydraulic conductivity	0	0	0	0	0	0	0	0	0	0	0	0	0	0	0	0	0	0	0	0	0	7.75363e-08	1.59721e-10	1.64429e-09	1.10553e-07	3.41578e-06	1.1994e-08	8.68418e-07	0	0	0	0	0	0	0	0	0	0	0	0	0	0	0	0	0	0	0	0	0
Organism|LargeIntestine|Mucosa|ColonTransversum|Intracellular|pH	0	0	0	0	0	0	0	0	0	0	0	0	0	0	0	0	0	0	0	0	0	0	0	0	0	0	0	0	0	0	0	0	0	0	0	0	0	0	0	0	0	0	0	0	0	0	0	0	0
Organism|LargeIntestine|Mucosa|ColonTransversum|Lipoprotein ratio (tissue/plasma)	0	0	0	0	0	0	0	0	0	0	0	0	0	0	0	0	0	0	0	0	0	0	0	0	0	0	0	0	0	0	0	0	0	0	0	0	0	0	0	0	0	0	0	0	0	0	0	0	0
Organism|LargeIntestine|Mucosa|ColonTransversum|Radius (large pores)	0	0	0	0	0	0	0	0	0	0	0	0	0	0	0	0	0	0	0	0	0	1.0763e-11	2.22483e-14	2.26373e-13	1.52694e-11	4.65407e-10	1.66085e-12	1.1843e-10	0	0	0	0	0	0	0	0	0	0	0	0	0	0	0	0	0	0	0	0	0
Organism|LargeIntestine|Mucosa|ColonTransversum|Radius (small pores)	0	0	0	0	0	0	0	0	0	0	0	0	0	0	0	0	0	0	0	0	0	1.49763e-10	2.81071e-13	2.77413e-12	1.88812e-10	6.28571e-09	2.13339e-11	1.93446e-09	0	0	0	0	0	0	0	0	0	0	0	0	0	0	0	0	0	0	0	0	0
Organism|LargeIntestine|Mucosa|Rectum|Acidic phospholipids [mg/g] - RR	0	0	0	0	0	0	0	0	0	0	0	0	0	0	0	0	0	0	0	0	0	0	0	0	0	0	0	0	0	0	0	0	0	0	0	0	0	0	0	0	0	0	0	0	0	0	0	0	0
Organism|LargeIntestine|Mucosa|Rectum|Albumin ratio (tissue/plasma)	0	0	0	0	0	0	0	0	0	0	0	0	0	0	0	0	0	0	0	0	0	0	0	0	0	0	0	0	0	0	0	0	0	0	0	0	0	0	0	0	0	0	0	0	0	0	0	0	0
Organism|LargeIntestine|Mucosa|Rectum|Albumin ratio (tissue/plasma)-PT	0	0	0	0	0	0	0	0	0	0	0	0	0	0	0	0	0	0	0	0	0	0	0	0	0	0	0	0	0	0	0	0	0	0	0	0	0	0	0	0	0	0	0	0	0	0	0	0	0
Organism|LargeIntestine|Mucosa|Rectum|Flow fraction via large pores	0	0	0	0	0	0	0	0	0	0	0	0	0	0	0	0	0	0	0	0	0	1.79242e-10	9.83384e-15	1.51101e-13	4.35376e-11	2.85614e-09	1.12157e-12	2.20782e-09	0	0	0	0	0	0	0	0	0	0	0	0	0	0	0	0	0	0	0	0	0
Organism|LargeIntestine|Mucosa|Rectum|Fraction interstitial	1.71863e-11	1.03864e-09	3.68052e-09	1.04032e-09	2.35661e-10	2.69221e-09	5.18294e-07	2.19028e-10	2.44093e-10	9.6418e-10	6.80315e-10	0.000308226	2.79475e-12	4.81667e-10	1.96263e-08	1.50964e-09	5.69562e-07	1.86674e-09	3.12722e-06	2.97686e-09	9.8312e-06	1.34089e-09	1.12098e-13	4.57077e-13	2.49617e-10	3.21364e-08	1.02492e-11	2.01562e-08	5.73039e-08	3.23676e-09	6.01196e-07	3.29038e-07	3.59251e-06	3.87559e-09	1.1451e-05	2.85051e-08	7.11972e-09	1.34506e-07	4.717e-08	8.61526e-08	6.08369e-11	2.58965e-06	4.13474e-11	1.91489e-09	4.85146e-07	2.78491e-09	3.25236e-06	2.58198e-09	9.73874e-06
Organism|LargeIntestine|Mucosa|Rectum|Fraction mucosa	1.82735e-11	2.49018e-10	4.48274e-10	2.32574e-09	2.63157e-09	1.23107e-09	2.63511e-07	2.53093e-10	4.85635e-08	1.55229e-10	4.12325e-10	1.30774e-05	5.95859e-13	2.98675e-08	4.53711e-09	4.33474e-10	9.9524e-09	4.83756e-09	1.09224e-06	1.38438e-09	3.86784e-08	9.50139e-08	6.95563e-12	5.70082e-13	3.64765e-08	3.40543e-07	1.10606e-09	1.06577e-06	3.42275e-09	1.50389e-10	2.08812e-09	1.39016e-07	1.83906e-06	5.43618e-10	9.09308e-09	3.21648e-08	6.15358e-09	1.27972e-07	6.6894e-08	7.57864e-08	1.046e-10	3.58847e-07	1.56976e-10	4.65007e-10	8.57114e-09	5.85916e-09	9.8548e-07	1.27897e-09	2.44589e-08
Organism|LargeIntestine|Mucosa|Rectum|Fraction of blood for sampling	0	0	0	0	0	0	0	0	0	0	0	0	0	0	0	0	0	0	0	0	0	0	0	0	0	0	0	0	0	0	0	0	0	0	0	0	0	0	0	0	0	0	0	0	0	0	0	0	0
Organism|LargeIntestine|Mucosa|Rectum|Fraction of regional blood flow rate	3.59515e-10	7.83229e-09	3.88824e-08	2.88149e-08	6.24595e-09	6.52064e-07	1.35039e-06	5.02668e-09	6.20442e-09	1.8131e-08	5.82696e-08	4.13568e-08	2.02708e-08	4.06846e-07	1.26739e-07	1.14085e-08	2.23201e-06	5.7916e-08	6.76271e-06	8.40416e-07	1.98952e-05	2.8289e-07	3.18068e-11	3.76518e-10	2.65843e-07	1.42118e-06	7.70272e-08	1.68766e-06	1.7355e-07	1.37055e-08	1.80059e-06	2.61392e-06	5.84077e-06	2.01907e-06	2.08956e-05	7.09751e-07	3.46057e-07	2.05272e-06	1.27188e-05	7.41129e-07	5.89628e-07	7.81589e-06	1.36854e-09	1.38848e-08	2.30126e-06	6.89722e-08	7.53822e-06	9.07631e-07	2.03992e-05
Organism|LargeIntestine|Mucosa|Rectum|Fraction vascular	1.03181e-10	3.58742e-10	7.19833e-09	1.72002e-09	5.91455e-09	3.76613e-11	4.5042e-08	1.41851e-10	2.03528e-13	3.19211e-09	1.62433e-09	6.79574e-06	4.30486e-15	3.76956e-09	8.16722e-09	5.45288e-10	1.56487e-08	3.79633e-09	1.81596e-07	4.22097e-11	1.20091e-07	1.99668e-07	1.94845e-11	2.61969e-10	5.87314e-08	2.80152e-06	1.22009e-09	2.46297e-06	3.90983e-10	3.23407e-11	4.68933e-09	2.76166e-09	2.96509e-08	4.24038e-11	8.59517e-08	3.01681e-10	9.34245e-11	9.52686e-10	5.3871e-10	1.14552e-09	7.96097e-13	1.40689e-07	5.11819e-10	5.50686e-10	9.66997e-09	3.93236e-09	1.70115e-07	3.57516e-11	1.27738e-07
Organism|LargeIntestine|Mucosa|Rectum|Hydraulic conductivity	0	0	0	0	0	0	0	0	0	0	0	0	0	0	0	0	0	0	0	0	0	8.87303e-08	4.79184e-12	7.55891e-11	2.14513e-08	1.43894e-06	5.42896e-10	1.09619e-06	0	0	0	0	0	0	0	0	0	0	0	0	0	0	0	0	0	0	0	0	0
Organism|LargeIntestine|Mucosa|Rectum|Intracellular|pH	0	0	0	0	0	0	0	0	0	0	0	0	0	0	0	0	0	0	0	0	0	0	0	0	0	0	0	0	0	0	0	0	0	0	0	0	0	0	0	0	0	0	0	0	0	0	0	0	0
Organism|LargeIntestine|Mucosa|Rectum|Lipoprotein ratio (tissue/plasma)	0	0	0	0	0	0	0	0	0	0	0	0	0	0	0	0	0	0	0	0	0	0	0	0	0	0	0	0	0	0	0	0	0	0	0	0	0	0	0	0	0	0	0	0	0	0	0	0	0
Organism|LargeIntestine|Mucosa|Rectum|Radius (large pores)	0	0	0	0	0	0	0	0	0	0	0	0	0	0	0	0	0	0	0	0	0	1.23217e-11	6.75422e-16	1.04048e-14	2.99565e-12	1.95974e-10	7.71481e-14	1.49479e-10	0	0	0	0	0	0	0	0	0	0	0	0	0	0	0	0	0	0	0	0	0
Organism|LargeIntestine|Mucosa|Rectum|Radius (small pores)	0	0	0	0	0	0	0	0	0	0	0	0	0	0	0	0	0	0	0	0	0	1.71461e-10	8.77207e-15	1.29297e-13	3.79629e-11	2.60834e-09	9.83086e-13	2.44324e-09	0	0	0	0	0	0	0	0	0	0	0	0	0	0	0	0	0	0	0	0	0
Organism|LargeIntestine|Organ volume mouse	0	0	0	0	0	0	0	0	0	0	0	0	#NUM!	0	0	0	0	0	0	#NUM!	0	1.79061e-14	5.22716e-17	4.44654e-18	1.63636e-15	2.47217e-12	2.97468e-16	1.3696e-12	0	0	0	0	0	0	0	0	0	0	0	0	0	0	0	0	0	0	0	#NUM!	0
Organism|LargeIntestine|Radius (large pores)	0	0	0	0	0	0	0	0	0	0	0	0	0	0	0	0	0	0	0	0	0	1.182e-10	1.53648e-13	6.39112e-12	1.66788e-10	2.67285e-09	3.16298e-11	1.55312e-10	0	0	0	0	0	0	0	0	0	0	0	0	0	0	0	0	0	0	0	0	0
Organism|LargeIntestine|Radius (small pores)	0	0	0	0	0	0	0	0	0	0	0	0	0	0	0	0	0	0	0	0	0	2.87152e-09	2.52269e-12	9.13225e-11	2.55194e-09	5.66718e-08	5.20766e-10	7.90579e-09	0	0	0	0	0	0	0	0	0	0	0	0	0	0	0	0	0	0	0	0	0
Organism|LargeIntestine|Specific blood flow rate	0.000662514	0.00166348	0.00242008	0.00475905	0.00647108	0.000136606	0.00781135	8.00522e-05	0.00359897	0.000178559	0.000499261	0.000165405	1.86409e-06	0.0119925	0.00113534	0.001886	0.000621478	0.00524316	0.00112998	0.000145857	0.00113133	0.000779376	0.000414886	0.00105304	0.00536952	0.00234373	0.000142069	0.00352912	0.0010605	0.00166582	0.000809722	0.00495417	0.00108371	7.87281e-05	0.00125002	2.36341e-05	0.000133731	4.12781e-05	0.00012912	0.00174714	1.24045e-06	0.00499889	0.000724447	0.00189708	0.000509196	0.00540405	0.000930237	0.000130831	0.000891074
Organism|LargeIntestine|Volume	0.000402751	0.00141402	0.00109395	0.00261339	0.00273169	4.49189e-05	0.00782033	0.000193724	0.00383827	0.000895143	0.0014216	0.00157171	0.000115404	0.0113687	0.000941163	0.00165488	0.00189017	0.00302832	0.00202957	6.43177e-05	0.00311676	0.000696488	0.000221815	0.000115082	0.0033396	0.0019148	2.55394e-06	0.00368853	0.000918563	0.00148251	0.00194072	0.00398502	0.00200398	0.000113783	0.00338648	2.30756e-05	9.67374e-06	0.000261555	1.00316e-05	0.00141962	1.47684e-05	0.0054882	0.000457436	0.00168802	0.00170886	0.00316711	0.00185113	5.88746e-05	0.00273294
Organism|Liver|Acidic phospholipids [mg/g] - RR	0	0	0	0	0	0	0	0	0	0	0	0	0	0	0	0	0	0	0	0	0	0	0	0	0	0	0	0	0	0	0	0	0	0	0	0	0	0	0	0	0	0	0	0	0	0	0	0	0
Organism|Liver|Albumin ratio (tissue/plasma)	0	0	0	0	0	0	0	0	0	0	0	0	0	0	0	0	0	0	0	0	0	0	0	0	0	0	0	0	0	0	0	0	0	0	0	0	0	0	0	0	0	0	0	0	0	0	0	0	0
Organism|Liver|Albumin ratio (tissue/plasma)-PT	0	0	0	0	0	0	0	0	0	0	0	0	0	0	0	0	0	0	0	0	0	0	0	0	0	0	0	0	0	0	0	0	0	0	0	0	0	0	0	0	0	0	0	0	0	0	0	0	0
Organism|Liver|Allometric scale factor	0	0	0	0	0	0	0	0	0	0	0	0	0	0	0	0	0	0	0	0	0	0	0	0	0	0	0	0	0	0	0	0	0	0	0	0	0	0	0	0	0	0	0	0	0	0	0	0	0
Organism|Liver|EHC continuous fraction	0	0	0	0	0	0	0	0	0	0	0	0	0	0	0	0	0	0	0	0	0	0	0	0	0	0	0	0	0	0	0	0	0	0	0	0	0	0	0	0	0	0	0	0	0	0	0	0	0
Organism|Liver|Flow fraction via large pores	0	0	0	0	0	0	0	0	0	0	0	0	0	0	0	0	0	0	0	0	0	7.43859e-05	1.5932e-06	2.47812e-06	5.8004e-05	0.000429237	0.000152854	5.99119e-05	0	0	0	0	0	0	0	0	0	0	0	0	0	0	0	0	0	0	0	0	0
Organism|Liver|Fluid recirculation flow proportionality factor	0	0	0	0	0	0	0	0	0	0	0	0	#NUM!	0	0	0	0	0	0	#NUM!	0	3.85992e-13	3.35196e-17	4.51951e-15	1.77901e-12	1.09095e-10	2.17083e-09	1.34516e-12	0	0	0	0	0	0	0	0	0	0	0	0	0	0	0	0	0	0	0	#NUM!	0
Organism|Liver|Fraction interstitial	1.82525e-06	6.91666e-06	1.11417e-05	3.87147e-06	1.26103e-06	1.13688e-05	2.64723e-06	1.13192e-08	2.71883e-07	2.69609e-08	1.13332e-08	4.34251e-08	3.43547e-08	1.08024e-07	5.01109e-06	5.30709e-06	6.44161e-06	2.70127e-06	2.40375e-05	1.74427e-05	1.40124e-05	1.97399e-08	4.05573e-10	3.5522e-10	1.78574e-08	1.35692e-07	2.42107e-07	1.14285e-08	0.000157168	0.0001522	3.89836e-05	8.30989e-05	0.000111501	6.35146e-05	0.000117287	1.21552e-05	9.65231e-05	1.10515e-05	7.50914e-06	1.52166e-07	7.01535e-06	8.81832e-06	3.80266e-07	4.26338e-06	5.51692e-06	2.0497e-06	2.22714e-05	1.52522e-05	1.33234e-05
Organism|Liver|Fraction of blood for sampling	0	0	0	0	0	0	0	0	0	0	0	0	0	0	0	0	0	0	0	0	0	0	0	0	0	0	0	0	0	0	0	0	0	0	0	0	0	0	0	0	0	0	0	0	0	0	0	0	0
Organism|Liver|Fraction of periportal zone	0	0	0	0	0	0	0	0	0	0	0	0	0	0	0	0	0	0	0	0	0	0	0	0	0	0	0	0	0	0	0	0	0	0	0	0	0	0	0	0	0	0	0	0	0	0	0	0	0
Organism|Liver|Fraction vascular	3.35828e-06	8.71669e-05	2.26991e-05	1.13426e-05	1.84863e-05	5.04888e-06	5.53163e-05	1.86841e-06	0.000940246	2.61514e-06	6.34103e-06	9.88308e-07	5.40701e-07	4.39812e-06	4.39772e-05	6.41902e-05	3.13452e-06	2.30224e-05	3.57485e-05	4.69156e-06	6.02932e-05	0.00129293	8.46335e-05	0.000110072	0.000997868	0.00489463	0.00182898	0.00150874	4.45007e-05	9.22459e-05	1.6529e-05	2.4646e-05	1.55075e-05	2.00699e-05	2.63213e-05	4.12791e-06	9.86433e-05	2.90859e-06	2.69059e-06	7.40814e-06	2.02326e-06	7.05043e-05	1.1436e-05	3.82293e-05	2.62392e-06	2.20833e-05	2.59117e-05	3.16292e-06	4.32519e-05
Organism|Liver|Hydraulic conductivity	0	0	0	0	0	0	0	0	0	0	0	0	0	0	0	0	0	0	0	0	0	1.38734e-05	2.97995e-07	4.60129e-07	1.08114e-05	7.98351e-05	2.53782e-05	1.11636e-05	0	0	0	0	0	0	0	0	0	0	0	0	0	0	0	0	0	0	0	0	0
Organism|Liver|Intracellular|pH	0	0	0	0	0	0	0	0	0	0	0	0	0	0	0	0	0	0	0	0	0	0	0	0	0	0	0	0	0	0	0	0	0	0	0	0	0	0	0	0	0	0	0	0	0	0	0	0	0
Organism|Liver|Is liver zonated	0	0	0	0	0	0	0	0	0	0	0	0	0	0	0	0	0	0	0	0	0	0	0	0	0	0	0	0	0	0	0	0	0	0	0	0	0	0	0	0	0	0	0	0	0	0	0	0	0
Organism|Liver|Lipoprotein ratio (tissue/plasma)	0	0	0	0	0	0	0	0	0	0	0	0	0	0	0	0	0	0	0	0	0	0	0	0	0	0	0	0	0	0	0	0	0	0	0	0	0	0	0	0	0	0	0	0	0	0	0	0	0
Organism|Liver|Lymph flow proportionality factor	0	0	0	0	0	0	0	0	0	0	0	0	#NUM!	0	0	0	0	0	0	#NUM!	0	7.52306e-08	2.9185e-09	2.57717e-09	1.45449e-07	3.3768e-07	1.07314e-05	4.83217e-08	0	0	0	0	0	0	0	0	0	0	0	0	0	0	0	0	0	0	0	#NUM!	0
Organism|Liver|Microsomal protein mass/g tissue	0	0	0	0	0	0	0	0	0	0	0	0	0	0	0	0	0	0	0	0	0	0	0	0	0	0	0	0	0	0	0	0	0	0	0	0	0	0	0	0	0	0	0	0	0	0	0	0	0
Organism|Liver|Number of cells/g tissue	0	0	0	0	0	0	0	0	0	0	0	0	0	0	0	0	0	0	0	0	0	0	0	0	0	0	0	0	0	0	0	0	0	0	0	0	0	0	0	0	0	0	0	0	0	0	0	0	0
Organism|Liver|Organ volume mouse	0	0	0	0	0	0	0	0	0	0	0	0	#NUM!	0	0	0	0	0	0	#NUM!	0	4.43156e-14	8.86843e-18	5.1874e-16	2.04355e-13	1.25683e-11	2.49542e-10	1.54609e-13	0	0	0	0	0	0	0	0	0	0	0	0	0	0	0	0	0	0	0	#NUM!	0
Organism|Liver|Radius (large pores)	0	0	0	0	0	0	0	0	0	0	0	0	0	0	0	0	0	0	0	0	0	5.76303e-06	1.24111e-07	1.91822e-07	4.46669e-06	3.30889e-05	7.71159e-06	4.64696e-06	0	0	0	0	0	0	0	0	0	0	0	0	0	0	0	0	0	0	0	0	0
Organism|Liver|Radius (small pores)	0	0	0	0	0	0	0	0	0	0	0	0	0	0	0	0	0	0	0	0	0	9.9552e-06	2.13469e-07	3.30965e-07	7.76563e-06	5.74448e-05	2.08285e-05	8.01784e-06	0	0	0	0	0	0	0	0	0	0	0	0	0	0	0	0	0	0	0	0	0
Organism|Liver|Specific blood flow rate	0.000837975	0.00157609	0.000108505	0.00227962	0.00179064	0.000183847	0.000741374	0.000241514	0.0126975	0.000131392	0.00108712	0.0002578	0.000940974	0.00238836	0.000703201	0.00171346	4.33999e-07	0.00229852	5.24699e-05	8.0752e-06	0.000136904	8.7317e-05	0.00055	0.00010458	0.000508065	2.65239e-05	0.000712262	0.000126692	0.000342387	0.000979282	5.00657e-06	0.000477053	6.217e-05	5.86199e-05	0.000166669	3.51931e-05	0.000190748	6.31298e-06	5.68286e-05	0.000198435	0.000191987	0.000829726	0.000875327	0.0016914	1.56658e-07	0.00229698	2.87465e-05	4.88087e-11	0.000104932
Organism|Liver|Volume	2.76401e-06	0.00229282	0.00197585	0.00269443	1.33075e-07	0.00953823	0.000182665	0.0996151	1.06004	0.0628895	0.0768581	0.0823754	0.0596811	0.503391	0.000982875	0.00313485	0.00420956	0.00316865	0.00680393	0.00732175	0.00456143	8.80989e-05	2.06394e-07	7.75881e-06	0.000845134	0.000171738	0.000867918	1.89469e-05	0.000219466	0.00132035	0.00218719	0.00238195	0.00512831	0.00605237	0.00222066	0.129188	0.106793	0.0929074	0.108314	0.455522	0.0878193	0.785224	2.00598e-05	0.00332026	0.003512	0.00338991	0.006433	0.00597519	0.00475346
Organism|Lumen|Caecum|Default thickness of gut wall	0	#NUM!	0	0	0	0	0	0	#NUM!	0	0	0	0	0	0	#NUM!	0	0	0	0	0	0	#NUM!	0	0	0	0	0	0	#NUM!	0	0	0	0	0	0	#NUM!	0	0	0	0	0	0	#NUM!	0	0	0	0	0
Organism|Lumen|Caecum|Distal radius	1.38701e-13	#NUM!	2.66261e-09	6.47762e-13	4.3899e-11	3.9352e-09	1.06907e-11	5.80832e-08	#NUM!	2.00466e-07	7.41953e-07	0.00696117	7.59123e-08	6.68527e-06	3.4558e-11	#NUM!	1.80996e-08	4.45398e-12	4.83026e-09	2.19367e-09	3.81082e-10	1.12224e-10	#NUM!	8.48433e-11	7.20146e-12	8.67646e-10	7.548e-09	5.0658e-11	9.46676e-11	#NUM!	2.44329e-08	2.12225e-10	4.16861e-11	1.17879e-11	1.73821e-10	3.46652e-09	#NUM!	9.41261e-10	8.42538e-09	0.00314074	8.15795e-08	4.20557e-06	5.56844e-13	#NUM!	1.73931e-08	1.05459e-12	1.54045e-08	1.50688e-09	5.70805e-10
Organism|Lumen|Caecum|Effective surface area enhancement factor	6.26843e-19	2.39998e-14	7.34793e-14	1.02307e-14	1.99915e-13	2.33787e-10	7.86652e-14	2.61323e-07	1.10133e-06	1.1161e-06	2.8183e-06	0.0966772	1.36062e-06	0.000137471	3.51225e-14	2.07865e-13	1.5027e-10	7.93214e-14	3.8587e-07	2.19723e-09	1.09611e-10	0	0	0	0	0	0	0	1.65461e-16	7.0152e-16	6.64292e-13	8.76869e-14	8.50151e-10	5.84379e-11	2.50167e-13	1.32837e-08	7.15872e-10	6.68616e-10	9.1849e-09	0.0215147	2.63334e-11	1.45842e-05	3.19545e-17	7.4386e-13	1.88226e-10	2.71569e-13	9.86334e-07	7.14323e-09	3.01305e-10
Organism|Lumen|Caecum|Fractional steady state fill level	0	0	0	0	0	0	0	9.65688e-11	1.60134e-07	9.99801e-07	1.61592e-09	0.116211	6.83288e-07	5.51372e-06	0	0	0	0	0	0	0	0	0	0	0	0	0	0	0	0	0	0	0	0	0	1.38158e-08	7.18728e-10	7.28686e-10	9.72547e-09	0.031067	8.96473e-14	1.71239e-05	0	0	0	0	0	0	0
Organism|Lumen|Caecum|Intestinal transit rate	0	0	0	0	0	0	0	6.80897e-08	9.47955e-07	1.25757e-06	1.23657e-05	0.0210388	3.63784e-07	2.69344e-05	0	0	0	0	0	0	0	0	0	0	0	0	0	0	0	0	0	0	0	0	0	1.10492e-13	4.06878e-13	2.87609e-11	2.38864e-13	3.46973e-05	2.26117e-15	1.69591e-07	0	0	0	0	0	0	0
Organism|Lumen|Caecum|Length	7.20186e-13	#NUM!	1.11705e-08	2.00428e-12	5.47005e-10	1.08895e-08	1.3756e-10	2.52851e-07	#NUM!	4.92372e-09	3.0674e-06	7.35965e-06	1.49385e-07	5.41873e-05	1.78655e-10	#NUM!	7.43419e-08	1.60691e-11	6.73603e-08	5.66755e-09	2.25045e-09	5.84416e-10	#NUM!	3.60189e-10	3.67322e-11	2.99663e-08	2.28652e-08	4.45912e-10	4.97903e-10	#NUM!	1.00517e-07	8.16508e-10	8.45933e-09	3.12874e-11	1.21253e-09	1.38245e-11	#NUM!	1.23072e-09	7.74381e-09	0.00123206	2.60477e-07	8.0007e-09	2.89538e-12	#NUM!	7.13179e-08	3.3236e-12	1.76315e-07	3.71908e-09	3.07019e-09
Organism|Lumen|Caecum|Microvilli factor	7.01688e-19	2.6493e-14	8.08615e-14	1.12556e-14	2.21122e-13	2.57641e-10	8.6998e-14	2.87153e-10	2.35147e-08	6.23124e-09	9.54062e-10	0.000104495	1.36983e-07	1.04424e-05	3.87277e-14	2.28253e-13	1.56025e-10	8.6312e-14	4.16674e-07	2.40143e-09	1.19778e-10	0	0	0	0	0	0	0	1.83306e-16	7.77001e-16	7.3408e-13	9.69626e-14	9.41032e-10	6.46939e-11	2.77057e-13	4.50406e-12	1.23454e-12	9.43336e-14	1.66012e-13	2.97135e-06	2.49806e-11	8.29172e-09	3.53503e-17	8.11271e-13	1.86956e-10	2.91599e-13	1.04587e-06	7.72792e-09	3.25822e-10
Organism|Lumen|Caecum|pH	0	0	0	0	0	0	0	3.40075e-13	1.70759e-11	0	2.48462e-10	0	0	7.38787e-09	0	0	0	0	0	0	0	0	0	0	0	0	0	0	0	0	0	0	0	0	0	0	0	0	0	0	0	0	0	0	0	0	0	0	0
Organism|Lumen|Caecum|Proximal radius	1.38701e-13	#NUM!	2.66261e-09	6.47762e-13	1.86295e-10	2.28444e-09	1.06907e-11	5.77252e-08	#NUM!	2.00466e-07	7.41953e-07	0.0602471	1.89709e-08	6.68527e-06	3.4558e-11	#NUM!	1.80996e-08	4.45398e-12	2.17355e-08	1.29947e-09	3.81082e-10	1.12224e-10	#NUM!	8.48433e-11	7.20146e-12	6.5886e-09	4.26008e-09	5.0658e-11	9.46676e-11	#NUM!	2.44329e-08	2.12225e-10	1.14692e-09	1.74497e-11	1.73821e-10	3.46652e-09	#NUM!	9.41261e-10	8.42538e-09	0.0228438	4.52292e-08	4.20557e-06	5.56844e-13	#NUM!	1.73931e-08	1.05459e-12	6.26673e-08	9.04271e-10	5.70805e-10
Organism|Lumen|ColonAscendens|Default thickness of gut wall	0	#NUM!	0	0	0	0	0	0	#NUM!	0	0	0	0	0	0	#NUM!	0	0	0	0	0	0	#NUM!	0	0	0	0	0	0	#NUM!	0	0	0	0	0	0	#NUM!	0	0	0	0	0	0	#NUM!	0	0	0	0	0
Organism|Lumen|ColonAscendens|Distal radius	2.19169e-14	#NUM!	3.6029e-09	1.20777e-11	1.74265e-12	2.23435e-08	3.39464e-11	5.757e-08	#NUM!	7.65662e-07	2.89763e-06	0.000527918	5.36626e-08	1.17765e-06	4.06521e-12	#NUM!	4.90872e-08	2.32823e-11	1.07887e-08	2.88607e-08	9.15652e-10	1.09961e-11	#NUM!	4.47848e-11	2.24511e-11	7.97647e-10	5.12072e-09	3.05137e-10	6.76211e-14	#NUM!	5.30295e-08	2.0723e-10	9.26072e-10	4.82621e-08	5.94313e-10	1.90257e-12	#NUM!	2.99964e-11	1.13558e-13	2.19419e-05	2.10945e-12	1.17186e-08	3.62052e-14	#NUM!	4.80689e-08	2.05532e-11	2.59127e-08	3.22595e-08	1.87428e-09
Organism|Lumen|ColonAscendens|Effective surface area enhancement factor	4.95525e-19	3.34632e-13	1.08422e-13	4.39689e-15	2.44953e-15	2.33017e-11	1.60494e-12	2.5394e-07	1.0192e-05	6.44434e-06	1.72719e-05	0.0293312	3.48551e-07	6.53087e-05	2.93965e-14	2.59651e-12	5.99782e-10	5.62387e-14	8.52197e-09	1.49726e-10	2.1973e-09	0	0	0	0	0	0	0	1.41686e-16	1.03068e-14	1.44505e-12	1.09037e-13	1.82238e-11	3.09604e-12	5.14228e-12	9.29243e-12	1.60996e-12	7.585e-11	2.72115e-11	8.4674e-05	2.25186e-13	3.42966e-06	2.53914e-17	8.14073e-12	1.12044e-09	2.73836e-13	2.33389e-08	4.02797e-10	5.98037e-09
Organism|Lumen|ColonAscendens|Fractional steady state fill level	0	0	0	0	0	0	0	2.75024e-10	2.36633e-07	4.22975e-06	4.23267e-08	0.00444272	2.55772e-07	3.04448e-05	0	0	0	0	0	0	0	0	0	0	0	0	0	0	0	0	0	0	0	0	0	8.92824e-12	1.10776e-12	7.24668e-11	2.18671e-11	0.000113397	2.96175e-15	2.73144e-06	0	0	0	0	0	0	0
Organism|Lumen|ColonAscendens|Intestinal transit rate	0	0	0	0	0	0	0	5.57807e-08	1.07062e-06	5.26896e-09	1.49581e-05	0.000921572	1.11173e-09	9.31779e-08	0	0	0	0	0	0	0	0	0	0	0	0	0	0	0	0	0	0	0	0	0	4.08705e-20	2.52358e-16	4.99625e-16	2.91115e-16	1.85635e-08	2.32024e-19	3.59748e-09	0	0	0	0	0	0	0
Organism|Lumen|ColonAscendens|Length	4.24791e-14	#NUM!	1.56495e-08	8.33254e-11	1.0692e-12	9.09795e-08	9.75951e-12	2.49764e-07	#NUM!	3.91332e-08	1.74932e-05	0.0121977	6.21237e-10	3.3461e-06	6.66159e-12	#NUM!	2.08982e-07	1.62561e-10	5.73986e-08	1.17263e-07	9.97001e-09	1.58617e-11	#NUM!	2.03006e-10	2.28345e-10	8.72717e-09	2.09368e-08	4.13798e-10	9.87347e-12	#NUM!	2.27791e-07	1.72975e-09	9.76127e-09	1.94186e-07	7.41699e-09	5.46403e-14	#NUM!	3.96205e-10	2.59168e-11	1.04334e-06	9.15914e-12	1.06057e-05	3.86292e-14	#NUM!	2.04452e-07	1.5156e-10	1.26741e-07	1.30898e-07	1.64474e-08
Organism|Lumen|ColonAscendens|Microvilli factor	5.55164e-19	3.68078e-13	1.19637e-13	4.86166e-15	2.71014e-15	2.56052e-11	1.77486e-12	5.40991e-10	1.54113e-09	2.46897e-07	4.39651e-08	3.12373e-08	1.30293e-08	8.77647e-06	3.2408e-14	2.82447e-12	6.39203e-10	6.19501e-14	9.22232e-09	1.62454e-10	2.40009e-09	0	0	0	0	0	0	0	1.56966e-16	1.14006e-14	1.59869e-12	1.20749e-13	2.01736e-11	3.42528e-12	5.69463e-12	3.04675e-14	6.44878e-14	3.63722e-13	4.55977e-13	1.43789e-08	1.63565e-13	3.9156e-07	2.80897e-17	8.73867e-12	1.16146e-09	3.00435e-13	2.48278e-08	4.30295e-10	6.46234e-09
Organism|Lumen|ColonAscendens|pH	0	0	0	0	0	0	0	2.79015e-13	5.14256e-08	0	6.03938e-09	4.81998e-06	0	0	0	0	0	0	0	0	0	0	0	0	0	0	0	0	0	0	0	0	0	0	0	0	0	0	0	0	0	0	0	0	0	0	0	0	0
Organism|Lumen|ColonAscendens|Proximal radius	2.19169e-14	#NUM!	3.6029e-09	2.28211e-11	1.74265e-12	2.23435e-08	2.90559e-11	5.75701e-08	#NUM!	7.65662e-07	4.99629e-06	0.000527918	5.36626e-08	4.19102e-06	4.06521e-12	#NUM!	4.90872e-08	4.41367e-11	1.07887e-08	2.88607e-08	2.09127e-09	1.09961e-11	#NUM!	4.47848e-11	4.74393e-11	7.97647e-10	5.12072e-09	4.27923e-10	6.76211e-14	#NUM!	5.30295e-08	4.12973e-10	9.26072e-10	4.82621e-08	1.42285e-09	1.90257e-12	#NUM!	2.99964e-11	1.46024e-15	2.19419e-05	2.10945e-12	1.1939e-07	3.62052e-14	#NUM!	4.80689e-08	3.95469e-11	2.59127e-08	3.22595e-08	3.99276e-09
Organism|Lumen|ColonDescendens|Default thickness of gut wall	0	#NUM!	0	0	0	0	0	0	#NUM!	0	0	0	0	0	0	#NUM!	0	0	0	0	0	0	#NUM!	0	0	0	0	0	0	#NUM!	0	0	0	0	0	0	#NUM!	0	0	0	0	0	0	#NUM!	0	0	0	0	0
Organism|Lumen|ColonDescendens|Distal radius	5.78686e-13	#NUM!	2.61057e-09	3.16932e-12	1.94673e-13	5.88769e-09	3.26004e-11	1.21926e-08	#NUM!	4.6473e-09	3.78646e-09	0.00241762	2.37996e-10	1.32286e-07	1.43556e-10	#NUM!	5.63834e-08	3.17272e-12	7.68924e-09	7.18259e-09	2.03119e-10	4.86132e-10	#NUM!	3.15626e-11	2.63611e-12	4.51461e-13	1.8704e-09	8.23405e-11	4.03342e-10	#NUM!	5.62224e-08	2.55703e-11	5.05697e-10	8.26177e-09	7.66629e-12	1.33943e-12	#NUM!	1.25382e-10	5.46788e-14	1.20903e-06	1.49363e-12	1.05319e-08	2.35043e-12	#NUM!	5.74849e-08	7.95697e-13	1.49443e-08	7.67131e-09	3.85065e-10
Organism|Lumen|ColonDescendens|Effective surface area enhancement factor	1.47357e-18	3.55133e-13	2.23681e-13	2.67068e-16	1.12429e-15	7.55779e-12	2.84497e-13	6.30354e-08	1.64728e-07	2.71664e-09	2.36359e-08	0.0105061	3.34967e-09	1.7088e-09	7.46683e-14	2.68357e-12	1.47812e-09	3.00209e-15	3.95373e-09	4.47751e-11	3.78984e-10	0	0	0	0	0	0	0	3.55609e-16	1.10051e-14	3.45073e-12	7.70588e-15	8.18123e-12	7.09729e-13	8.80477e-13	2.38767e-14	2.52501e-13	5.79772e-13	9.80056e-15	8.51704e-09	3.39901e-14	3.90531e-08	6.95304e-17	8.88318e-12	2.81697e-09	1.39849e-14	1.07892e-08	1.1298e-10	1.02435e-09
Organism|Lumen|ColonDescendens|Fractional steady state fill level	0	0	0	0	0	0	0	4.16079e-08	9.64886e-08	1.35006e-09	1.989e-08	0.010611	2.01371e-09	5.58569e-10	0	0	0	0	0	0	0	0	0	0	0	0	0	0	0	0	0	0	0	0	0	2.11267e-19	4.0633e-21	8.64023e-18	5.0119e-20	8.70816e-09	7.91113e-20	1.68194e-10	0	0	0	0	0	0	0
Organism|Lumen|ColonDescendens|Intestinal transit rate	0	0	0	0	0	0	0	1.9736e-10	3.60013e-07	5.11099e-13	1.69981e-09	0.00304482	5.49075e-11	1.52942e-13	0	0	0	0	0	0	0	0	0	0	0	0	0	0	0	0	0	0	0	0	0	7.82989e-25	3.05259e-26	1.3882e-20	3.72249e-27	9.05228e-14	1.50697e-21	1.55697e-10	0	0	0	0	0	0	0
Organism|Lumen|ColonDescendens|Length	2.22611e-12	#NUM!	1.3169e-08	1.12489e-11	1.00964e-13	2.37454e-08	3.56233e-10	4.73168e-10	#NUM!	3.1771e-08	4.63137e-09	6.44598e-07	1.56077e-10	5.94379e-07	5.50907e-10	#NUM!	2.74844e-07	1.07973e-11	3.92915e-08	2.89453e-08	1.63072e-09	1.86529e-09	#NUM!	1.69458e-10	1.66941e-11	7.78409e-10	7.60007e-09	7.9045e-10	1.56344e-09	#NUM!	2.78337e-07	1.50242e-10	5.16139e-09	3.30837e-08	2.78783e-10	4.82194e-12	#NUM!	6.10442e-10	2.81578e-13	5.27349e-06	6.07495e-12	3.83801e-07	9.03764e-12	#NUM!	2.79643e-07	2.06568e-12	7.22962e-08	3.08898e-08	2.54106e-09
Organism|Lumen|ColonDescendens|Microvilli factor	1.64481e-18	3.91563e-13	2.46821e-13	2.95301e-16	1.24393e-15	8.30151e-12	3.14588e-13	5.01737e-09	1.32276e-08	3.04882e-10	6.118e-09	2.19798e-05	2.39959e-10	4.21719e-10	8.23199e-14	2.93649e-12	1.57642e-09	3.3065e-15	4.27842e-09	4.85323e-11	4.13708e-10	0	0	0	0	0	0	0	3.93955e-16	1.21754e-14	3.81771e-12	8.53347e-15	9.05657e-12	7.85123e-13	9.75066e-13	2.19765e-14	2.25286e-13	5.28219e-13	9.287e-15	1.13377e-11	3.11826e-14	3.1522e-07	7.68668e-17	9.63133e-12	2.92423e-09	1.53409e-14	1.14764e-08	1.2047e-10	1.10572e-09
Organism|Lumen|ColonDescendens|pH	0	0	0	0	0	0	0	0	0	0	0	0	0	0	0	0	0	0	0	0	0	0	0	0	0	0	0	0	0	0	0	0	0	0	0	0	0	0	0	0	0	0	0	0	0	0	0	0	0
Organism|Lumen|ColonDescendens|Proximal radius	3.54277e-13	#NUM!	3.19815e-09	3.16932e-12	1.94673e-13	5.88769e-09	3.86436e-11	3.65314e-09	#NUM!	5.43986e-09	3.78646e-09	0.00241762	2.37996e-10	1.4707e-07	8.79405e-11	#NUM!	6.88555e-08	3.17272e-12	7.68924e-09	7.18259e-09	2.35367e-10	2.97768e-10	#NUM!	3.86756e-11	2.63611e-12	4.51461e-13	1.8704e-09	9.66454e-11	2.46424e-10	#NUM!	6.87584e-08	2.55703e-11	5.05697e-10	8.26177e-09	1.03662e-11	8.34601e-13	#NUM!	1.5309e-10	5.46788e-14	1.20903e-06	1.49363e-12	1.18786e-08	1.43898e-12	#NUM!	7.01875e-08	7.95697e-13	1.49443e-08	7.67131e-09	4.40338e-10
Organism|Lumen|ColonSigmoid|Default thickness of gut wall	0	#NUM!	0	0	0	0	0	0	#NUM!	0	0	0	0	0	0	#NUM!	0	0	0	0	0	0	#NUM!	0	0	0	0	0	0	#NUM!	0	0	0	0	0	0	#NUM!	0	0	0	0	0	0	#NUM!	0	0	0	0	0
Organism|Lumen|ColonSigmoid|Distal radius	3.9939e-13	#NUM!	7.91399e-09	2.54053e-12	1.94673e-13	1.05183e-07	2.93153e-11	2.86588e-12	#NUM!	1.30322e-10	4.53364e-11	0.00831808	5.69449e-09	1.24986e-07	9.68721e-11	#NUM!	1.25486e-07	2.33952e-12	7.68924e-09	1.42712e-07	1.82343e-10	4.11228e-10	#NUM!	8.20625e-11	3.36149e-12	4.51461e-13	1.41664e-08	7.40852e-11	4.74662e-11	#NUM!	1.43766e-07	2.57163e-11	5.05697e-10	4.0391e-07	7.04715e-12	2.9518e-14	#NUM!	5.45076e-11	5.2009e-14	1.31589e-06	5.72621e-08	1.17083e-08	1.83829e-12	#NUM!	1.1688e-07	4.76e-13	1.49443e-08	1.48375e-07	3.44778e-10
Organism|Lumen|ColonSigmoid|Effective surface area enhancement factor	1.08361e-18	8.33265e-14	3.17616e-14	2.70225e-16	1.12429e-15	1.18423e-12	2.54582e-13	3.67596e-10	3.36628e-10	6.70568e-11	2.47926e-10	0.00800648	1.1309e-08	6.06584e-11	6.50833e-14	7.33462e-13	4.10781e-10	3.06922e-15	3.95373e-09	1.13548e-11	3.39124e-10	0	0	0	0	0	0	0	2.92596e-16	2.67897e-15	8.40079e-13	7.71976e-15	8.18123e-12	3.76638e-13	7.87827e-13	4.11318e-14	5.94603e-14	1.56238e-13	9.80926e-15	1.54231e-10	1.04912e-11	3.21019e-08	5.62455e-17	2.60526e-12	8.4738e-10	1.43406e-14	1.07892e-08	3.43028e-11	9.16618e-10
Organism|Lumen|ColonSigmoid|Fractional steady state fill level	0	0	0	0	0	1.48609e-29	0	3.08128e-10	8.76677e-11	3.43967e-09	4.20739e-10	0.0190462	3.91182e-09	3.75881e-12	0	0	1.46904e-28	0	0	3.4973e-29	0	0	0	0	0	0	0	0	0	0	0	0	0	0	0	1.09109e-23	1.03651e-25	6.33988e-24	1.29918e-23	1.31362e-10	4.27136e-22	5.41416e-13	0	0	6.55513e-29	0	0	1.57218e-29	0
Organism|Lumen|ColonSigmoid|Intestinal transit rate	0	0	0	0	0	1.48609e-29	0	1.7963e-12	7.18516e-08	3.09081e-09	1.12064e-11	0.0109416	9.90424e-12	1.09219e-11	0	0	1.46904e-28	0	0	3.4973e-29	0	0	0	0	0	0	0	0	0	0	0	0	0	0	0	1.16882e-25	3.46841e-29	1.17749e-21	4.31721e-27	4.8906e-13	1.09645e-25	6.09794e-12	0	0	6.55513e-29	0	0	1.57218e-29	0
Organism|Lumen|ColonSigmoid|Length	1.08117e-12	#NUM!	4.67093e-08	8.86738e-12	1.00964e-13	4.21496e-07	3.22366e-10	5.6725e-10	#NUM!	1.28626e-08	4.77412e-09	0.00243484	4.55024e-08	5.33907e-07	2.61409e-10	#NUM!	7.29113e-07	7.70752e-12	3.92915e-08	5.72102e-07	1.4722e-09	1.11863e-09	#NUM!	4.69657e-10	2.0502e-11	7.78409e-10	5.68444e-08	7.15298e-10	2.42915e-11	#NUM!	8.35012e-07	1.5091e-10	5.16139e-09	1.61988e-06	2.54563e-10	3.13863e-14	#NUM!	3.2016e-10	2.69233e-13	5.3459e-06	2.2648e-07	4.12756e-07	4.99776e-12	#NUM!	6.76688e-07	1.05171e-12	7.22962e-08	5.9502e-07	2.28762e-09
Organism|Lumen|ColonSigmoid|Microvilli factor	1.21039e-18	9.18685e-14	3.50513e-14	2.98795e-16	1.24393e-15	1.30253e-12	2.81508e-13	7.10059e-11	1.46459e-10	2.71258e-11	1.80164e-09	3.68273e-05	2.29714e-09	4.60089e-11	7.1757e-14	8.028e-13	4.39352e-10	3.38037e-15	4.27842e-09	1.23472e-11	3.70195e-10	0	0	0	0	0	0	0	3.24149e-16	2.96396e-15	9.29514e-13	8.54883e-15	9.05657e-12	4.1681e-13	8.72465e-13	3.77024e-14	5.73117e-14	1.44846e-13	9.33398e-15	3.34782e-12	9.42896e-12	3.11928e-07	6.21917e-17	2.82597e-12	8.84423e-10	1.57311e-14	1.14764e-08	3.6792e-11	9.89433e-10
Organism|Lumen|ColonSigmoid|pH	0	0	0	0	0	0	0	0	0	0	0	0	0	0	0	0	0	0	0	0	0	0	0	0	0	0	0	0	0	0	0	0	0	0	0	0	0	0	0	0	0	0	0	0	0	0	0	0	0
Organism|Lumen|ColonSigmoid|Proximal radius	2.886e-13	#NUM!	1.69363e-08	2.54053e-12	1.94673e-13	1.05183e-07	3.50932e-11	1.91263e-12	#NUM!	1.81259e-09	4.53417e-11	0.00831808	5.69449e-09	1.40122e-07	7.00388e-11	#NUM!	2.67237e-07	2.33952e-12	7.68924e-09	1.42712e-07	2.13105e-10	2.96881e-10	#NUM!	1.73917e-10	3.36149e-12	4.51461e-13	1.41664e-08	8.77643e-11	9.22975e-11	#NUM!	3.06138e-07	2.57163e-11	5.05697e-10	4.0391e-07	9.67339e-12	2.41913e-14	#NUM!	1.16547e-10	5.2009e-14	1.31589e-06	5.72621e-08	1.32186e-08	1.32743e-12	#NUM!	2.48634e-07	4.76e-13	1.49443e-08	1.48375e-07	3.97348e-10
Organism|Lumen|ColonTransversum|Default thickness of gut wall	0	#NUM!	0	0	0	0	0	0	#NUM!	0	0	0	0	0	0	#NUM!	0	0	0	0	0	0	#NUM!	0	0	0	0	0	0	#NUM!	0	0	0	0	0	0	#NUM!	0	0	0	0	0	0	#NUM!	0	0	0	0	0
Organism|Lumen|ColonTransversum|Distal radius	1.81818e-15	#NUM!	3.19846e-10	2.99877e-11	1.74265e-12	2.24314e-08	6.73052e-11	6.71366e-08	#NUM!	1.40135e-08	5.55722e-07	0.00260691	2.77343e-08	1.3589e-07	3.17874e-13	#NUM!	2.53656e-10	3.75204e-11	1.07887e-08	3.47683e-08	4.19996e-10	1.39378e-13	#NUM!	4.7486e-11	7.70024e-11	7.97647e-10	4.26218e-09	1.69102e-10	8.27602e-12	#NUM!	1.63008e-09	6.43812e-11	9.26072e-10	1.01893e-07	1.42846e-11	5.50847e-12	#NUM!	1.55701e-12	2.17211e-09	1.29573e-06	2.20035e-11	1.47614e-09	4.37033e-15	#NUM!	4.71568e-10	8.64666e-12	2.59127e-08	4.19743e-08	8.0409e-10
Organism|Lumen|ColonTransversum|Effective surface area enhancement factor	9.91736e-19	6.47503e-13	3.21175e-13	1.36455e-14	2.44953e-15	2.25719e-11	5.60212e-13	4.59487e-07	2.3575e-05	5.24435e-07	3.27004e-05	0.0274906	2.60335e-07	2.91927e-07	5.71668e-14	5.48702e-12	2.73223e-09	1.82637e-13	8.52197e-09	1.69054e-10	7.48749e-10	0	0	0	0	0	0	0	2.62078e-16	1.9244e-14	5.86254e-12	3.71244e-13	1.82238e-11	4.85694e-12	1.73369e-12	4.96057e-14	4.8698e-13	1.8963e-12	3.31475e-12	9.80294e-07	6.37547e-13	1.02351e-07	5.05415e-17	1.90147e-11	5.3223e-09	9.12511e-13	2.33389e-08	4.96787e-10	2.02952e-09
Organism|Lumen|ColonTransversum|Fractional steady state fill level	0	0	0	0	0	0	0	3.19426e-09	9.40481e-07	3.17733e-07	1.52952e-05	0.0188553	1.63288e-07	1.26403e-07	0	0	0	0	0	0	0	0	0	0	0	0	0	0	0	0	0	0	0	0	0	2.61914e-15	2.10185e-16	7.72254e-14	4.20156e-15	1.07103e-06	4.85923e-17	1.2533e-08	0	0	0	0	0	0	0
Organism|Lumen|ColonTransversum|Intestinal transit rate	0	0	0	0	0	0	0	4.32573e-08	9.98875e-09	5.81437e-12	2.3439e-09	0.00269656	1.61093e-10	1.01622e-08	0	0	0	0	0	0	0	0	0	0	0	0	0	0	0	0	0	0	0	0	0	2.60003e-21	4.54214e-21	4.65064e-17	2.74356e-21	3.27943e-12	9.43541e-23	7.49624e-10	0	0	0	0	0	0	0
Organism|Lumen|ColonTransversum|Length	1.77377e-15	#NUM!	8.598e-10	2.37569e-10	1.0692e-12	9.29088e-08	6.64306e-10	3.29928e-07	#NUM!	7.83825e-08	2.06616e-06	0.00108512	3.27069e-09	1.17017e-06	7.64335e-13	#NUM!	4.42868e-09	3.15381e-10	5.73986e-08	1.43455e-07	3.09039e-09	2.16172e-11	#NUM!	1.74302e-10	2.58183e-10	8.72717e-09	2.07984e-08	1.47673e-09	5.10271e-10	#NUM!	2.28804e-09	5.6483e-11	9.76127e-09	4.17082e-07	4.86954e-10	2.39847e-11	#NUM!	1.7641e-11	1.40672e-08	1.08536e-05	8.44117e-11	1.04914e-10	1.75937e-14	#NUM!	6.20244e-09	1.01255e-10	1.26741e-07	1.72983e-07	4.89871e-09
Organism|Lumen|ColonTransversum|Microvilli factor	1.10832e-18	7.13896e-13	3.54415e-13	1.50917e-14	2.71014e-15	2.48132e-11	6.19486e-13	3.60671e-09	5.9161e-07	3.40983e-08	1.76186e-06	1.65712e-05	1.57781e-08	4.63238e-08	6.30343e-14	6.00364e-12	2.91713e-09	2.0137e-13	9.22232e-09	1.83602e-10	8.17513e-10	0	0	0	0	0	0	0	2.9034e-16	2.12941e-14	6.4863e-12	4.11152e-13	2.01736e-11	5.37413e-12	1.91993e-12	2.75315e-14	4.3085e-13	1.13633e-12	2.83154e-12	3.35588e-10	5.71611e-13	3.40495e-07	5.58939e-17	2.06152e-11	5.5368e-09	1.00247e-12	2.48278e-08	5.31653e-10	2.19149e-09
Organism|Lumen|ColonTransversum|pH	0	0	0	0	0	0	0	1.24325e-10	4.18861e-11	0	2.44224e-10	0	0	0	0	0	0	0	0	0	0	0	0	0	0	0	0	0	0	0	0	0	0	0	0	0	0	0	0	0	0	0	0	0	0	0	0	0	0
Organism|Lumen|ColonTransversum|Proximal radius	1.81818e-15	#NUM!	3.67363e-10	7.31434e-11	1.74265e-12	2.24314e-08	6.73052e-11	6.71366e-08	#NUM!	2.15356e-08	2.58839e-06	0.00260691	2.77343e-08	1.3589e-07	3.17874e-13	#NUM!	3.53187e-10	9.34687e-11	1.07887e-08	3.47683e-08	4.19996e-10	1.39378e-13	#NUM!	5.58035e-11	1.44323e-10	7.97647e-10	4.26218e-09	1.69102e-10	8.27602e-12	#NUM!	1.80501e-09	9.17141e-11	9.26072e-10	1.01893e-07	1.42846e-11	5.50847e-12	#NUM!	1.98518e-12	4.94228e-09	1.29573e-06	2.20035e-11	1.47614e-09	4.37033e-15	#NUM!	6.3068e-10	2.44269e-11	2.59127e-08	4.19743e-08	8.0409e-10
Organism|Lumen|Duodenum|Default thickness of gut wall	0	#NUM!	0	0	0	0	0	0	#NUM!	0	0	0	0	0	0	#NUM!	0	0	0	0	0	0	#NUM!	0	0	0	0	0	0	#NUM!	0	0	0	0	0	0	#NUM!	0	0	0	0	0	0	#NUM!	0	0	0	0	0
Organism|Lumen|Duodenum|Distal radius	1.45699e-12	#NUM!	1.23177e-07	4.621e-13	1.60399e-11	9.80653e-08	2.52567e-11	0.00468324	#NUM!	0.0519152	0.00435845	0.000426964	0.0200634	0.000121329	3.49776e-10	#NUM!	3.42406e-07	4.77091e-13	1.22623e-06	4.3156e-08	2.58121e-11	4.44312e-10	#NUM!	8.81168e-10	8.70204e-12	1.87633e-09	1.69216e-10	3.97655e-11	8.0815e-10	#NUM!	3.37467e-07	2.58999e-11	6.31394e-09	1.33883e-06	9.35074e-10	7.39159e-06	#NUM!	4.20958e-05	6.88316e-06	0.00482338	0.000196608	0.00569943	4.0893e-12	#NUM!	3.14029e-07	6.13554e-13	2.00937e-06	2.78009e-08	7.35651e-10
Organism|Lumen|Duodenum|Effective surface area enhancement factor	1.36524e-17	1.80805e-11	3.93381e-11	2.36593e-14	1.87974e-11	2.64704e-07	9.21499e-12	0.00020329	0.000559633	4.7419e-05	4.53032e-06	2.95945e-05	0.0965517	0.144707	9.69305e-13	1.19431e-10	1.69198e-08	2.26647e-13	5.16772e-06	6.83241e-08	1.39044e-08	0	0	0	0	0	0	0	3.92622e-15	5.23809e-13	8.44077e-11	6.25818e-13	2.68019e-08	2.60349e-06	5.04146e-11	5.79563e-06	3.3846e-06	1.20385e-05	2.65698e-05	0.000182814	5.75607e-06	0.00790955	6.9241e-16	3.5419e-10	1.78245e-08	7.39993e-13	7.39913e-06	2.4498e-08	2.44148e-08
Organism|Lumen|Duodenum|Fractional steady state fill level	0	0	0	0	0	2.37774e-28	0	0.000890431	0.00149863	0.000287418	6.51324e-05	4.71131e-05	0.11143	0.0406723	0	0	3.67261e-29	0	0	3.4973e-29	0	0	0	0	0	0	5.28103e-30	0	0	0	0	0	0	0	0	1.18858e-05	6.15176e-06	3.83925e-05	4.91289e-05	0.000229491	7.26231e-06	0.0168637	0	0	1.63878e-29	0	0	1.57218e-29	0
Organism|Lumen|Duodenum|Intestinal transit rate	0	0	0	0	0	0	0	0.000902745	0.00156778	0.00072421	7.00234e-05	4.90511e-05	0.109937	0.042216	0	0	3.67261e-29	0	0	8.74324e-30	0	0	0	0	0	0	0	0	0	0	1.06715e-29	0	0	0	0	8.69511e-06	4.01452e-05	3.44169e-05	1.74978e-05	0.000328315	1.60695e-09	0.0177587	0	0	0	0	0	1.57218e-29	0
Organism|Lumen|Duodenum|Length	8.27645e-12	#NUM!	5.25013e-07	1.13317e-12	1.73522e-10	3.51239e-07	9.57645e-11	0.00597484	#NUM!	0.0556241	0.00328076	0.000524804	0.00163181	0.0444674	2.00159e-09	#NUM!	1.38379e-06	1.0543e-12	4.93083e-06	1.66079e-07	1.35205e-10	3.32273e-09	#NUM!	3.87015e-09	2.24498e-11	2.91184e-08	1.7464e-10	2.1473e-10	4.33997e-09	#NUM!	1.36295e-06	6.51996e-11	3.12626e-08	4.42482e-06	2.63535e-09	1.35379e-05	#NUM!	7.16979e-05	7.22557e-06	0.00355721	0.000750524	0.000287635	2.49612e-11	#NUM!	1.26701e-06	1.37581e-12	8.09764e-06	1.12828e-07	2.60338e-09
Organism|Lumen|Duodenum|Microvilli factor	1.51254e-17	1.98929e-11	4.32913e-11	2.58722e-14	2.06963e-11	2.44412e-07	1.0097e-11	1.00114e-07	7.95311e-07	5.91278e-08	2.19448e-10	3.01947e-10	3.26293e-09	9.5052e-06	1.06745e-12	1.30014e-10	1.74595e-08	2.43359e-13	5.36137e-06	6.21272e-08	1.45879e-08	0	0	0	0	0	0	0	4.34927e-15	5.79684e-13	9.32569e-11	6.91217e-13	2.96067e-08	2.64612e-06	5.57267e-11	1.43621e-07	1.90449e-07	3.07724e-08	1.71567e-09	2.06832e-08	3.35126e-09	4.85122e-08	7.63932e-16	3.8077e-10	1.74446e-08	7.78066e-13	7.42596e-06	2.21833e-08	2.48622e-08
Organism|Lumen|Duodenum|pH	0	0	0	0	0	0	0	0	0	0	0	0	0	1.69956e-06	0	0	0	0	0	0	0	0	0	0	0	0	0	0	0	0	0	0	0	0	0	0	0	0	0	0	0	0	0	0	0	0	0	0	0
Organism|Lumen|Duodenum|Proximal radius	1.45699e-12	#NUM!	1.23177e-07	2.78191e-13	1.43148e-11	6.11885e-08	1.31741e-11	0.00468324	#NUM!	0.0519152	0.00198653	0.000388042	0.00883661	0.000469572	3.49776e-10	#NUM!	3.42406e-07	2.95527e-13	1.1443e-06	2.64162e-08	1.17168e-11	4.44312e-10	#NUM!	8.81168e-10	5.16125e-12	1.63632e-09	1.32609e-10	1.78275e-11	8.0815e-10	#NUM!	3.37467e-07	1.54782e-11	5.84684e-09	8.52611e-07	5.4025e-10	7.39159e-06	#NUM!	4.20958e-05	9.50468e-06	0.00440543	0.000129545	0.00223262	4.0893e-12	#NUM!	3.14029e-07	3.78531e-13	1.87499e-06	1.67678e-08	3.93588e-10
Organism|Lumen|Feces|Volume	0	0	0	0	0	0	0	0	0	0	0	0	0	0	0	0	0	0	0	0	0	0	0	0	0	0	0	0	0	0	0	0	0	0	0	0	0	0	0	0	0	0	0	0	0	0	0	0	0
Organism|Lumen|LowerIleum|Default thickness of gut wall	0	#NUM!	0	0	0	0	0	0	#NUM!	0	0	0	0	0	0	#NUM!	0	0	0	0	0	0	#NUM!	0	0	0	0	0	0	#NUM!	0	0	0	0	0	0	#NUM!	0	0	0	0	0	0	#NUM!	0	0	0	0	0
Organism|Lumen|LowerIleum|Distal radius	8.56202e-13	#NUM!	6.49201e-07	6.48624e-12	1.69894e-12	1.12071e-06	2.5228e-14	5.02143e-05	#NUM!	4.85496e-05	0.00465926	8.06752e-06	0.00538845	0.000157124	1.72237e-10	#NUM!	1.50959e-08	4.63126e-11	5.50541e-08	2.15087e-06	5.42337e-12	1.49629e-10	#NUM!	1.92955e-08	1.65039e-11	1.55275e-10	2.32975e-07	4.18205e-14	4.60282e-10	#NUM!	1.7098e-08	3.66309e-12	3.17573e-10	1.99042e-07	3.58566e-14	2.36092e-10	#NUM!	1.35191e-07	2.26023e-07	0.000101735	1.38805e-05	5.38456e-05	2.1636e-12	#NUM!	1.20001e-08	1.20043e-10	9.23894e-08	2.65505e-06	1.22103e-11
Organism|Lumen|LowerIleum|Effective surface area enhancement factor	1.16366e-19	7.93178e-11	3.61841e-11	6.85083e-12	3.59164e-13	6.94683e-09	2.20552e-14	0.000203863	0.127234	0.000491757	0.0190783	2.65652e-05	0.021012	0.00129487	1.06404e-14	4.27376e-10	5.28173e-10	6.97972e-11	1.77257e-07	1.98912e-09	6.46109e-11	0	0	0	0	0	0	0	4.6633e-17	2.16148e-12	6.93754e-12	1.09997e-10	4.96717e-10	2.26942e-07	1.84491e-13	5.8891e-08	1.93346e-06	5.06278e-06	3.75817e-07	0.000344406	2.43091e-09	0.00044248	7.52187e-18	1.13199e-09	1.83085e-10	2.65324e-10	3.64848e-07	7.53263e-10	1.31683e-10
Organism|Lumen|LowerIleum|Fractional steady state fill level	0	0	0	0	0	0	0	0.000220028	0.000143236	0.000526384	0.0206362	3.58506e-05	0.023076	1.95727e-06	0	0	0	0	0	0	0	0	0	0	0	0	0	0	0	0	0	0	0	0	0	5.88724e-08	1.76844e-06	5.53817e-06	3.36118e-07	5.01788e-06	2.33044e-09	0.000482526	0	0	0	0	0	0	0
Organism|Lumen|LowerIleum|Intestinal transit rate	0	0	0	0	0	0	0	0.000218937	1.18034e-05	0.000509487	0.0182935	3.23635e-05	0.0225511	1.04011e-06	0	0	0	0	0	0	0	0	0	0	0	0	0	0	0	0	0	0	0	0	0	4.73391e-08	1.02842e-07	4.34299e-06	3.74404e-08	0.000172661	1.22404e-09	0.000400452	0	0	0	0	0	0	0
Organism|Lumen|LowerIleum|Length	3.71147e-12	#NUM!	4.21789e-06	4.51129e-11	1.8058e-11	4.46986e-06	3.09998e-13	1.38694e-08	#NUM!	1.33047e-07	1.0493e-06	2.55833e-08	1.57139e-07	0.00106712	7.54372e-10	#NUM!	9.85074e-08	2.51989e-10	2.31847e-07	8.5993e-06	4.11507e-11	7.28793e-10	#NUM!	1.26788e-07	5.12357e-12	2.62162e-09	9.33335e-07	1.2063e-12	1.98386e-09	#NUM!	1.09905e-07	1.13916e-11	1.75016e-09	7.72184e-07	1.1582e-12	4.22524e-08	#NUM!	8.97726e-07	2.35949e-06	0.000372843	5.68344e-05	3.49069e-07	9.62897e-12	#NUM!	7.69666e-08	5.9953e-10	3.89408e-07	1.06255e-05	8.89712e-11
Organism|Lumen|LowerIleum|Microvilli factor	1.31184e-19	8.72367e-11	3.96982e-11	7.53094e-12	3.96661e-13	6.38722e-09	2.42399e-14	2.88572e-08	0.000170443	1.92452e-07	1.59147e-06	1.91393e-07	5.60558e-09	3.38036e-06	1.17009e-14	4.6489e-10	5.132e-10	7.58623e-11	1.89199e-07	1.80779e-09	6.84293e-11	0	0	0	0	0	0	0	5.16574e-17	2.39212e-12	7.65073e-12	1.21659e-10	5.49514e-10	2.27753e-07	2.04035e-13	7.73523e-13	7.72833e-10	4.13891e-11	3.98863e-11	6.94448e-09	6.55936e-14	3.56452e-10	8.31325e-18	1.21539e-09	1.52608e-10	2.84456e-10	3.80563e-07	6.823e-10	1.35666e-10
Organism|Lumen|LowerIleum|pH	0	0	0	0	0	0	0	0	0.00460743	0	0	0	0	1.73228e-07	0	0	0	0	0	0	0	0	0	0	0	0	0	0	0	0	0	0	0	0	0	0	0	0	0	0	0	0	0	0	0	0	0	0	0
Organism|Lumen|LowerIleum|Proximal radius	8.56202e-13	#NUM!	1.54103e-06	6.48624e-12	1.76521e-12	1.12071e-06	7.28306e-14	5.02143e-05	#NUM!	0.000219258	0.00465926	8.40279e-06	0.00538845	0.000351308	1.72237e-10	#NUM!	3.6724e-08	4.63126e-11	5.64099e-08	2.15087e-06	1.30402e-11	1.49629e-10	#NUM!	4.59803e-08	1.65039e-11	1.62917e-10	2.32975e-07	1.78696e-13	4.60282e-10	#NUM!	4.04336e-08	3.66309e-12	3.26535e-10	1.99042e-07	1.63112e-13	2.36092e-10	#NUM!	9.5818e-07	2.26023e-07	0.000104477	1.38805e-05	0.000212516	2.1636e-12	#NUM!	2.83563e-08	1.20043e-10	9.46655e-08	2.65505e-06	2.89438e-11
Organism|Lumen|LowerJejunum|Default thickness of gut wall	0	#NUM!	0	0	0	0	0	0	#NUM!	0	0	0	0	0	0	#NUM!	0	0	0	0	0	0	#NUM!	0	0	0	0	0	0	#NUM!	0	0	0	0	0	0	#NUM!	0	0	0	0	0	0	#NUM!	0	0	0	0	0
Organism|Lumen|LowerJejunum|Distal radius	8.02739e-13	#NUM!	1.63368e-06	1.41647e-11	5.35062e-11	2.2382e-06	2.65879e-12	0.0339056	#NUM!	0.0197371	0.0132074	0.000660435	0.0054436	0.229183	1.1835e-10	#NUM!	9.20387e-09	5.68381e-11	3.999e-06	2.60022e-06	3.70745e-08	1.50342e-12	#NUM!	3.82052e-08	1.1101e-10	3.95838e-09	2.18316e-07	4.62297e-12	5.63032e-10	#NUM!	1.58797e-07	6.41506e-10	1.95669e-08	2.78976e-06	1.43277e-09	1.26776e-06	#NUM!	7.73701e-05	2.32196e-06	0.0223707	8.7672e-06	0.0186673	1.30432e-12	#NUM!	8.04823e-11	1.31793e-10	6.70867e-06	2.76835e-06	6.55484e-08
Organism|Lumen|LowerJejunum|Effective surface area enhancement factor	9.95678e-17	1.88575e-10	5.96566e-11	2.33766e-11	4.57681e-11	8.49266e-07	1.01064e-11	0.170221	0.609607	0.145719	0.0560703	0.00271349	0.0215707	1.50237	7.18063e-12	1.16526e-09	1.38425e-07	1.52528e-10	1.72445e-05	1.78356e-07	4.63698e-08	0	0	0	0	0	0	0	2.88381e-14	5.28232e-12	3.76354e-10	4.17853e-10	6.41572e-08	5.0187e-06	1.09978e-10	3.08146e-06	0.000302908	0.000524539	1.16199e-05	0.0235091	3.61678e-07	0.0776678	5.05026e-15	3.30939e-09	2.25554e-07	3.62124e-10	2.97749e-05	5.3729e-08	1.07758e-07
Organism|Lumen|LowerJejunum|Fractional steady state fill level	0	0	0	0	0	0	0	0.175889	0.0796366	0.133806	0.0647511	0.00341063	0.0242165	0.0106282	0	0	0	0	0	0	0	0	0	0	0	0	0	0	0	0	0	0	0	7.36085e-29	0	2.30584e-06	0.000272477	0.000544775	1.2924e-05	0.0485594	3.55283e-07	0.0800305	0	0	0	0	0	1.57218e-29	0
Organism|Lumen|LowerJejunum|Intestinal transit rate	0	0	0	0	0	0	0	0.14548	0.0782503	0.0920073	0.0612462	0.00313147	0.0233017	1.04181e-05	0	0	0	0	0	0	0	0	0	0	0	0	0	0	0	0	0	0	0	0	0	3.19211e-07	4.99058e-06	5.14363e-05	8.16163e-07	0.0130442	2.15524e-07	0.00199536	0	0	0	0	0	0	0
Organism|Lumen|LowerJejunum|Length	6.20912e-13	#NUM!	6.48542e-06	7.5822e-11	5.99905e-10	9.26294e-06	6.95274e-14	0.00043444	#NUM!	0.00219529	2.85554e-05	4.838e-07	6.61663e-07	1.11704	3.36948e-11	#NUM!	1.4378e-08	2.7977e-10	1.80109e-05	1.07864e-05	1.61717e-07	1.04322e-09	#NUM!	1.52727e-07	6.52642e-10	7.85333e-08	9.11849e-07	2.99274e-10	8.26365e-10	#NUM!	5.25462e-07	3.1027e-09	1.07547e-07	1.13054e-05	8.52716e-09	1.76508e-05	#NUM!	3.14576e-05	1.00608e-07	0.00786066	4.31152e-05	2.34277e-05	4.29859e-14	#NUM!	2.97974e-09	6.18553e-10	3.03068e-05	1.14856e-05	2.83279e-07
Organism|Lumen|LowerJejunum|Microvilli factor	1.10229e-16	2.07346e-10	6.57705e-11	2.53074e-11	5.04766e-11	7.81393e-07	1.11283e-11	5.58636e-05	0.000116918	0.000263922	3.57504e-08	9.13279e-06	2.61149e-12	0.00628634	7.90545e-12	1.26677e-09	1.46466e-07	1.60382e-10	1.81582e-05	1.61277e-07	4.95016e-08	0	0	0	0	0	0	0	3.19452e-14	5.84758e-12	4.16226e-10	4.60439e-10	7.09292e-08	5.11163e-06	1.21674e-10	4.95211e-10	6.06652e-08	3.85685e-08	6.61078e-11	1.59256e-07	4.4773e-13	8.25623e-08	5.57075e-15	3.55023e-09	2.31157e-07	3.69656e-10	3.04647e-05	4.83931e-08	1.12248e-07
Organism|Lumen|LowerJejunum|pH	0	0	0	0	0	0	0	0	0.000744028	0	0	0	0	1.57406e-05	0	0	0	0	0	0	0	0	0	0	0	0	0	0	0	0	0	0	0	0	0	0	0	0	0	0	0	0	0	0	0	0	0	0	0
Organism|Lumen|LowerJejunum|Proximal radius	8.02739e-13	#NUM!	1.63368e-06	1.41647e-11	6.91484e-11	2.2382e-06	2.65879e-12	0.0339056	#NUM!	0.0197371	0.0132074	0.000875532	0.0054436	0.229183	1.1835e-10	#NUM!	9.20387e-09	5.68381e-11	4.72869e-06	2.60022e-06	3.70745e-08	1.50342e-12	#NUM!	3.82052e-08	1.1101e-10	5.52495e-09	2.18316e-07	4.62297e-12	5.63032e-10	#NUM!	1.58797e-07	6.41506e-10	2.35227e-08	2.78976e-06	1.43277e-09	1.26776e-06	#NUM!	7.73701e-05	2.32196e-06	0.0287133	8.7672e-06	0.0186673	1.30432e-12	#NUM!	8.04823e-11	1.31793e-10	7.9347e-06	2.76835e-06	6.55484e-08
Organism|Lumen|Paracellular absorption sink condition	0	0	0	0	0	0	0	0	0	0	0	0	0	0	0	0	0	0	0	0	0	0	0	0	0	0	0	0	0	0	0	0	0	0	0	0	0	0	0	0	0	0	0	0	0	0	0	0	0
Organism|Lumen|Rectum|Default thickness of gut wall	0	#NUM!	0	0	0	0	0	0	#NUM!	0	0	0	0	0	0	#NUM!	0	0	0	0	0	0	#NUM!	0	0	0	0	0	0	#NUM!	0	0	0	0	0	0	#NUM!	0	0	0	0	0	0	#NUM!	0	0	0	0	0
Organism|Lumen|Rectum|Distal radius	6.12633e-15	#NUM!	5.43231e-10	1.6469e-11	1.50613e-12	6.40046e-10	9.80354e-11	6.51903e-11	#NUM!	8.20272e-10	2.29329e-09	0.000423156	4.25507e-12	3.5046e-07	1.77865e-12	#NUM!	3.97965e-09	1.6989e-11	7.20017e-09	7.72429e-10	1.50516e-10	3.99435e-12	#NUM!	1.71996e-12	1.44192e-11	9.51883e-12	3.09552e-10	1.86959e-10	1.68307e-12	#NUM!	4.77802e-09	6.51928e-11	9.86592e-12	6.84055e-10	6.94517e-11	2.66376e-13	#NUM!	5.2347e-11	1.36179e-10	1.37797e-06	9.59125e-13	7.72782e-09	1.99023e-14	#NUM!	3.09359e-09	4.058e-12	1.54295e-08	7.85694e-10	4.15589e-10
Organism|Lumen|Rectum|Effective surface area enhancement factor	1.27471e-18	2.59764e-14	5.00241e-15	1.28545e-14	7.14509e-16	8.93113e-13	8.93743e-13	1.55737e-11	1.6654e-11	9.47318e-13	1.39012e-09	0.00334845	1.25179e-12	8.13504e-11	7.04303e-14	2.33153e-13	1.87141e-11	1.394e-13	2.344e-09	4.06872e-12	1.17481e-09	0	0	0	0	0	0	0	3.26124e-16	8.10183e-16	1.35226e-13	3.30044e-13	5.90124e-12	6.08711e-14	2.72476e-12	3.18618e-14	2.44201e-14	6.28963e-16	6.15802e-13	2.55496e-12	5.70216e-16	4.72593e-08	6.31039e-17	8.54362e-13	1.78329e-11	6.41709e-13	5.55419e-09	7.63082e-12	3.1751e-09
Organism|Lumen|Rectum|Fractional steady state fill level	0	0	0	0	0	1.48609e-29	0	7.48233e-10	3.69918e-20	5.50477e-14	4.88743e-14	4.46427e-08	1.35615e-21	9.97043e-15	0	0	8.26337e-29	0	0	8.74324e-30	0	0	0	0	0	0	0	0	0	0	0	0	0	7.36085e-29	0	1.15328e-22	1.52957e-26	2.29994e-21	2.20266e-27	1.80993e-13	2.7894e-25	1.32174e-13	0	0	1.63878e-29	0	0	1.57218e-29	0
Organism|Lumen|Rectum|Intestinal transit rate	0	0	0	0	0	0	0	5.15723e-11	4.95192e-12	5.19599e-10	7.88522e-12	0.000350035	1.03e-12	2.37136e-17	0	0	0	0	0	0	0	0	0	0	0	0	0	0	0	0	1.06715e-29	0	0	7.36085e-29	0	4.49722e-22	1.04206e-26	3.11067e-19	8.81063e-29	7.97539e-14	7.10527e-26	2.87566e-14	0	0	2.35985e-27	0	0	1.57218e-29	0
Organism|Lumen|Rectum|Length	8.50982e-14	#NUM!	2.02524e-09	8.95535e-11	1.65102e-12	2.56232e-09	9.62523e-10	4.96384e-10	#NUM!	3.33812e-09	5.78358e-08	0.00228774	1.71032e-11	1.49978e-06	2.29259e-11	#NUM!	1.37251e-08	8.75986e-11	3.75709e-08	3.09291e-09	1.72029e-09	6.51649e-11	#NUM!	5.32648e-12	1.54904e-10	4.15089e-10	1.24329e-09	1.78512e-09	3.94934e-11	#NUM!	1.64246e-08	7.20885e-10	1.17813e-09	2.73608e-09	1.51884e-12	1.37434e-12	#NUM!	2.19524e-10	8.4541e-10	5.54609e-06	3.84268e-12	2.73414e-08	3.14922e-13	#NUM!	1.04165e-08	1.48922e-11	7.52851e-08	3.1456e-09	3.21929e-09
Organism|Lumen|Rectum|Microvilli factor	1.42329e-18	2.86688e-14	5.47889e-15	1.42063e-14	7.90013e-16	9.74674e-13	9.88287e-13	3.49666e-11	1.84049e-11	9.91063e-14	1.02119e-09	1.206e-05	1.02416e-13	1.04526e-10	7.76501e-14	2.55922e-13	1.8911e-11	1.53403e-13	2.51025e-09	4.3415e-12	1.28251e-09	0	0	0	0	0	0	0	3.6129e-16	8.97106e-16	1.49205e-13	3.65451e-13	6.52974e-12	6.72562e-14	3.01741e-12	2.9322e-14	2.6664e-14	5.70968e-16	5.60949e-13	4.28138e-13	5.07525e-16	3.47899e-07	6.97689e-17	9.31179e-13	1.71763e-11	7.02561e-13	5.80821e-09	7.92184e-12	3.42765e-09
Organism|Lumen|Rectum|pH	0	0	0	0	0	0	0	0	0	0	0	0	0	0	0	0	0	0	0	0	0	0	0	0	0	0	0	0	0	0	0	0	0	0	0	0	0	0	0	0	0	0	0	0	0	0	0	0	0
Organism|Lumen|Rectum|Proximal radius	6.12633e-15	#NUM!	5.43231e-10	3.54375e-11	1.50613e-12	6.40046e-10	1.17406e-10	6.51903e-11	#NUM!	8.20272e-10	1.63329e-08	0.000423156	4.25507e-12	3.95766e-07	1.77865e-12	#NUM!	3.97965e-09	3.59541e-11	7.20017e-09	7.72429e-10	1.82818e-10	3.99435e-12	#NUM!	1.71996e-12	3.94313e-11	9.51883e-12	3.09552e-10	2.23424e-10	1.68307e-12	#NUM!	4.77802e-09	1.80357e-10	9.86592e-12	6.84055e-10	7.01192e-11	2.66376e-13	#NUM!	5.2347e-11	3.05725e-10	1.37797e-06	9.59125e-13	8.59849e-09	1.99023e-14	#NUM!	3.09359e-09	7.77978e-12	1.54295e-08	7.85694e-10	4.88489e-10
Organism|Lumen|Stomach|Absorption of liquid	0	0	0	0	0	0	0	0	0	0	0	0	0	0	0	0	0	0	0	0	0	0	0	0	0	0	0	0	0	0	0	0	0	0	0	0	0	0	0	0	0	0	0	0	0	0	0	0	0
Organism|Lumen|Stomach|Default thickness of gut wall	0	#NUM!	0	0	0	0	0	0	#NUM!	0	0	0	0	0	0	#NUM!	0	0	0	0	0	0	#NUM!	0	0	0	0	0	0	#NUM!	0	0	0	0	0	0	#NUM!	0	0	0	0	0	0	#NUM!	0	0	0	0	0
Organism|Lumen|Stomach|Distal radius	0	0	0	0	0	0	0	0.00230466	0.0179124	0.0266654	0.00251444	0.000566035	0.00213367	0.00692268	0	0	9.18152e-30	0	0	0	0	0	0	0	0	0	5.28103e-30	0	0	0	1.06715e-29	0	0	3.27149e-29	0	3.26403e-05	0.000383652	0.00026037	3.92217e-05	0.0163904	1.16363e-08	0.00185514	0	0	1.63878e-29	0	0	1.57218e-29	0
Organism|Lumen|Stomach|Fractional steady state fill level	0	0	0	0	0	1.48609e-29	0	0.00238375	0.0185366	0.0275985	0.000884871	0.00242702	0.0119537	0.00728575	0	0	3.67261e-29	0	0	3.4973e-29	0	0	0	0	0	0	5.28103e-30	0	0	0	0	0	0	7.36085e-29	0	3.38518e-05	0.000397475	0.000269769	1.47666e-05	0.0169743	1.18511e-08	0.00192752	0	0	6.55513e-29	0	0	6.28874e-29	0
Organism|Lumen|Stomach|Gastric emptying time	0	6.42902e-29	0	0	0	1.48609e-29	5.44586e-29	0.561403	0.0239862	0.348617	0.601067	0.168827	0.580627	0.0994477	0	0	9.18152e-30	0	1.19123e-28	3.4973e-29	3.08599e-29	0	0	0	0	0	0	0	0	1.08088e-27	1.06715e-29	0	5.56662e-29	1.3086e-28	8.5688e-30	0.100955	0.00456582	0.0101981	0.0660269	0.108827	0.0326063	0.202606	0	1.51933e-28	1.63878e-29	0	2.33987e-29	1.57218e-29	1.31763e-29
Organism|Lumen|Stomach|GET of non-disintegrated moiety	0	0	0	0	0	0	0	0	0	0	0	0	0	0	0	0	0	0	0	0	0	0	0	0	0	0	0	0	0	0	0	0	0	0	0	0	0	0	0	0	0	0.000656108	0	0	0	0	0	0	0
Organism|Lumen|Stomach|GET_alpha (Weibull function) variability factor	0	0	0	0	0	0	0	0	0	0	0	0	0	0	0	0	0	0	0	0	0	0	0	0	0	0	0	0	0	0	0	0	0	0	0	0	0	0	0	0	0	0	0	0	0	0	0	0	0
Organism|Lumen|Stomach|GET_beta (Weibull function) variability factor	0	0	0	0	0	0	0	0	0	0	0	0	0	0	0	0	0	0	0	0	0	0	0	0	0	0	0	0	0	0	0	0	0	0	0	0	0	0	0	0	0	0	0	0	0	0	0	0	0
Organism|Lumen|Stomach|Inverse rate of inflow of liquid into stomach	0	6.42902e-29	0	0	0	1.48609e-29	1.36147e-29	0.00394066	0.028698	0.063119	0.0013907	9.47793e-07	5.2174e-06	0.0543344	0	5.70299e-29	8.26337e-29	0	1.32359e-29	3.4973e-29	7.71497e-30	0	0	0	0	0	5.28103e-30	0	0	3.44667e-27	1.06715e-29	0	0	8.17872e-30	3.42752e-29	2.36965e-05	5.25196e-05	0.000150273	8.56054e-06	0.0120414	5.25856e-06	0.0193583	0	5.46958e-29	1.63878e-29	0	9.3595e-29	1.41497e-28	5.27051e-29
Organism|Lumen|Stomach|Length	0	0	0	0	0	1.48609e-29	0	0.00238375	0.0185366	0.0275985	0.000884871	0.000583809	0.00220812	0.00728575	0	0	3.67261e-29	0	0	3.4973e-29	0	0	0	0	0	0	5.28103e-30	0	0	0	0	0	0	7.36085e-29	0	3.38518e-05	0.000397475	0.000269769	1.47666e-05	0.0169741	1.18511e-08	0.00192752	0	0	6.55513e-29	0	0	6.28874e-29	0
Organism|Lumen|Stomach|pH in fasted state	0	0	0	0	0	0	0	0	0	0	0	0	0	0	0	0	0	0	0	0	0	0	0	0	0	0	0	0	0	0	0	0	0	0	0	0	0	0	0	0	0	0	0	0	0	0	0	0	0
Organism|Lumen|Stomach|Proximal radius	0	0	0	0	0	0	0	0.00230466	0.0179124	0.0266654	7.09592e-05	0.000566035	0.00213367	0.00692268	0	0	9.18152e-30	0	0	0	0	0	0	0	0	0	5.28103e-30	0	0	0	1.06715e-29	0	0	3.27149e-29	0	3.26403e-05	0.000383652	0.00026037	1.91174e-06	0.0163904	1.16363e-08	0.00185514	0	0	1.63878e-29	0	0	1.57218e-29	0
Organism|Lumen|Transcellular absorption sink condition	0	0	0	0	0	0	0	0	0	0	0	0	0	0	0	0	0	0	0	0	0	0	0	0	0	0	0	0	0	0	0	0	0	0	0	0	0	0	0	0	0	0	0	0	0	0	0	0	0
Organism|Lumen|UpperIleum|Default thickness of gut wall	0	#NUM!	0	0	0	0	0	0	#NUM!	0	0	0	0	0	0	#NUM!	0	0	0	0	0	0	#NUM!	0	0	0	0	0	0	#NUM!	0	0	0	0	0	0	#NUM!	0	0	0	0	0	0	#NUM!	0	0	0	0	0
Organism|Lumen|UpperIleum|Distal radius	8.56202e-13	#NUM!	1.39464e-06	6.04121e-12	1.73797e-12	1.11057e-06	4.80268e-15	4.93128e-05	#NUM!	9.06617e-05	0.0140662	8.13616e-06	0.00536095	0.000182501	1.72237e-10	#NUM!	4.16498e-08	3.95064e-11	5.63819e-08	2.1348e-06	2.66963e-11	1.49629e-10	#NUM!	3.56706e-08	1.40026e-11	1.58739e-10	2.31781e-07	1.7919e-14	4.60282e-10	#NUM!	4.468e-08	4.93358e-11	3.25139e-10	1.90379e-07	1.20579e-12	4.59702e-10	#NUM!	3.80589e-07	8.63038e-09	0.000112052	1.2039e-05	2.19355e-05	2.1636e-12	#NUM!	3.26722e-08	1.00117e-10	9.4618e-08	2.63705e-06	4.59215e-11
Organism|Lumen|UpperIleum|Effective surface area enhancement factor	1.16372e-19	2.07935e-10	5.14556e-11	2.13027e-11	3.67779e-13	7.15714e-09	8.19779e-15	0.000203029	0.574394	0.00041513	0.0602109	2.61161e-05	0.0213543	0.00136544	1.06404e-14	1.22512e-09	7.57354e-10	1.82937e-10	1.8151e-07	2.04729e-09	3.88275e-11	0	0	0	0	0	0	0	4.66331e-17	5.81296e-12	1.19042e-11	3.6472e-10	5.08634e-10	2.3442e-07	9.11214e-14	6.48887e-08	4.6932e-05	5.31824e-06	3.21926e-06	0.000345803	1.36394e-08	0.00014661	7.52187e-18	3.38662e-09	2.13659e-10	5.69731e-10	3.73602e-07	7.75237e-10	9.09587e-11
Organism|Lumen|UpperIleum|Fractional steady state fill level	0	0	0	0	0	0	0	0.00022052	0.000445901	0.000445242	0.0664422	3.66919e-05	0.0236082	5.04682e-06	0	0	0	0	0	0	0	0	0	0	0	0	0	0	0	0	0	0	0	0	0	6.58315e-08	3.95584e-05	5.92762e-06	2.69225e-06	0.000331981	1.29822e-08	0.000160178	0	0	0	0	0	0	0
Organism|Lumen|UpperIleum|Intestinal transit rate	0	0	0	0	0	0	0	0.00021893	3.28668e-06	0.000431652	0.059685	3.36202e-05	0.0227753	8.848e-07	0	0	0	0	0	0	0	0	0	0	0	0	0	0	0	0	0	0	0	0	0	4.8157e-08	5.27671e-07	3.72953e-06	1.75934e-07	5.67129e-05	1.31824e-09	9.96019e-05	0	0	0	0	0	0	0
Organism|Lumen|UpperIleum|Length	3.71147e-12	#NUM!	5.63272e-06	4.27676e-11	1.84698e-11	4.42874e-06	2.34089e-15	2.88089e-08	#NUM!	8.52419e-07	3.1403e-05	5.29504e-08	3.64918e-07	0.00104521	7.54372e-10	#NUM!	1.65405e-07	2.2012e-10	2.37403e-07	8.53402e-06	1.69795e-10	7.28793e-10	#NUM!	1.45385e-07	2.61928e-12	2.68056e-09	9.2847e-07	1.19643e-12	1.98386e-09	#NUM!	1.7825e-07	4.9691e-11	1.79143e-09	7.37664e-07	1.31638e-11	4.21605e-08	#NUM!	1.28659e-06	1.20831e-06	3.23354e-06	5.02652e-05	2.18657e-08	9.62897e-12	#NUM!	1.30102e-07	5.10439e-10	3.98741e-07	1.05523e-05	2.85942e-10
Organism|Lumen|UpperIleum|Microvilli factor	1.31181e-19	2.28581e-10	5.6417e-11	2.32742e-11	4.06176e-13	6.58011e-09	9.02797e-15	3.10523e-08	0.000611163	8.45983e-08	1.08246e-07	1.85677e-07	2.56674e-09	6.38603e-06	1.17009e-14	1.33113e-09	7.28017e-10	1.96091e-10	1.93739e-07	1.86061e-09	4.14691e-11	0	0	0	0	0	0	0	5.16576e-17	6.4348e-12	1.3123e-11	4.02809e-10	5.62699e-10	2.35198e-07	1.00814e-13	5.67808e-13	1.55689e-08	2.1649e-11	8.73684e-11	5.07417e-09	6.50547e-15	1.1708e-10	8.31325e-18	3.62981e-09	1.72089e-10	5.97672e-10	3.89693e-07	7.02196e-10	9.48133e-11
Organism|Lumen|UpperIleum|pH	0	0	0	0	0	0	0	0	0.00648911	0	0	0	0	2.8164e-09	0	0	0	0	0	0	0	0	0	0	0	0	0	0	0	0	0	0	0	0	0	0	0	0	0	0	0	0	0	0	0	0	0	0	0
Organism|Lumen|UpperIleum|Proximal radius	8.56202e-13	#NUM!	1.39464e-06	6.04121e-12	1.80495e-12	1.11057e-06	3.93484e-15	4.93128e-05	#NUM!	9.06617e-05	0.0140662	8.46918e-06	0.00536095	0.000295881	1.72237e-10	#NUM!	4.16498e-08	3.95064e-11	5.77538e-08	2.1348e-06	4.93822e-11	1.49629e-10	#NUM!	3.56706e-08	1.40026e-11	1.66458e-10	2.31781e-07	8.33047e-14	4.60282e-10	#NUM!	4.468e-08	4.93358e-11	3.34205e-10	1.90379e-07	2.60777e-12	4.59702e-10	#NUM!	3.80589e-07	8.63038e-09	0.00011642	1.2039e-05	5.88361e-05	2.1636e-12	#NUM!	3.26722e-08	1.00117e-10	9.69213e-08	2.63705e-06	8.44738e-11
Organism|Lumen|UpperJejunum|Default thickness of gut wall	0	#NUM!	0	0	0	0	0	0	#NUM!	0	0	0	0	0	0	#NUM!	0	0	0	0	0	0	#NUM!	0	0	0	0	0	0	#NUM!	0	0	0	0	0	0	#NUM!	0	0	0	0	0	0	#NUM!	0	0	0	0	0
Organism|Lumen|UpperJejunum|Distal radius	8.02739e-13	#NUM!	1.50637e-06	1.02336e-11	6.02537e-11	2.70392e-06	5.64177e-11	0.0383613	#NUM!	0.0886947	0.0203047	0.00068711	0.00420989	0.0895852	1.1835e-10	#NUM!	4.25826e-08	5.00325e-11	4.71231e-06	3.19825e-06	2.23455e-08	1.50342e-12	#NUM!	3.80793e-08	1.0108e-10	4.27821e-09	2.85322e-07	5.13319e-11	5.63032e-10	#NUM!	2.08035e-07	1.40846e-09	2.28635e-08	2.82785e-06	5.15075e-10	6.33637e-05	#NUM!	0.000785016	1.40968e-05	0.000288976	8.01494e-06	0.00155585	1.30432e-12	#NUM!	1.50717e-08	1.2071e-10	7.90674e-06	3.40828e-06	4.66824e-08
Organism|Lumen|UpperJejunum|Effective surface area enhancement factor	9.95681e-17	1.83613e-10	1.91027e-10	2.53568e-11	5.36202e-11	9.8173e-07	3.45609e-11	0.146028	0.665933	0.298005	0.0727281	0.00218706	0.0196898	0.461515	7.18063e-12	1.22658e-09	3.7314e-07	1.48392e-10	2.02033e-05	2.01512e-07	1.12194e-07	0	0	0	0	0	0	0	2.88381e-14	5.16724e-12	1.12171e-09	5.2835e-10	7.51648e-08	5.11182e-06	3.07963e-10	4.49864e-05	0.000530383	0.000775864	1.32339e-05	0.0207879	2.8729e-07	0.0142281	5.05026e-15	3.60267e-09	5.66433e-07	3.15117e-10	3.48837e-05	5.88285e-08	2.34856e-07
Organism|Lumen|UpperJejunum|Fractional steady state fill level	0	0	0	0	0	0	0	0.174118	0.347163	0.376925	0.086805	0.00295079	0.0220837	0.518343	0	0	9.18152e-30	0	0	8.74324e-30	0	0	0	0	0	0	0	0	0	0	1.06715e-29	0	0	8.17872e-30	0	0.000120708	0.000908084	0.0012576	1.00324e-05	0.00767836	4.33812e-07	0.0132841	0	0	6.55513e-29	0	0	2.5155e-28	0
Organism|Lumen|UpperJejunum|Intestinal transit rate	0	0	0	0	0	0	0	0.132759	0.406504	0.235015	0.0830196	0.00284115	0.0214629	0.510063	0	0	0	0	0	0	0	0	0	0	0	0	0	0	0	0	1.06715e-29	0	0	7.36085e-29	0	1.59307e-06	7.27804e-05	0.00028505	5.66263e-06	0.00470391	2.11772e-07	0.00320423	0	0	1.63878e-29	0	0	0	0
Organism|Lumen|UpperJejunum|Length	6.20912e-13	#NUM!	5.97152e-06	5.74889e-11	6.58751e-10	1.11612e-05	3.52529e-10	7.96058e-07	#NUM!	0.00025863	3.03201e-05	1.63506e-05	4.18032e-05	0.00612157	3.36948e-11	#NUM!	1.19087e-07	2.49999e-10	2.10652e-05	1.32277e-05	9.86782e-08	1.04322e-09	#NUM!	1.52216e-07	6.04312e-10	8.3954e-08	1.18707e-06	7.52805e-10	8.26365e-10	#NUM!	7.11462e-07	6.50535e-09	1.23793e-07	1.14512e-05	3.71581e-09	3.6381e-05	#NUM!	0.000438129	3.98185e-05	0.00348263	4.10291e-05	0.00062105	4.29859e-14	#NUM!	3.14999e-08	5.71524e-10	3.54587e-05	1.40962e-05	2.02843e-07
Organism|Lumen|UpperJejunum|Microvilli factor	1.10229e-16	2.01901e-10	2.10478e-10	2.73296e-11	5.91365e-11	9.03445e-07	3.79997e-11	3.7278e-06	0.000394522	7.12863e-06	8.11722e-08	7.31474e-06	2.56109e-10	0.0014588	7.90545e-12	1.33355e-09	3.9295e-07	1.54664e-10	2.12736e-05	1.82002e-07	1.19016e-07	0	0	0	0	0	0	0	3.19452e-14	5.72035e-12	1.24029e-09	5.81477e-10	8.30986e-08	5.22147e-06	3.40615e-10	4.77513e-09	2.62072e-07	1.57004e-07	4.61271e-09	1.7519e-07	2.01315e-13	6.32954e-09	5.57075e-15	3.86526e-09	5.76244e-07	3.17975e-10	3.56913e-05	5.29131e-08	2.42471e-07
Organism|Lumen|UpperJejunum|pH	0	0	0	0	0	0	0	0	6.71455e-06	0	0	0	0	0	0	0	0	0	0	0	0	0	0	0	0	0	0	0	0	0	0	0	0	0	0	0	0	0	0	0	0	0	0	0	0	0	0	0	0
Organism|Lumen|UpperJejunum|Proximal radius	8.02739e-13	#NUM!	1.50637e-06	1.02336e-11	7.62321e-11	2.70392e-06	5.64177e-11	0.0383613	#NUM!	0.0886947	0.0203047	0.000884332	0.00420989	0.0895852	1.1835e-10	#NUM!	4.25826e-08	5.00325e-11	5.50109e-06	3.19825e-06	2.23455e-08	1.50342e-12	#NUM!	3.80793e-08	1.0108e-10	5.82288e-09	2.85322e-07	5.13319e-11	5.63032e-10	#NUM!	2.08035e-07	1.40846e-09	2.70851e-08	2.82785e-06	5.15075e-10	6.33637e-05	#NUM!	0.000785016	1.40968e-05	0.000437342	8.01494e-06	0.00155585	1.30432e-12	#NUM!	1.50717e-08	1.2071e-10	9.23241e-06	3.40828e-06	4.66824e-08
Organism|Lung|Acidic phospholipids [mg/g] - RR	0	0	0	0	0	0	0	0	0	0	0	0	0	0	0	0	0	0	0	0	0	0	0	0	0	0	0	0	0	0	0	0	0	0	0	0	0	0	0	0	0	0	0	0	0	0	0	0	0
Organism|Lung|Albumin ratio (tissue/plasma)	0	0	0	0	0	0	0	0	0	0	0	0	0	0	0	0	0	0	0	0	0	0	0	0	0	0	0	0	0	0	0	0	0	0	0	0	0	0	0	0	0	0	0	0	0	0	0	0	0
Organism|Lung|Albumin ratio (tissue/plasma)-PT	0	0	0	0	0	0	0	0	0	0	0	0	0	0	0	0	0	0	0	0	0	0	0	0	0	0	0	0	0	0	0	0	0	0	0	0	0	0	0	0	0	0	0	0	0	0	0	0	0
Organism|Lung|Allometric scale factor	0	0	0	0	0	0	0	0	0	0	0	0	0	0	0	0	0	0	0	0	0	0	0	0	0	0	0	0	0	0	0	0	0	0	0	0	0	0	0	0	0	0	0	0	0	0	0	0	0
Organism|Lung|Flow fraction via large pores	0	0	0	0	0	0	0	0	0	0	0	0	0	0	0	0	0	0	0	0	0	1.67801e-07	2.85371e-06	1.18528e-06	2.65381e-06	5.96824e-08	8.42658e-08	7.11543e-08	0	0	0	0	0	0	0	0	0	0	0	0	0	0	0	0	0	0	0	0	0
Organism|Lung|Fluid recirculation flow proportionality factor	0	0	0	0	0	0	0	0	0	0	0	0	#NUM!	0	0	0	0	0	0	#NUM!	0	1.07304e-16	6.50513e-14	8.34012e-18	5.80015e-17	8.48163e-15	1.92021e-16	1.17117e-15	0	0	0	0	0	0	0	0	0	0	0	0	0	0	0	0	0	0	0	#NUM!	0
Organism|Lung|Fraction interstitial	5.29908e-05	5.76135e-05	4.06155e-05	0.000263194	1.39231e-07	2.70808e-06	8.12083e-07	1.56387e-11	2.0497e-08	1.45559e-10	2.38531e-09	1.42579e-09	4.29263e-09	1.64072e-08	3.63174e-06	0.000198581	1.67665e-06	0.000540693	2.95704e-08	8.40258e-07	6.07046e-07	1.74851e-05	5.68806e-05	3.50268e-05	0.000131901	6.10118e-06	4.91952e-06	5.53296e-06	2.17432e-05	0.000264949	5.27427e-05	0.00010804	3.83979e-06	1.29637e-05	5.01367e-06	8.68035e-10	2.81247e-08	7.91779e-08	5.96661e-09	8.15365e-11	5.86651e-10	2.54319e-11	5.07686e-05	9.1007e-05	8.66319e-07	0.000284552	1.0378e-08	1.17948e-07	3.44395e-07
Organism|Lung|Fraction of blood for sampling	0	0	0	0	0	0	0	0	0	0	0	0	0	0	0	0	0	0	0	0	0	0	0	0	0	0	0	0	0	0	0	0	0	0	0	0	0	0	0	0	0	0	0	0	0	0	0	0	0
Organism|Lung|Fraction vascular	0.000867846	0.000611029	0.000417634	0.00378304	3.59349e-05	3.43788e-05	2.60047e-05	2.20136e-08	2.63384e-05	3.53175e-06	9.09643e-06	5.11386e-07	5.90929e-08	5.40572e-07	8.10065e-05	0.00163239	1.88455e-05	0.00579952	7.82613e-07	1.09036e-05	6.58799e-06	0.000983327	0.0479163	0.0179586	0.017087	0.000295922	0.00115673	0.000478103	0.000199502	0.00221714	0.000653352	0.00128522	3.91137e-05	0.000137236	5.38089e-05	8.24956e-10	3.23398e-08	7.44286e-08	1.15343e-09	9.77097e-11	7.82291e-11	8.12876e-11	0.000631325	0.000718908	1.15424e-05	0.00296689	1.18495e-09	1.25588e-06	5.35488e-06
Organism|Lung|Hydraulic conductivity	0	0	0	0	0	0	0	0	0	0	0	0	0	0	0	0	0	0	0	0	0	8.30114e-05	0.00138453	0.000576523	0.00129981	2.95494e-05	4.13282e-05	3.50443e-05	0	0	0	0	0	0	0	0	0	0	0	0	0	0	0	0	0	0	0	0	0
Organism|Lung|Intracellular|pH	0	0	0	0	0	0	0	0	0	0	0	0	0	0	0	0	0	0	0	0	0	0	0	0	0	0	0	0	0	0	0	0	0	0	0	0	0	0	0	0	0	0	0	0	0	0	0	0	0
Organism|Lung|Lipoprotein ratio (tissue/plasma)	0	0	0	0	0	0	0	0	0	0	0	0	0	0	0	0	0	0	0	0	0	0	0	0	0	0	0	0	0	0	0	0	0	0	0	0	0	0	0	0	0	0	0	0	0	0	0	0	0
Organism|Lung|Lymph flow proportionality factor	0	0	0	0	0	0	0	0	0	0	0	0	#NUM!	0	0	0	0	0	0	#NUM!	0	3.64106e-11	7.69155e-13	9.21756e-14	8.73722e-11	6.60242e-11	1.98422e-12	9.93332e-12	0	0	0	0	0	0	0	0	0	0	0	0	0	0	0	0	0	0	0	#NUM!	0
Organism|Lung|Organ volume mouse	0	0	0	0	0	0	0	0	0	0	0	0	#NUM!	0	0	0	0	0	0	#NUM!	0	1.55792e-17	1.09961e-16	2.25575e-17	6.71602e-18	9.73244e-16	2.23616e-17	1.34249e-16	0	0	0	0	0	0	0	0	0	0	0	0	0	0	0	0	0	0	0	#NUM!	0
Organism|Lung|Radius (large pores)	0	0	0	0	0	0	0	0	0	0	0	0	0	0	0	0	0	0	0	0	0	1.15577e-08	1.96024e-07	8.15247e-08	1.82566e-07	4.11245e-09	5.80409e-09	4.90127e-09	0	0	0	0	0	0	0	0	0	0	0	0	0	0	0	0	0	0	0	0	0
Organism|Lung|Radius (small pores)	0	0	0	0	0	0	0	0	0	0	0	0	0	0	0	0	0	0	0	0	0	1.47623e-07	2.34336e-06	9.82639e-07	2.19985e-06	5.60308e-08	7.63772e-08	6.44438e-08	0	0	0	0	0	0	0	0	0	0	0	0	0	0	0	0	0	0	0	0	0
Organism|Lung|Volume	0.00101097	0.000432255	0.000322294	0.004757	8.43444e-05	2.49445e-05	5.83952e-05	3.04217e-05	4.16674e-06	7.17082e-05	0.000122524	1.3683e-05	3.12312e-05	5.67369e-06	0.000147257	0.00293118	0.000406013	0.0114298	3.31466e-05	8.52307e-05	5.35102e-05	0.000824893	0.0437913	0.0158128	0.0157729	0.000216643	0.000854895	0.000385776	0.00015447	0.00220225	0.000384839	0.0009604	1.80967e-05	7.7938e-05	3.18174e-05	9.06314e-06	2.26391e-09	8.20925e-05	4.77234e-05	1.27828e-05	1.52315e-05	6.89712e-06	0.00120768	0.00264545	0.000369931	0.0104101	1.96665e-05	6.69853e-05	3.63554e-05
Organism|MeanBW	0	0	0	0	0	0	0	0	0	0	0	0	0	0	0	0	0	0	0	0	0	0	0	0	0	0	0	0	0	0	0	0	0	0	0	0	0	0	0	0	0	0	0	0	0	0	0	0	0
Organism|Muscle|Acidic phospholipids [mg/g] - RR	0	0	0	0	0	0	0	0	0	0	0	0	0	0	0	0	0	0	0	0	0	0	0	0	0	0	0	0	0	0	0	0	0	0	0	0	0	0	0	0	0	0	0	0	0	0	0	0	0
Organism|Muscle|Albumin ratio (tissue/plasma)	0	0	0	0	0	0	0	0	0	0	0	0	0	0	0	0	0	0	0	0	0	0	0	0	0	0	0	0	0	0	0	0	0	0	0	0	0	0	0	0	0	0	0	0	0	0	0	0	0
Organism|Muscle|Albumin ratio (tissue/plasma)-PT	0	0	0	0	0	0	0	0	0	0	0	0	0	0	0	0	0	0	0	0	0	0	0	0	0	0	0	0	0	0	0	0	0	0	0	0	0	0	0	0	0	0	0	0	0	0	0	0	0
Organism|Muscle|Allometric scale factor	0	0	0	0	0	0	0	0	0	0	0	0	0	0	0	0	0	0	0	0	0	0	0	0	0	0	0	0	0	0	0	0	0	0	0	0	0	0	0	0	0	0	0	0	0	0	0	0	0
Organism|Muscle|Flow fraction via large pores	0	0	0	0	0	0	0	0	0	0	0	0	0	0	0	0	0	0	0	0	0	6.70802e-06	3.73306e-06	3.60078e-06	2.98866e-06	6.58881e-06	3.17869e-06	3.73622e-06	0	0	0	0	0	0	0	0	0	0	0	0	0	0	0	0	0	0	0	0	0
Organism|Muscle|Fluid recirculation flow proportionality factor	0	0	0	0	0	0	0	0	0	0	0	0	#NUM!	0	0	0	0	0	0	#NUM!	0	8.14102e-12	1.67476e-13	7.97622e-13	1.05694e-12	1.03002e-09	2.07682e-11	3.08381e-11	0	0	0	0	0	0	0	0	0	0	0	0	0	0	0	0	0	0	0	#NUM!	0
Organism|Muscle|Fraction interstitial	0.035234	0.0192983	0.0238002	0.0166616	0.0126357	0.00528572	0.00683568	7.55497e-06	1.14999e-05	5.54681e-06	9.58951e-07	1.43942e-09	9.57232e-06	2.60045e-05	0.00829076	0.00696022	0.00047796	0.00469024	0.000214713	0.00129196	0.000203588	1.39403e-06	2.59565e-07	5.42238e-07	5.22495e-07	1.72635e-06	6.96055e-07	7.00912e-07	0.0483385	0.0411854	0.0256194	0.0349832	0.0192285	0.0326973	0.0316116	6.52415e-06	6.3236e-06	8.81323e-06	4.18754e-06	2.77201e-06	7.48659e-06	2.16769e-06	0.0125411	0.00183674	0.000385484	0.000824923	0.000122883	0.000595596	0.000146021
Organism|Muscle|Fraction of blood for sampling	0	0	0	0	0	0	0	0	0	0	0	0	0	0	0	0	0	0	0	0	0	0	0	0	0	0	0	0	0	0	0	0	0	0	0	0	0	0	0	0	0	0	0	0	0	0	0	0	0
Organism|Muscle|Fraction vascular	0.000867324	0.000363204	0.000525778	0.00052256	0.000288504	0.000267067	0.000166497	1.77941e-05	0.000187494	1.54579e-05	2.05147e-05	9.21755e-06	1.26665e-05	0.000196722	0.000417619	0.000207437	5.90454e-05	0.000189631	7.62897e-05	0.000167248	8.4159e-05	0.0513346	0.0484298	0.0464254	0.0351572	0.0321623	0.0247369	0.0342244	0.00130567	0.000556053	0.00114944	0.00111853	0.000659671	0.00126476	0.000965212	8.82978e-08	4.27919e-08	1.32406e-07	4.5146e-08	8.07526e-08	9.92375e-08	8.06043e-08	0.000396368	8.19538e-05	4.92331e-05	4.77449e-05	5.48893e-05	0.000128012	6.37971e-05
Organism|Muscle|Hydraulic conductivity	0	0	0	0	0	0	0	0	0	0	0	0	0	0	0	0	0	0	0	0	0	0.00323045	0.00179468	0.00173097	0.001438	0.00316066	0.00153027	0.00179794	0	0	0	0	0	0	0	0	0	0	0	0	0	0	0	0	0	0	0	0	0
Organism|Muscle|Intracellular|pH	0	0	0	0	0	0	0	0	0	0	0	0	0	0	0	0	0	0	0	0	0	0	0	0	0	0	0	0	0	0	0	0	0	0	0	0	0	0	0	0	0	0	0	0	0	0	0	0	0
Organism|Muscle|Lipoprotein ratio (tissue/plasma)	0	0	0	0	0	0	0	0	0	0	0	0	0	0	0	0	0	0	0	0	0	0	0	0	0	0	0	0	0	0	0	0	0	0	0	0	0	0	0	0	0	0	0	0	0	0	0	0	0
Organism|Muscle|Lymph flow proportionality factor	0	0	0	0	0	0	0	0	0	0	0	0	#NUM!	0	0	0	0	0	0	#NUM!	0	1.04631e-09	5.08279e-09	1.27759e-08	1.96631e-10	8.16745e-10	9.21993e-09	2.11475e-09	0	0	0	0	0	0	0	0	0	0	0	0	0	0	0	0	0	0	0	#NUM!	0
Organism|Muscle|Organ volume mouse	0	0	0	0	0	0	0	0	0	0	0	0	#NUM!	0	0	0	0	0	0	#NUM!	0	9.31926e-13	1.74617e-14	9.15762e-14	1.21368e-13	1.19288e-10	2.38986e-12	3.55074e-12	0	0	0	0	0	0	0	0	0	0	0	0	0	0	0	0	0	0	0	#NUM!	0
Organism|Muscle|Peripheral blood flow fraction	0.0648052	0.0448102	0.1593	0.0469716	0.0794617	0.0724469	0.0471929	0.123339	0.57626	0.0882045	0.0915566	0.0961424	0.0904274	0.446748	0.0485187	0.0314457	0.0536964	0.0314239	0.0253963	0.0461635	0.0171845	0.109737	0.0755162	0.0957062	0.0466382	0.0917623	0.0871105	0.0647728	0.0784196	0.0567758	0.147377	0.0631491	0.0935459	0.101338	0.0760428	0.0469503	0.0326755	0.0952962	0.033291	0.0351123	0.0618259	0.0482537	0.048198	0.0213733	0.0464325	0.019615	0.0261075	0.0350896	0.01448
Organism|Muscle|Radius (large pores)	0	0	0	0	0	0	0	0	0	0	0	0	0	0	0	0	0	0	0	0	0	4.60598e-07	2.56665e-07	2.47527e-07	2.05388e-07	4.33677e-07	2.17318e-07	2.55455e-07	0	0	0	0	0	0	0	0	0	0	0	0	0	0	0	0	0	0	0	0	0
Organism|Muscle|Radius (small pores)	0	0	0	0	0	0	0	0	0	0	0	0	0	0	0	0	0	0	0	0	0	6.05484e-06	3.16393e-06	3.13287e-06	2.54479e-06	5.78533e-06	2.98476e-06	3.24782e-06	0	0	0	0	0	0	0	0	0	0	0	0	0	0	0	0	0	0	0	0	0
Organism|Muscle|Specific blood flow rate	0.00442368	8.08078e-05	0.013009	0.00186326	0.0108435	0.000747466	0.000357959	0.000272233	0.0115085	0.000769613	0.00100613	1.27552e-05	0.000498575	0.0157215	0.00244531	0.00308358	0.00431829	0.00100803	0.0086838	0.00670536	0.0139013	0.000716883	0.0174064	0.0146441	0.000514357	0.00118761	0.000581984	0.00156787	2.10279e-05	5.91389e-05	0.000781798	0.000731897	0.00161937	0.000243318	0.000668216	0.000522915	0.00477759	0.000165303	0.000972454	0.000200617	4.85184e-05	0.00150825	0.000661566	0.00774119	0.00762288	0.00147355	0.0103485	0.0130934	0.019399
Organism|Muscle|Volume	0.124882	0.0639708	0.0542572	0.0931023	0.127889	0.106375	0.148921	0.180711	0.0118508	0.0711651	0.136283	0.203984	0.189112	0.0114815	0.079184	0.0567453	0.0152151	0.0892459	0.0487379	0.0750667	0.0832227	0.100877	0.133182	0.087617	0.0845991	0.110317	0.167403	0.156025	0.071512	0.0549503	0.0400498	0.0639117	0.0954404	0.0867481	0.113667	0.0567902	0.0292763	0.012077	0.0488395	0.10784	0.0756453	0.166381	0.126943	0.0543433	0.00870731	0.0879124	0.0423422	0.0589456	0.0730599
Organism|Pancreas|Acidic phospholipids [mg/g] - RR	0	0	0	0	0	0	0	0	0	0	0	0	0	0	0	0	0	0	0	0	0	0	0	0	0	0	0	0	0	0	0	0	0	0	0	0	0	0	0	0	0	0	0	0	0	0	0	0	0
Organism|Pancreas|Albumin ratio (tissue/plasma)	0	0	0	0	0	0	0	0	0	0	0	0	0	0	0	0	0	0	0	0	0	0	0	0	0	0	0	0	0	0	0	0	0	0	0	0	0	0	0	0	0	0	0	0	0	0	0	0	0
Organism|Pancreas|Albumin ratio (tissue/plasma)-PT	0	0	0	0	0	0	0	0	0	0	0	0	0	0	0	0	0	0	0	0	0	0	0	0	0	0	0	0	0	0	0	0	0	0	0	0	0	0	0	0	0	0	0	0	0	0	0	0	0
Organism|Pancreas|Allometric scale factor	0	0	0	0	0	0	0	0	0	0	0	0	0	0	0	0	0	0	0	0	0	0	0	0	0	0	0	0	0	0	0	0	0	0	0	0	0	0	0	0	0	0	0	0	0	0	0	0	0
Organism|Pancreas|Flow fraction via large pores	0	0	0	0	0	0	0	0	0	0	0	0	0	0	0	0	0	0	0	0	0	2.19885e-10	1.6381e-15	8.38156e-13	5.09871e-12	2.91931e-10	1.03844e-11	2.86142e-11	0	0	0	0	0	0	0	0	0	0	0	0	0	0	0	0	0	0	0	0	0
Organism|Pancreas|Fluid recirculation flow proportionality factor	0	0	0	0	0	0	0	0	0	0	0	0	#NUM!	0	0	0	0	0	0	#NUM!	0	3.9262e-16	2.04281e-14	2.69783e-20	5.01722e-19	4.72273e-16	1.66878e-17	8.49877e-18	0	0	0	0	0	0	0	0	0	0	0	0	0	0	0	0	0	0	0	#NUM!	0
Organism|Pancreas|Fraction interstitial	2.2942e-11	2.3111e-10	9.88055e-09	9.18455e-11	6.40068e-12	4.53279e-09	1.52593e-10	3.33346e-11	6.30738e-10	1.83568e-10	4.35387e-10	3.87643e-12	3.02549e-11	5.66085e-09	5.25778e-09	3.25701e-10	1.37681e-07	1.43618e-10	1.52976e-08	6.74453e-09	1.10201e-08	6.90366e-08	2.27691e-11	4.38243e-10	3.4638e-09	1.97986e-08	1.39288e-09	2.62604e-09	2.72563e-08	8.78582e-10	1.82608e-07	2.00113e-08	1.85963e-08	2.04094e-08	1.41682e-08	3.2139e-08	1.29733e-07	2.0311e-07	1.18505e-07	4.77312e-08	1.12046e-08	2.35768e-09	3.13172e-11	3.28837e-10	1.1899e-07	1.5221e-10	1.52357e-08	6.61781e-09	1.08273e-08
Organism|Pancreas|Fraction of blood for sampling	0	0	0	0	0	0	0	0	0	0	0	0	0	0	0	0	0	0	0	0	0	0	0	0	0	0	0	0	0	0	0	0	0	0	0	0	0	0	0	0	0	0	0	0	0	0	0	0	0
Organism|Pancreas|Fraction vascular	2.32884e-09	4.58937e-08	3.77649e-07	1.64829e-08	3.41313e-09	3.95081e-08	6.9969e-08	6.0455e-10	2.33343e-09	1.6913e-09	9.90008e-09	1.6163e-09	1.66288e-10	1.90051e-08	1.61241e-07	2.45756e-08	2.49839e-07	2.15742e-08	2.34687e-07	4.86227e-08	2.79692e-07	6.00023e-06	3.33347e-10	6.54162e-08	3.2141e-07	4.73709e-06	2.77001e-07	7.2818e-07	5.43893e-09	5.14927e-10	1.79882e-07	4.84179e-09	8.33589e-09	1.20317e-08	8.64049e-09	6.86955e-08	3.42989e-07	4.2413e-07	2.48526e-07	1.02136e-07	2.35425e-08	5.02173e-09	8.88191e-09	1.35926e-08	2.11495e-07	1.49136e-08	1.44127e-07	3.64051e-08	1.56441e-07
Organism|Pancreas|Hydraulic conductivity	0	0	0	0	0	0	0	0	0	0	0	0	0	0	0	0	0	0	0	0	0	1.14383e-07	1.17754e-12	4.13492e-10	2.51316e-09	1.45273e-07	5.25133e-09	1.41486e-08	0	0	0	0	0	0	0	0	0	0	0	0	0	0	0	0	0	0	0	0	0
Organism|Pancreas|Intracellular|pH	0	0	0	0	0	0	0	0	0	0	0	0	0	0	0	0	0	0	0	0	0	0	0	0	0	0	0	0	0	0	0	0	0	0	0	0	0	0	0	0	0	0	0	0	0	0	0	0	0
Organism|Pancreas|Lipoprotein ratio (tissue/plasma)	0	0	0	0	0	0	0	0	0	0	0	0	0	0	0	0	0	0	0	0	0	0	0	0	0	0	0	0	0	0	0	0	0	0	0	0	0	0	0	0	0	0	0	0	0	0	0	0	0
Organism|Pancreas|Lymph flow proportionality factor	0	0	0	0	0	0	0	0	0	0	0	0	#NUM!	0	0	0	0	0	0	#NUM!	0	9.89155e-09	7.12641e-11	5.62987e-10	2.11688e-09	1.75545e-08	1.58303e-09	1.05798e-08	0	0	0	0	0	0	0	0	0	0	0	0	0	0	0	0	0	0	0	#NUM!	0
Organism|Pancreas|Organ volume mouse	0	0	0	0	0	0	0	0	0	0	0	0	#NUM!	0	0	0	0	0	0	#NUM!	0	3.04869e-17	2.04278e-14	2.87615e-21	6.34869e-20	5.42251e-17	1.91555e-18	9.75476e-19	0	0	0	0	0	0	0	0	0	0	0	0	0	0	0	0	0	0	0	#NUM!	0
Organism|Pancreas|Radius (large pores)	0	0	0	0	0	0	0	0	0	0	0	0	0	0	0	0	0	0	0	0	0	1.4004e-11	1.63352e-16	5.74681e-14	3.50017e-13	2.00631e-11	6.98486e-13	1.96892e-12	0	0	0	0	0	0	0	0	0	0	0	0	0	0	0	0	0	0	0	0	0
Organism|Pancreas|Radius (small pores)	0	0	0	0	0	0	0	0	0	0	0	0	0	0	0	0	0	0	0	0	0	7.24314e-10	2.68848e-15	1.15329e-12	6.63887e-12	3.54475e-10	2.12576e-11	3.38754e-11	0	0	0	0	0	0	0	0	0	0	0	0	0	0	0	0	0	0	0	0	0
Organism|Pancreas|Specific blood flow rate	0.000205827	0.000115032	0.000139769	0.000203632	7.37025e-05	2.49648e-06	0.000121284	2.50314e-05	0.000237221	1.6508e-05	2.06681e-05	4.00318e-06	8.76796e-08	0.000123238	0.000297408	0.000133109	3.51831e-08	0.000226435	5.17304e-05	2.41871e-06	9.83457e-05	0.000248535	2.6876e-05	0.00010156	0.000249291	6.88771e-05	9.25286e-06	8.20857e-05	0.000250574	0.000114882	2.30653e-06	0.000165564	5.05739e-05	4.75691e-07	9.84241e-05	6.99135e-06	1.49565e-06	3.61465e-06	4.65042e-06	5.11849e-06	1.779e-07	5.73088e-05	0.000226744	0.000135009	1.4543e-10	0.000233328	4.92358e-05	1.89619e-06	9.42572e-05
Organism|Pancreas|Volume	0.000154313	7.64006e-05	0.000136326	0.000134624	6.34638e-06	5.20794e-06	3.49303e-05	4.69478e-05	0.000260576	4.70822e-05	5.30945e-05	5.74262e-05	2.43802e-06	0.000206409	0.000303892	9.10072e-05	5.13794e-05	0.000154766	2.22349e-05	6.31591e-06	5.56068e-05	0.00026373	6.70213e-06	4.59902e-05	0.00017716	1.79813e-05	4.52218e-06	1.74515e-05	0.00026941	7.52112e-05	5.84308e-05	0.000161741	1.49211e-05	5.93799e-06	4.55433e-05	5.5124e-06	7.53066e-07	0.000126071	3.71419e-07	3.06017e-05	2.01498e-07	9.37628e-05	0.000174216	9.2338e-05	4.45021e-05	0.000160499	2.09837e-05	5.68344e-06	5.21676e-05
Organism|pH (blood cells)	0	0	0	0	0	0	0	0	0	0	0	0	0	0	0	0	0	0	0	0	0	0	0	0	0	0	0	0	0	0	0	0	0	0	0	0	0	0	0	0	0	0	0	0	0	0	0	0	0
Organism|pH (interstitial)	0	0	0	0	0	0	0	0	0	0	0	0	0	0	0	0	0	0	0	0	0	0	0	0	0	0	0	0	0	0	0	0	0	0	0	0	0	0	0	0	0	0	0	0	0	0	0	0	0
Organism|pH (intracellular)	0	0	0	0	0	0	0	0	0	0	0	0	0	0	0	0	0	0	0	0	0	0	0	0	0	0	0	0	0	0	0	0	0	0	0	0	0	0	0	0	0	0	0	0	0	0	0	0	0
Organism|pH (plasma)	0	0	0	0	0	0	0	0	0	0	0	0	0	0	0	0	0	0	0	0	0	0	0	0	0	0	0	0	0	0	0	0	0	0	0	0	0	0	0	0	0	0	0	0	0	0	0	0	0
Organism|PortalVein|Fraction vascular	0	0	0	0	0	0	0	0	0	0	0	0	0	0	0	0	0	0	0	0	0	0	0	0	0	0	0	0	0	0	0	0	0	0	0	0	0	0	0	0	0	0	0	0	0	0	0	0	0
Organism|PortalVein|Volume	0.000152551	2.37634e-05	0.00108907	4.18153e-05	3.66297e-06	0.000339304	3.86388e-05	0.000431123	0.0018006	0.000282636	0.000432431	0.000209113	0.000178922	0.000856007	5.93113e-05	2.08e-05	0.00133268	2.9765e-05	0.000142297	0.000433252	0.000232868	0.000974257	0.000167698	4.15664e-05	5.67312e-09	0.00262597	0.000228019	0.000650507	1.40551e-05	2.94131e-06	0.0012142	0.000195115	0.000113848	0.000387318	0.000131898	1.28009e-05	0.000303998	8.9916e-05	5.44869e-07	2.90648e-05	1.5971e-05	1.44491e-05	0.000127525	1.61498e-05	0.00115897	3.41923e-05	0.000126257	0.000406801	0.000221274
Organism|Protein ratio (interstial/plasma)	0.00502612	0.00386562	0.00381418	0.00503554	0.0044705	0.00223201	0.00404856	3.23063e-06	0.000107447	1.31544e-05	4.84976e-06	3.45831e-07	5.62128e-06	9.78691e-05	0.00395913	0.00571461	0.00423979	0.00769972	0.00357069	0.00325213	0.00405113	2.27142e-07	2.76173e-07	1.22166e-07	5.66283e-07	1.14243e-06	9.05626e-08	2.16256e-07	0.0149475	0.0194172	0.0144275	0.0169996	0.0132499	0.0102916	0.0153072	5.45727e-05	0.000104804	0.000152233	5.7151e-05	4.21469e-05	6.07934e-05	2.00468e-05	0.00680356	0.0050993	0.00399273	0.00720626	0.00279654	0.00292465	0.00354959
Organism|Rate constant for endosomal uptake (global)	0	0	0	0	0	0	0	0	0	0	0	0	0	0	0	0	0	0	0	0	0	3.7887e-15	1.33801e-11	1.15567e-13	2.92138e-17	7.48753e-18	1.63073e-17	2.16579e-17	0	0	0	0	0	0	0	0	0	0	0	0	0	0	0	0	0	0	0	0	0
Organism|Rate constant for recycling from endosomal space (global)	0	0	0	0	0	0	0	0	0	0	0	0	0	0	0	0	0	0	0	0	0	4.03416e-15	1.45691e-08	1.29284e-13	1.57018e-17	6.85415e-18	9.03749e-18	2.13834e-17	0	0	0	0	0	0	0	0	0	0	0	0	0	0	0	0	0	0	0	0	0
Organism|SA proportionality factor	1.77354e-09	6.8577e-08	3.92384e-10	1.29141e-07	1.14442e-08	5.35291e-11	1.1156e-08	3.14922e-09	3.68149e-07	3.48624e-11	2.87055e-09	4.83297e-09	4.0163e-10	8.71597e-08	2.05336e-11	1.02981e-09	2.25864e-11	1.80295e-07	4.95236e-09	3.7655e-10	3.23125e-09	0.0280343	0.0876694	0.0669954	0.080122	0.0781186	0.0315413	0.0511096	1.01396e-09	1.22921e-08	2.20144e-10	5.4394e-09	9.51668e-11	9.2352e-12	3.36752e-10	4.44515e-08	1.15064e-07	2.03023e-08	5.69037e-07	3.42156e-07	6.11503e-08	3.43138e-08	1.94998e-08	4.18508e-11	3.25658e-11	4.4278e-08	8.61985e-09	5.24717e-10	2.93021e-09
Organism|Scaling exponent for fluid recirculation flow rate	0	0	0	0	0	0	0	0	0	0	0	0	#NUM!	0	0	0	0	0	0	#NUM!	0	6.4833e-08	1.04e-09	1.48926e-09	3.29976e-08	0	1.30719e-07	9.10195e-08	0	0	0	0	0	0	0	0	0	0	0	0	0	0	0	0	0	0	0	#NUM!	0
Organism|Skin|Acidic phospholipids [mg/g] - RR	0	0	0	0	0	0	0	0	0	0	0	0	0	0	0	0	0	0	0	0	0	0	0	0	0	0	0	0	0	0	0	0	0	0	0	0	0	0	0	0	0	0	0	0	0	0	0	0	0
Organism|Skin|Albumin ratio (tissue/plasma)	0	0	0	0	0	0	0	0	0	0	0	0	0	0	0	0	0	0	0	0	0	0	0	0	0	0	0	0	0	0	0	0	0	0	0	0	0	0	0	0	0	0	0	0	0	0	0	0	0
Organism|Skin|Albumin ratio (tissue/plasma)-PT	0	0	0	0	0	0	0	0	0	0	0	0	0	0	0	0	0	0	0	0	0	0	0	0	0	0	0	0	0	0	0	0	0	0	0	0	0	0	0	0	0	0	0	0	0	0	0	0	0
Organism|Skin|Allometric scale factor	0	0	0	0	0	0	0	0	0	0	0	0	0	0	0	0	0	0	0	0	0	0	0	0	0	0	0	0	0	0	0	0	0	0	0	0	0	0	0	0	0	0	0	0	0	0	0	0	0
Organism|Skin|Flow fraction via large pores	0	0	0	0	0	0	0	0	0	0	0	0	0	0	0	0	0	0	0	0	0	1.00902e-05	8.93152e-05	6.80652e-05	6.946e-05	4.81473e-05	2.66101e-05	4.51455e-05	0	0	0	0	0	0	0	0	0	0	0	0	0	0	0	0	0	0	0	0	0
Organism|Skin|Fluid recirculation flow proportionality factor	0	0	0	0	0	0	0	0	0	0	0	0	#NUM!	0	0	0	0	0	0	#NUM!	0	5.44333e-09	4.78997e-11	4.88636e-11	2.45512e-09	2.77284e-07	3.92507e-09	2.42799e-08	0	0	0	0	0	0	0	0	0	0	0	0	0	0	0	0	0	0	0	#NUM!	0
Organism|Skin|Fraction interstitial	0.369466	0.295699	0.260259	0.426011	0.413001	0.173261	0.391104	2.36201e-07	2.52564e-07	7.93706e-05	4.51246e-06	3.50576e-05	3.11232e-06	0.000188697	0.19304	0.303878	0.250451	0.452923	0.176179	0.175941	0.238734	3.9066e-06	3.48514e-05	4.88438e-06	1.1825e-05	1.18394e-05	4.68039e-06	8.1636e-06	0.178145	0.302084	0.179544	0.252584	0.180879	0.0943779	0.21395	0.00194337	0.00674356	0.00482184	0.00488218	0.00214027	0.00388859	0.000697657	0.377331	0.30699	0.20486	0.472898	0.127066	0.161322	0.284858
Organism|Skin|Fraction of blood for sampling	0	0	0	0	0	0	0	0	0	0	0	0	0	0	0	0	0	0	0	0	0	0	0	0	0	0	0	0	0	0	0	0	0	0	0	0	0	0	0	0	0	0	0	0	0	0	0	0	0
Organism|Skin|Fraction vascular	0.000217234	0.00078114	1.59562e-08	8.45111e-05	0.000146664	1.95987e-06	4.35829e-07	7.78807e-06	0.000230549	2.62243e-05	5.17601e-05	4.72442e-05	9.46173e-06	0.00017022	3.25053e-05	0.0017605	3.72983e-05	4.20392e-06	0.00011985	4.31528e-05	5.6118e-05	0.000578099	0.251265	0.179545	0.0209872	0.00687738	0.0119898	0.0168023	0.000412995	0.00368876	0.000408127	0.000654069	0.00042721	0.00026778	0.000501425	1.32145e-05	0.000166416	2.11415e-05	2.50456e-05	1.22467e-05	2.19532e-05	3.51185e-06	0.000220293	0.00273792	0.00012429	3.25322e-07	0.000117328	2.61528e-05	3.09586e-05
Organism|Skin|Hydraulic conductivity	0	0	0	0	0	0	0	0	0	0	0	0	0	0	0	0	0	0	0	0	0	0.00486161	0.0434922	0.0330394	0.0337512	0.0222175	0.0128635	0.0216977	0	0	0	0	0	0	0	0	0	0	0	0	0	0	0	0	0	0	0	0	0
Organism|Skin|Intracellular|pH	0	0	0	0	0	0	0	0	0	0	0	0	0	0	0	0	0	0	0	0	0	0	0	0	0	0	0	0	0	0	0	0	0	0	0	0	0	0	0	0	0	0	0	0	0	0	0	0	0
Organism|Skin|Lipoprotein ratio (tissue/plasma)	0	0	0	0	0	0	0	0	0	0	0	0	0	0	0	0	0	0	0	0	0	0	0	0	0	0	0	0	0	0	0	0	0	0	0	0	0	0	0	0	0	0	0	0	0	0	0	0	0
Organism|Skin|Lymph flow proportionality factor	0	0	0	0	0	0	0	0	0	0	0	0	#NUM!	0	0	0	0	0	0	#NUM!	0	1.55468e-06	2.67773e-07	3.68736e-07	1.68758e-06	5.15962e-07	1.49173e-06	1.21388e-06	0	0	0	0	0	0	0	0	0	0	0	0	0	0	0	0	0	0	0	#NUM!	0
Organism|Skin|Organ volume mouse	0	0	0	0	0	0	0	0	0	0	0	0	#NUM!	0	0	0	0	0	0	#NUM!	0	6.3099e-10	5.50123e-12	5.61259e-12	2.83299e-10	3.23324e-08	4.54181e-10	2.81919e-09	0	0	0	0	0	0	0	0	0	0	0	0	0	0	0	0	0	0	0	#NUM!	0
Organism|Skin|Peripheral blood flow fraction	0.555673	0.621436	0.361054	0.613474	0.515678	0.534056	0.612735	0.422927	3.99123	0.494183	0.49485	0.511026	0.489009	2.7685	0.607835	0.676234	0.575619	0.676725	0.704199	0.612418	0.753438	0.447229	0.5257	0.476979	0.614749	0.485968	0.49684	0.555812	0.518356	0.580207	0.379597	0.56056	0.48185	0.464671	0.524514	0.230341	0.320158	0.201611	0.279687	0.164806	0.242139	0.272757	0.609117	0.729082	0.615468	0.739509	0.702951	0.660484	0.773816
Organism|Skin|Radius (large pores)	0	0	0	0	0	0	0	0	0	0	0	0	0	0	0	0	0	0	0	0	0	6.12369e-07	6.13891e-06	4.67718e-06	4.69347e-06	2.10538e-06	1.74314e-06	2.79543e-06	0	0	0	0	0	0	0	0	0	0	0	0	0	0	0	0	0	0	0	0	0
Organism|Skin|Radius (small pores)	0	0	0	0	0	0	0	0	0	0	0	0	0	0	0	0	0	0	0	0	0	1.18045e-05	7.61003e-05	5.89894e-05	6.49782e-05	4.02338e-05	2.62996e-05	4.21566e-05	0	0	0	0	0	0	0	0	0	0	0	0	0	0	0	0	0	0	0	0	0
Organism|Skin|Specific blood flow rate	0.30869	0.264489	0.178481	0.315233	0.32845	0.128649	0.245782	2.13933e-06	0.000308415	0.000328212	1.3908e-05	1.80756e-06	8.02389e-05	0.00131714	0.143875	0.289838	0.151227	0.260425	0.15822	0.134039	0.137726	1.85386e-06	0.227595	0.153479	0.0105961	0.00245881	0.00871526	0.00517814	0.137128	0.221843	0.109463	0.171311	0.126833	0.0603923	0.107931	0.00692815	0.0804024	0.0427616	0.0284244	0.0166769	0.0282292	0.00237449	0.293202	0.314937	0.160693	0.356833	0.151718	0.137105	0.134557
Organism|Skin|Volume	2.27691e-05	1.07502e-05	0.00778087	1.27478e-05	0.00536069	0.00137603	0.00289421	0.00174389	0.00120875	0.0190578	0.00615258	0.0157738	0.0084266	0.010555	0.000282734	4.57539e-05	0.00332958	9.41118e-07	0.00395946	0.00119391	0.0010069	0.000541724	0.000780688	0.0170723	0.000979684	0.00895225	0.00572588	0.011597	0.000718347	7.65058e-05	0.00303446	0.000463755	0.00216598	0.000237087	0.000389715	0.00014422	0.000138155	0.000997943	0.000348504	0.00410146	0.000455144	0.0121448	7.10412e-06	2.7456e-05	0.00422106	8.07708e-07	0.00522388	0.00152091	0.00140298
Organism|SmallIntestine|Acidic phospholipids [mg/g] - RR	0	0	0	0	0	0	0	0	0	0	0	0	0	0	0	0	0	0	0	0	0	0	0	0	0	0	0	0	0	0	0	0	0	0	0	0	0	0	0	0	0	0	0	0	0	0	0	0	0
Organism|SmallIntestine|Albumin ratio (tissue/plasma)	0	0	0	0	0	0	0	0	0	0	0	0	0	0	0	0	0	0	0	0	0	0	0	0	0	0	0	0	0	0	0	0	0	0	0	0	0	0	0	0	0	0	0	0	0	0	0	0	0
Organism|SmallIntestine|Albumin ratio (tissue/plasma)-PT	0	0	0	0	0	0	0	0	0	0	0	0	0	0	0	0	0	0	0	0	0	0	0	0	0	0	0	0	0	0	0	0	0	0	0	0	0	0	0	0	0	0	0	0	0	0	0	0	0
Organism|SmallIntestine|Allometric scale factor	0	0	0	0	0	0	0	0	0	0	0	0	0	0	0	0	0	0	0	0	0	0	0	0	0	0	0	0	0	0	0	0	0	0	0	0	0	0	0	0	0	0	0	0	0	0	0	0	0
Organism|SmallIntestine|Flow fraction via large pores	0	0	0	0	0	0	0	0	0	0	0	0	0	0	0	0	0	0	0	0	0	9.42118e-09	2.96499e-11	1.19443e-10	2.10185e-09	1.20865e-07	2.24415e-09	6.40844e-09	0	0	0	0	0	0	0	0	0	0	0	0	0	0	0	0	0	0	0	0	0
Organism|SmallIntestine|Fluid recirculation flow proportionality factor	0	0	0	0	0	0	0	0	0	0	0	0	#NUM!	0	0	0	0	0	0	#NUM!	0	2.02309e-15	5.57379e-17	3.74163e-18	6.51144e-16	4.72385e-13	1.02859e-15	1.05299e-14	0	0	0	0	0	0	0	0	0	0	0	0	0	0	0	0	0	0	0	#NUM!	0
Organism|SmallIntestine|Fraction interstitial	7.58642e-11	1.44225e-08	4.22754e-08	2.99889e-10	1.89861e-09	7.81119e-08	4.97e-10	2.76789e-10	1.33741e-09	4.21382e-11	7.61961e-09	1.99169e-11	2.2408e-10	9.45899e-09	9.09973e-09	1.49508e-08	3.60072e-08	3.47391e-10	7.8954e-07	1.10093e-07	3.83142e-08	3.07365e-07	8.49409e-10	2.42706e-09	4.82493e-08	6.0965e-06	6.94073e-08	1.51288e-07	2.75951e-07	3.371e-07	5.17345e-08	2.91618e-07	1.88598e-06	2.25528e-07	1.54889e-07	3.11493e-07	1.04539e-06	4.58533e-08	6.59823e-07	1.69073e-07	9.27251e-08	4.93138e-09	4.02142e-11	1.37439e-08	2.98564e-08	3.09169e-10	6.6188e-07	9.48209e-08	3.71646e-08
Organism|SmallIntestine|Fraction of blood for sampling	0	0	0	0	0	0	0	0	0	0	0	0	0	0	0	0	0	0	0	0	0	0	0	0	0	0	0	0	0	0	0	0	0	0	0	0	0	0	0	0	0	0	0	0	0	0	0	0	0
Organism|SmallIntestine|Fraction vascular	5.64712e-09	1.48217e-07	3.64312e-11	8.56435e-08	1.11574e-07	2.10408e-09	3.21225e-07	1.63621e-09	5.5346e-09	1.36174e-10	1.17685e-08	8.93041e-09	1.54704e-10	1.68531e-08	2.97073e-07	5.11671e-07	3.50618e-10	2.54785e-07	5.4326e-09	1.59955e-08	1.9449e-06	1.29239e-05	7.23352e-08	1.99289e-07	3.8338e-06	0.000132273	3.31858e-06	9.86902e-06	5.86683e-09	5.85303e-09	1.56293e-09	6.34867e-09	4.54617e-11	2.64014e-09	1.76962e-09	2.81701e-08	8.8097e-08	3.8101e-09	5.35004e-08	1.74204e-08	8.00308e-09	1.44041e-10	4.09736e-08	9.2601e-07	2.397e-10	3.63586e-07	4.79913e-08	2.18958e-08	2.86708e-06
Organism|SmallIntestine|Hydraulic conductivity	0	0	0	0	0	0	0	0	0	0	0	0	0	0	0	0	0	0	0	0	0	4.61361e-06	1.45014e-08	5.7976e-08	1.03668e-06	5.94207e-05	1.09647e-06	3.16173e-06	0	0	0	0	0	0	0	0	0	0	0	0	0	0	0	0	0	0	0	0	0
Organism|SmallIntestine|Intracellular|pH	0	0	0	0	0	0	0	0	0	0	0	0	0	0	0	0	0	0	0	0	0	0	0	0	0	0	0	0	0	0	0	0	0	0	0	0	0	0	0	0	0	0	0	0	0	0	0	0	0
Organism|SmallIntestine|Lipoprotein ratio (tissue/plasma)	0	0	0	0	0	0	0	0	0	0	0	0	0	0	0	0	0	0	0	0	0	0	0	0	0	0	0	0	0	0	0	0	0	0	0	0	0	0	0	0	0	0	0	0	0	0	0	0	0
Organism|SmallIntestine|Lymph flow proportionality factor	0	0	0	0	0	0	0	0	0	0	0	0	#NUM!	0	0	0	0	0	0	#NUM!	0	4.18021e-09	9.71161e-12	5.23065e-11	4.03161e-11	1.58205e-08	5.57179e-10	1.18948e-09	0	0	0	0	0	0	0	0	0	0	0	0	0	0	0	0	0	0	0	#NUM!	0
Organism|SmallIntestine|Mucosa blood flow fraction	7.13408e-07	1.74393e-07	0.000337855	3.32869e-07	1.91534e-05	0.000146079	1.59323e-06	1.61191e-05	4.67967e-05	1.37599e-05	1.23162e-05	6.54066e-06	3.38594e-07	0.000207008	7.9186e-05	1.70728e-07	6.75935e-05	5.36496e-07	0.000148567	0.000180318	9.86927e-06	0.000160993	3.57079e-08	1.12161e-05	6.17336e-06	0.00253969	2.87111e-05	2.20353e-05	0.000205602	3.2364e-07	7.25267e-05	2.09381e-06	7.8086e-06	3.85776e-05	9.76944e-06	0.000189056	3.16051e-05	0.000703196	2.25887e-05	5.87534e-06	0.00124952	2.43441e-05	1.59155e-06	1.92989e-07	6.2112e-05	6.4867e-07	0.000307706	0.000174088	1.33714e-05
Organism|SmallIntestine|Mucosa|Duodenum|Acidic phospholipids [mg/g] - RR	0	0	0	0	0	0	0	0	0	0	0	0	0	0	0	0	0	0	0	0	0	0	0	0	0	0	0	0	0	0	0	0	0	0	0	0	0	0	0	0	0	0	0	0	0	0	0	0	0
Organism|SmallIntestine|Mucosa|Duodenum|Albumin ratio (tissue/plasma)	0	0	0	0	0	0	0	0	0	0	0	0	0	0	0	0	0	0	0	0	0	0	0	0	0	0	0	0	0	0	0	0	0	0	0	0	0	0	0	0	0	0	0	0	0	0	0	0	0
Organism|SmallIntestine|Mucosa|Duodenum|Albumin ratio (tissue/plasma)-PT	0	0	0	0	0	0	0	0	0	0	0	0	0	0	0	0	0	0	0	0	0	0	0	0	0	0	0	0	0	0	0	0	0	0	0	0	0	0	0	0	0	0	0	0	0	0	0	0	0
Organism|SmallIntestine|Mucosa|Duodenum|Flow fraction via large pores	0	0	0	0	0	0	0	0	0	0	0	0	0	0	0	0	0	0	0	0	0	9.11429e-10	1.87374e-13	1.18688e-11	3.07984e-13	1.16909e-08	2.21956e-10	3.13778e-11	0	0	0	0	0	0	0	0	0	0	0	0	0	0	0	0	0	0	0	0	0
Organism|SmallIntestine|Mucosa|Duodenum|Fraction interstitial	4.17851e-11	2.16437e-08	1.77653e-06	1.3717e-11	1.02415e-08	8.2886e-08	1.61191e-09	4.3589e-06	1.84092e-06	2.70707e-06	7.2124e-13	4.74737e-08	1.11335e-10	4.63156e-08	7.51498e-08	2.43911e-08	7.83861e-06	2.46711e-11	5.664e-06	4.15975e-08	4.76145e-08	3.63039e-09	3.43912e-12	6.56009e-11	7.46176e-12	2.33401e-06	2.81503e-08	1.85042e-09	1.88939e-07	5.88069e-08	9.91756e-06	4.27253e-09	1.4257e-05	1.22093e-06	8.85207e-08	8.87692e-05	2.24152e-08	2.38104e-07	5.05899e-08	6.97035e-09	7.68807e-06	1.43471e-07	1.17605e-10	2.6134e-08	4.87635e-06	3.09307e-11	3.71554e-06	2.68385e-08	3.6554e-08
Organism|SmallIntestine|Mucosa|Duodenum|Fraction mucosa	6.22094e-10	3.32872e-09	3.75144e-06	2.40945e-11	3.21476e-07	1.81367e-05	2.34239e-09	1.49663e-07	1.34273e-06	7.04869e-08	4.64789e-11	4.81193e-12	1.74884e-06	4.80781e-05	8.749e-08	4.16262e-09	4.76554e-07	3.80912e-11	0.000170353	1.48066e-05	1.3601e-08	1.85662e-07	2.30274e-10	1.13653e-10	2.11953e-10	1.51771e-06	7.02635e-09	1.96066e-08	4.87203e-07	2.36703e-09	6.66175e-07	1.01275e-13	0.000204063	3.03994e-05	2.03545e-08	2.71283e-05	7.95507e-08	1.20257e-06	5.61588e-07	1.27313e-05	0.00105479	8.53425e-07	4.69693e-10	3.79059e-09	4.9578e-07	2.2978e-11	0.000147922	1.30011e-05	2.08104e-08
Organism|SmallIntestine|Mucosa|Duodenum|Fraction of blood for sampling	0	0	0	0	0	0	0	0	0	0	0	0	0	0	0	0	0	0	0	0	0	0	0	0	0	0	0	0	0	0	0	0	0	0	0	0	0	0	0	0	0	0	0	0	0	0	0	0	0
Organism|SmallIntestine|Mucosa|Duodenum|Fraction of regional blood flow rate	9.60273e-10	2.6473e-07	1.49559e-06	2.35717e-10	1.59741e-07	7.03854e-06	4.2331e-08	8.16707e-09	2.75394e-09	3.53858e-09	7.45383e-10	4.81124e-11	9.25984e-07	1.13561e-05	3.86139e-07	3.15801e-07	1.60557e-05	3.94667e-10	9.5289e-05	8.44833e-06	1.48211e-06	7.209e-07	6.58579e-10	9.76015e-11	7.73885e-10	1.88256e-05	1.0808e-07	1.336e-07	2.89869e-07	5.74956e-07	1.50217e-05	3.10836e-08	0.00011079	1.95098e-05	1.49322e-06	6.18799e-05	3.55942e-06	2.9214e-07	1.37016e-07	2.715e-07	0.00148793	4.41185e-06	2.84684e-09	3.61754e-07	1.50639e-05	2.70615e-09	9.1598e-05	8.90094e-06	1.56607e-06
Organism|SmallIntestine|Mucosa|Duodenum|Fraction vascular	8.00694e-10	6.17056e-09	1.44807e-07	6.89853e-11	7.99174e-08	2.00351e-07	7.76889e-09	4.28787e-08	1.71581e-07	1.3375e-07	5.20302e-11	7.27935e-09	8.1587e-07	1.02863e-05	9.66877e-08	7.7225e-09	1.64933e-07	1.06116e-10	2.81292e-06	2.44069e-07	2.90013e-08	1.23276e-06	4.75886e-10	2.5984e-08	7.13579e-10	2.67042e-05	6.38356e-07	6.98089e-08	1.64403e-09	3.12506e-09	2.38351e-07	2.97863e-10	3.14313e-06	3.33787e-07	1.1343e-08	6.38319e-06	9.37344e-10	1.56464e-07	1.03973e-09	5.09886e-09	3.17691e-06	3.27128e-08	2.90117e-09	7.73388e-09	9.65385e-08	8.09439e-11	2.28553e-06	1.89312e-07	2.36317e-08
Organism|SmallIntestine|Mucosa|Duodenum|Hydraulic conductivity	0	0	0	0	0	0	0	0	0	0	0	0	0	0	0	0	0	0	0	0	0	4.52458e-07	9.23892e-11	5.88683e-09	1.53578e-10	5.9509e-06	1.11933e-07	1.57291e-08	0	0	0	0	0	0	0	0	0	0	0	0	0	0	0	0	0	0	0	0	0
Organism|SmallIntestine|Mucosa|Duodenum|Intracellular|pH	0	0	0	0	0	0	0	0	0	0	0	0	0	0	0	0	0	0	0	0	0	0	0	0	0	0	0	0	0	0	0	0	0	0	0	0	0	0	0	0	0	0	0	0	0	0	0	0	0
Organism|SmallIntestine|Mucosa|Duodenum|Lipoprotein ratio (tissue/plasma)	0	0	0	0	0	0	0	0	0	0	0	0	0	0	0	0	0	0	0	0	0	0	0	0	0	0	0	0	0	0	0	0	0	0	0	0	0	0	0	0	0	0	0	0	0	0	0	0	0
Organism|SmallIntestine|Mucosa|Duodenum|Radius (large pores)	0	0	0	0	0	0	0	0	0	0	0	0	0	0	0	0	0	0	0	0	0	6.27262e-11	1.2892e-14	8.16799e-13	2.11954e-14	8.05142e-10	1.52865e-11	2.15959e-12	0	0	0	0	0	0	0	0	0	0	0	0	0	0	0	0	0	0	0	0	0
Organism|SmallIntestine|Mucosa|Duodenum|Radius (small pores)	0	0	0	0	0	0	0	0	0	0	0	0	0	0	0	0	0	0	0	0	0	7.58376e-10	1.55078e-13	9.83986e-12	2.53577e-13	9.83873e-09	1.88172e-10	2.59923e-11	0	0	0	0	0	0	0	0	0	0	0	0	0	0	0	0	0	0	0	0	0
Organism|SmallIntestine|Mucosa|LowerIleum|Acidic phospholipids [mg/g] - RR	0	0	0	0	0	0	0	0	0	0	0	0	0	0	0	0	0	0	0	0	0	0	0	0	0	0	0	0	0	0	0	0	0	0	0	0	0	0	0	0	0	0	0	0	0	0	0	0	0
Organism|SmallIntestine|Mucosa|LowerIleum|Albumin ratio (tissue/plasma)	0	0	0	0	0	0	0	0	0	0	0	0	0	0	0	0	0	0	0	0	0	0	0	0	0	0	0	0	0	0	0	0	0	0	0	0	0	0	0	0	0	0	0	0	0	0	0	0	0
Organism|SmallIntestine|Mucosa|LowerIleum|Albumin ratio (tissue/plasma)-PT	0	0	0	0	0	0	0	0	0	0	0	0	0	0	0	0	0	0	0	0	0	0	0	0	0	0	0	0	0	0	0	0	0	0	0	0	0	0	0	0	0	0	0	0	0	0	0	0	0
Organism|SmallIntestine|Mucosa|LowerIleum|Flow fraction via large pores	0	0	0	0	0	0	0	0	0	0	0	0	0	0	0	0	0	0	0	0	0	2.3397e-11	6.34574e-13	8.0466e-11	9.0557e-11	8.01877e-10	3.18697e-12	4.8307e-13	0	0	0	0	0	0	0	0	0	0	0	0	0	0	0	0	0	0	0	0	0
Organism|SmallIntestine|Mucosa|LowerIleum|Fraction interstitial	1.1715e-12	2.35591e-08	4.32193e-06	5.18101e-09	7.40272e-10	2.30468e-09	1.79649e-11	1.25551e-05	4.52972e-05	0.000177566	5.313e-07	7.01089e-09	9.97226e-10	1.73674e-06	1.97079e-09	2.36301e-08	8.86308e-07	8.98699e-09	5.76031e-07	1.04093e-09	1.12529e-09	8.23673e-11	2.21675e-11	4.34185e-10	4.0722e-09	1.59989e-07	3.68739e-10	9.91751e-12	5.17963e-09	5.64659e-08	1.44864e-06	9.182e-07	9.98682e-07	2.02776e-07	1.68743e-09	1.86649e-08	1.075e-08	8.37619e-07	6.29985e-08	3.67343e-08	2.38719e-08	9.97497e-09	3.18204e-12	2.3709e-08	3.52469e-07	1.15327e-08	4.32988e-07	6.1706e-10	9.63348e-10
Organism|SmallIntestine|Mucosa|LowerIleum|Fraction mucosa	6.66477e-12	6.93842e-09	6.19324e-07	1.21584e-08	2.23765e-08	4.92284e-05	2.36544e-11	2.15927e-08	0.000154202	1.88424e-07	8.88189e-07	2.5795e-07	8.54629e-07	3.93585e-06	7.64552e-10	6.57986e-09	1.5742e-08	1.97599e-08	1.13177e-05	5.48129e-05	8.38688e-12	7.43789e-09	1.43234e-09	1.09598e-07	1.10569e-07	1.04699e-07	7.33113e-07	2.09445e-10	3.32565e-09	7.12427e-09	2.88144e-08	2.10079e-08	1.39655e-05	6.47462e-05	7.08511e-11	1.17059e-08	2.76524e-09	1.61368e-08	8.97603e-08	1.77442e-06	1.04114e-06	7.71293e-07	1.52263e-12	5.96278e-09	1.65978e-08	1.60608e-08	1.03832e-05	5.58969e-05	4.22786e-11
Organism|SmallIntestine|Mucosa|LowerIleum|Fraction of blood for sampling	0	0	0	0	0	0	0	0	0	0	0	0	0	0	0	0	0	0	0	0	0	0	0	0	0	0	0	0	0	0	0	0	0	0	0	0	0	0	0	0	0	0	0	0	0	0	0	0	0
Organism|SmallIntestine|Mucosa|LowerIleum|Fraction of regional blood flow rate	3.11474e-11	2.11668e-06	5.75193e-05	1.10593e-07	1.11018e-08	2.78779e-07	3.78226e-10	1.8949e-10	4.60098e-10	1.70404e-07	5.17049e-09	1.98336e-09	1.02182e-06	3.9011e-08	1.13914e-08	2.45929e-06	9.14933e-05	1.90246e-07	7.81343e-06	5.14217e-07	1.51064e-08	2.59912e-08	1.20761e-08	6.16431e-07	4.09735e-07	1.28047e-06	9.532e-08	1.34865e-09	5.38197e-09	4.57816e-06	8.21271e-05	1.23384e-05	7.63176e-06	2.81036e-07	1.40323e-08	1.16611e-07	2.17358e-05	9.25472e-06	2.40711e-05	5.70833e-06	9.96578e-09	3.54532e-07	9.89553e-11	2.80509e-06	8.53931e-05	2.50318e-07	8.01163e-06	6.18668e-07	1.62717e-08
Organism|SmallIntestine|Mucosa|LowerIleum|Fraction vascular	1.90008e-11	6.4474e-09	7.96881e-08	1.84962e-08	5.51788e-09	4.78085e-08	8.47093e-11	1.10695e-07	9.34929e-06	2.46342e-06	5.66349e-07	3.96398e-10	3.04112e-07	5.12454e-07	2.13634e-09	7.53222e-09	1.20599e-08	2.95027e-08	2.27538e-07	2.87101e-08	3.48693e-10	3.10149e-08	1.69792e-09	1.44358e-07	2.25823e-07	1.83124e-06	1.02326e-08	8.52165e-10	9.68817e-10	5.11222e-09	3.38909e-08	1.09058e-07	2.19968e-07	6.33007e-08	8.16568e-11	1.95177e-10	1.88554e-09	3.09546e-09	1.04717e-08	1.43114e-08	7.59501e-09	7.83346e-10	7.35417e-11	7.65367e-09	2.09709e-09	2.44224e-08	1.9552e-07	1.4659e-08	2.84e-10
Organism|SmallIntestine|Mucosa|LowerIleum|Hydraulic conductivity	0	0	0	0	0	0	0	0	0	0	0	0	0	0	0	0	0	0	0	0	0	1.15851e-08	3.10922e-10	3.91449e-08	4.52383e-08	4.0817e-07	1.6175e-09	2.41114e-10	0	0	0	0	0	0	0	0	0	0	0	0	0	0	0	0	0	0	0	0	0
Organism|SmallIntestine|Mucosa|LowerIleum|Intracellular|pH	0	0	0	0	0	0	0	0	0	0	0	0	0	0	0	0	0	0	0	0	0	0	0	0	0	0	0	0	0	0	0	0	0	0	0	0	0	0	0	0	0	0	0	0	0	0	0	0	0
Organism|SmallIntestine|Mucosa|LowerIleum|Lipoprotein ratio (tissue/plasma)	0	0	0	0	0	0	0	0	0	0	0	0	0	0	0	0	0	0	0	0	0	0	0	0	0	0	0	0	0	0	0	0	0	0	0	0	0	0	0	0	0	0	0	0	0	0	0	0	0
Organism|SmallIntestine|Mucosa|LowerIleum|Radius (large pores)	0	0	0	0	0	0	0	0	0	0	0	0	0	0	0	0	0	0	0	0	0	1.61009e-12	4.366e-14	5.53416e-12	6.23256e-12	5.52246e-11	2.1953e-13	3.32428e-14	0	0	0	0	0	0	0	0	0	0	0	0	0	0	0	0	0	0	0	0	0
Organism|SmallIntestine|Mucosa|LowerIleum|Radius (small pores)	0	0	0	0	0	0	0	0	0	0	0	0	0	0	0	0	0	0	0	0	0	1.94605e-11	5.25756e-13	6.66082e-11	7.46508e-11	6.74834e-10	2.6982e-12	3.99007e-13	0	0	0	0	0	0	0	0	0	0	0	0	0	0	0	0	0	0	0	0	0
Organism|SmallIntestine|Mucosa|LowerJejunum|Acidic phospholipids [mg/g] - RR	0	0	0	0	0	0	0	0	0	0	0	0	0	0	0	0	0	0	0	0	0	0	0	0	0	0	0	0	0	0	0	0	0	0	0	0	0	0	0	0	0	0	0	0	0	0	0	0	0
Organism|SmallIntestine|Mucosa|LowerJejunum|Albumin ratio (tissue/plasma)	0	0	0	0	0	0	0	0	0	0	0	0	0	0	0	0	0	0	0	0	0	0	0	0	0	0	0	0	0	0	0	0	0	0	0	0	0	0	0	0	0	0	0	0	0	0	0	0	0
Organism|SmallIntestine|Mucosa|LowerJejunum|Albumin ratio (tissue/plasma)-PT	0	0	0	0	0	0	0	0	0	0	0	0	0	0	0	0	0	0	0	0	0	0	0	0	0	0	0	0	0	0	0	0	0	0	0	0	0	0	0	0	0	0	0	0	0	0	0	0	0
Organism|SmallIntestine|Mucosa|LowerJejunum|Flow fraction via large pores	0	0	0	0	0	0	0	0	0	0	0	0	0	0	0	0	0	0	0	0	0	1.00753e-08	9.05119e-13	2.18144e-11	4.26744e-11	5.16076e-08	1.02623e-09	1.19307e-09	0	0	0	0	0	0	0	0	0	0	0	0	0	0	0	0	0	0	0	0	0
Organism|SmallIntestine|Mucosa|LowerJejunum|Fraction interstitial	4.22496e-10	7.92895e-08	4.53201e-06	2.05922e-09	4.65447e-08	2.57391e-07	3.22827e-08	0.00676916	4.55681e-05	0.0133169	2.21899e-08	3.35956e-07	1.08443e-10	0.00740896	7.86764e-07	8.45455e-08	0.000138486	2.8363e-09	3.07547e-05	1.33023e-07	3.44834e-06	3.80522e-08	2.91316e-11	1.28832e-10	1.9518e-09	1.03045e-05	1.5008e-07	1.18593e-08	1.95143e-06	2.06623e-07	0.000141628	3.54493e-07	6.37027e-05	1.82632e-06	4.3153e-06	1.23937e-05	2.94208e-07	4.77005e-05	4.96967e-08	1.96044e-06	5.25363e-08	3.84396e-06	1.20462e-09	8.71025e-08	0.000112162	2.93522e-09	2.14985e-05	8.69388e-08	3.30484e-06
Organism|SmallIntestine|Mucosa|LowerJejunum|Fraction mucosa	8.12703e-09	9.79808e-09	0.000310925	5.48702e-09	1.3522e-06	7.20723e-06	4.40994e-08	3.82541e-05	8.02525e-05	0.000272939	1.11138e-06	1.44551e-05	8.31771e-08	0.00665306	1.20764e-06	1.01908e-08	6.12886e-06	8.53902e-09	0.000732458	2.52241e-06	2.37635e-08	1.71374e-06	1.43176e-09	4.6063e-07	6.11903e-08	4.63341e-06	1.11413e-06	4.28184e-07	6.66458e-06	3.93751e-09	6.77619e-06	1.77815e-08	0.000888416	3.0543e-05	9.43786e-08	6.20201e-06	9.62978e-07	3.15773e-06	4.37105e-08	8.63076e-05	1.13452e-08	3.17714e-05	7.19241e-09	7.8882e-09	4.13117e-06	7.13365e-09	0.000658248	1.15051e-06	4.23708e-10
Organism|SmallIntestine|Mucosa|LowerJejunum|Fraction of blood for sampling	0	0	0	0	0	0	0	0	0	0	0	0	0	0	0	0	0	0	0	0	0	0	0	0	0	0	0	0	0	0	0	0	0	0	0	0	0	0	0	0	0	0	0	0	0	0	0	0	0
Organism|SmallIntestine|Mucosa|LowerJejunum|Fraction of regional blood flow rate	9.6529e-09	1.6423e-06	1.2439e-06	5.38797e-08	7.16744e-07	7.97558e-05	6.82418e-07	5.20512e-07	1.37987e-06	4.2606e-07	6.31775e-07	2.8915e-07	2.31031e-07	3.03169e-05	3.90934e-06	1.92598e-06	1.8309e-05	8.98711e-08	0.000469087	0.000102419	2.85127e-05	7.18739e-06	4.59771e-09	2.07498e-07	2.32459e-07	8.41323e-05	4.17469e-06	2.76417e-06	2.93456e-06	3.58471e-06	1.21786e-05	5.74155e-06	0.000497424	0.000118218	2.37356e-05	6.01766e-05	2.92646e-05	6.05994e-05	1.35863e-05	0.000333355	3.25683e-05	4.18381e-05	2.81327e-08	2.19122e-06	1.81166e-05	1.20782e-07	0.000464875	0.00011176	3.15665e-05
Organism|SmallIntestine|Mucosa|LowerJejunum|Fraction vascular	8.93539e-09	2.97545e-08	1.41234e-06	7.25158e-09	3.54097e-07	2.17112e-07	1.83714e-07	9.44694e-05	1.84497e-05	0.000407788	6.15522e-07	7.86011e-11	8.39407e-08	0.000711844	1.10594e-06	3.56392e-08	4.92964e-06	1.18629e-08	1.34957e-05	2.48794e-07	7.86012e-07	1.36236e-05	2.50837e-09	5.08341e-08	1.04925e-07	0.000117895	2.75495e-06	1.89441e-06	1.65908e-08	1.87718e-08	3.49333e-06	4.20948e-08	1.40346e-05	5.03044e-07	1.07876e-07	1.37526e-07	5.60454e-08	1.46966e-06	8.90312e-09	7.61323e-07	1.7867e-08	1.67224e-07	3.19225e-08	3.55603e-08	3.71668e-06	9.90331e-09	1.12288e-05	2.04095e-07	6.43345e-07
Organism|SmallIntestine|Mucosa|LowerJejunum|Hydraulic conductivity	0	0	0	0	0	0	0	0	0	0	0	0	0	0	0	0	0	0	0	0	0	5.0039e-06	4.47466e-10	1.088e-08	2.12938e-08	2.62699e-05	5.15338e-07	5.93626e-07	0	0	0	0	0	0	0	0	0	0	0	0	0	0	0	0	0	0	0	0	0
Organism|SmallIntestine|Mucosa|LowerJejunum|Intracellular|pH	0	0	0	0	0	0	0	0	0	0	0	0	0	0	0	0	0	0	0	0	0	0	0	0	0	0	0	0	0	0	0	0	0	0	0	0	0	0	0	0	0	0	0	0	0	0	0	0	0
Organism|SmallIntestine|Mucosa|LowerJejunum|Lipoprotein ratio (tissue/plasma)	0	0	0	0	0	0	0	0	0	0	0	0	0	0	0	0	0	0	0	0	0	0	0	0	0	0	0	0	0	0	0	0	0	0	0	0	0	0	0	0	0	0	0	0	0	0	0	0	0
Organism|SmallIntestine|Mucosa|LowerJejunum|Radius (large pores)	0	0	0	0	0	0	0	0	0	0	0	0	0	0	0	0	0	0	0	0	0	6.9341e-10	6.22962e-14	1.50151e-12	2.93695e-12	3.55417e-09	7.06703e-11	8.20934e-11	0	0	0	0	0	0	0	0	0	0	0	0	0	0	0	0	0	0	0	0	0
Organism|SmallIntestine|Mucosa|LowerJejunum|Radius (small pores)	0	0	0	0	0	0	0	0	0	0	0	0	0	0	0	0	0	0	0	0	0	8.38303e-09	7.50183e-13	1.80923e-11	3.51769e-11	4.34317e-08	8.7109e-10	9.84113e-10	0	0	0	0	0	0	0	0	0	0	0	0	0	0	0	0	0	0	0	0	0
Organism|SmallIntestine|Mucosa|UpperIleum|Acidic phospholipids [mg/g] - RR	0	0	0	0	0	0	0	0	0	0	0	0	0	0	0	0	0	0	0	0	0	0	0	0	0	0	0	0	0	0	0	0	0	0	0	0	0	0	0	0	0	0	0	0	0	0	0	0	0
Organism|SmallIntestine|Mucosa|UpperIleum|Albumin ratio (tissue/plasma)	0	0	0	0	0	0	0	0	0	0	0	0	0	0	0	0	0	0	0	0	0	0	0	0	0	0	0	0	0	0	0	0	0	0	0	0	0	0	0	0	0	0	0	0	0	0	0	0	0
Organism|SmallIntestine|Mucosa|UpperIleum|Albumin ratio (tissue/plasma)-PT	0	0	0	0	0	0	0	0	0	0	0	0	0	0	0	0	0	0	0	0	0	0	0	0	0	0	0	0	0	0	0	0	0	0	0	0	0	0	0	0	0	0	0	0	0	0	0	0	0
Organism|SmallIntestine|Mucosa|UpperIleum|Flow fraction via large pores	0	0	0	0	0	0	0	0	0	0	0	0	0	0	0	0	0	0	0	0	0	2.3397e-11	9.88179e-13	9.34402e-11	8.86375e-11	8.21108e-10	3.32443e-12	1.09416e-12	0	0	0	0	0	0	0	0	0	0	0	0	0	0	0	0	0	0	0	0	0
Organism|SmallIntestine|Mucosa|UpperIleum|Fraction interstitial	1.1715e-12	6.82642e-08	5.81916e-06	4.83536e-09	7.58026e-10	2.37475e-09	2.88902e-11	1.13352e-05	0.000175951	8.37186e-05	3.8102e-08	6.79836e-09	6.24478e-10	7.8304e-06	1.97079e-09	7.09428e-08	1.26354e-06	7.6526e-09	5.89853e-07	1.07562e-09	3.18886e-09	8.23673e-11	3.44092e-11	4.92693e-10	4.26454e-09	1.63828e-07	3.84363e-10	1.03651e-11	5.17963e-09	1.74318e-07	2.18022e-06	8.75693e-07	1.02265e-06	2.07258e-07	3.94824e-09	1.84009e-08	9.55834e-08	6.87088e-10	7.58455e-08	3.12751e-08	3.53706e-08	5.6965e-09	3.18204e-12	7.22068e-08	4.60928e-07	8.87876e-09	4.43377e-07	6.38925e-10	3.07881e-09
Organism|SmallIntestine|Mucosa|UpperIleum|Fraction mucosa	6.66477e-12	1.10608e-08	7.01201e-07	1.16573e-08	2.2911e-08	4.91092e-05	3.85005e-11	1.95125e-08	0.000567792	8.1682e-08	2.45206e-07	2.49476e-07	2.42625e-07	5.3234e-06	7.64552e-10	1.09609e-08	3.2039e-08	1.80121e-08	1.15889e-05	5.46574e-05	2.55709e-11	7.43789e-09	1.82144e-09	1.23211e-07	1.1099e-07	1.07202e-07	7.28786e-07	3.92908e-10	3.32565e-09	6.60963e-09	5.084e-08	1.57453e-08	1.43003e-05	6.4552e-05	8.71471e-11	1.16969e-08	9.42207e-08	9.79336e-08	1.31629e-08	1.3122e-06	3.30271e-07	4.77826e-08	1.52263e-12	9.02816e-09	3.31337e-08	1.37492e-08	1.06321e-05	5.57347e-05	1.12371e-12
Organism|SmallIntestine|Mucosa|UpperIleum|Fraction of blood for sampling	0	0	0	0	0	0	0	0	0	0	0	0	0	0	0	0	0	0	0	0	0	0	0	0	0	0	0	0	0	0	0	0	0	0	0	0	0	0	0	0	0	0	0	0	0	0	0	0	0
Organism|SmallIntestine|Mucosa|UpperIleum|Fraction of regional blood flow rate	3.11474e-11	1.97476e-06	5.56828e-05	1.10572e-07	1.13681e-08	2.75868e-07	5.99545e-10	2.71214e-10	1.96237e-07	1.67636e-07	4.2651e-07	1.79004e-09	3.36294e-07	2.68679e-08	1.13914e-08	2.30622e-06	9.17211e-05	1.86305e-07	8.00107e-06	5.11369e-07	2.53004e-08	2.59912e-08	6.9242e-09	5.43772e-07	4.13125e-07	1.31121e-06	9.61066e-08	2.46018e-09	5.38197e-09	4.30517e-06	8.25185e-05	1.24242e-05	7.81505e-06	2.69639e-07	2.10115e-08	1.1678e-07	2.56873e-05	7.09598e-06	2.59709e-05	4.92514e-06	1.25121e-07	6.32199e-08	9.89553e-11	2.62626e-06	8.58144e-05	2.39873e-07	8.20404e-06	6.16625e-07	2.80279e-08
Organism|SmallIntestine|Mucosa|UpperIleum|Fraction vascular	1.90008e-11	2.44882e-08	1.10626e-07	1.84781e-08	5.65022e-09	4.9011e-08	1.65354e-10	9.80126e-08	5.27579e-05	1.1109e-06	1.00764e-06	4.08082e-10	2.86135e-07	6.51299e-07	2.13634e-09	2.91969e-08	1.60648e-08	2.92604e-08	2.32998e-07	2.96203e-08	7.2208e-10	3.10149e-08	2.74983e-09	1.70627e-07	2.25056e-07	1.87516e-06	1.06676e-08	1.72927e-09	9.68817e-10	1.68298e-08	5.06824e-08	1.1097e-07	2.25247e-07	6.45756e-08	9.54002e-11	1.91283e-10	1.88393e-08	3.23108e-09	1.37434e-08	1.21038e-08	1.14357e-08	2.16108e-10	7.35417e-11	2.94443e-08	2.12377e-09	2.39338e-08	2.00212e-07	1.51674e-08	5.86965e-10
Organism|SmallIntestine|Mucosa|UpperIleum|Hydraulic conductivity	0	0	0	0	0	0	0	0	0	0	0	0	0	0	0	0	0	0	0	0	0	1.15851e-08	4.87889e-10	4.55479e-08	4.42953e-08	4.17959e-07	1.68722e-09	5.4465e-10	0	0	0	0	0	0	0	0	0	0	0	0	0	0	0	0	0	0	0	0	0
Organism|SmallIntestine|Mucosa|UpperIleum|Intracellular|pH	0	0	0	0	0	0	0	0	0	0	0	0	0	0	0	0	0	0	0	0	0	0	0	0	0	0	0	0	0	0	0	0	0	0	0	0	0	0	0	0	0	0	0	0	0	0	0	0	0
Organism|SmallIntestine|Mucosa|UpperIleum|Lipoprotein ratio (tissue/plasma)	0	0	0	0	0	0	0	0	0	0	0	0	0	0	0	0	0	0	0	0	0	0	0	0	0	0	0	0	0	0	0	0	0	0	0	0	0	0	0	0	0	0	0	0	0	0	0	0	0
Organism|SmallIntestine|Mucosa|UpperIleum|Radius (large pores)	0	0	0	0	0	0	0	0	0	0	0	0	0	0	0	0	0	0	0	0	0	1.61008e-12	6.79878e-14	6.42688e-12	6.10053e-12	5.6549e-11	2.28998e-13	7.52885e-14	0	0	0	0	0	0	0	0	0	0	0	0	0	0	0	0	0	0	0	0	0
Organism|SmallIntestine|Mucosa|UpperIleum|Radius (small pores)	0	0	0	0	0	0	0	0	0	0	0	0	0	0	0	0	0	0	0	0	0	1.94605e-11	8.1909e-13	7.73579e-11	7.30806e-11	6.91018e-10	2.8146e-12	9.02503e-13	0	0	0	0	0	0	0	0	0	0	0	0	0	0	0	0	0	0	0	0	0
Organism|SmallIntestine|Mucosa|UpperJejunum|Acidic phospholipids [mg/g] - RR	0	0	0	0	0	0	0	0	0	0	0	0	0	0	0	0	0	0	0	0	0	0	0	0	0	0	0	0	0	0	0	0	0	0	0	0	0	0	0	0	0	0	0	0	0	0	0	0	0
Organism|SmallIntestine|Mucosa|UpperJejunum|Albumin ratio (tissue/plasma)	0	0	0	0	0	0	0	0	0	0	0	0	0	0	0	0	0	0	0	0	0	0	0	0	0	0	0	0	0	0	0	0	0	0	0	0	0	0	0	0	0	0	0	0	0	0	0	0	0
Organism|SmallIntestine|Mucosa|UpperJejunum|Albumin ratio (tissue/plasma)-PT	0	0	0	0	0	0	0	0	0	0	0	0	0	0	0	0	0	0	0	0	0	0	0	0	0	0	0	0	0	0	0	0	0	0	0	0	0	0	0	0	0	0	0	0	0	0	0	0	0
Organism|SmallIntestine|Mucosa|UpperJejunum|Flow fraction via large pores	0	0	0	0	0	0	0	0	0	0	0	0	0	0	0	0	0	0	0	0	0	1.00753e-08	9.03291e-13	2.13806e-11	4.52549e-11	6.04613e-08	1.16959e-09	1.0799e-09	0	0	0	0	0	0	0	0	0	0	0	0	0	0	0	0	0	0	0	0	0
Organism|SmallIntestine|Mucosa|UpperJejunum|Fraction interstitial	4.22496e-10	1.17293e-07	4.85226e-06	1.9959e-09	5.45298e-08	2.90507e-07	3.7496e-08	2.80941e-05	0.000163206	3.57075e-06	6.3551e-08	2.6393e-07	1.58689e-10	0.000493251	7.86764e-07	1.32294e-07	0.000122876	2.67205e-09	3.60325e-05	1.4862e-07	2.67239e-06	3.80522e-08	2.44886e-11	1.49508e-10	1.71045e-09	1.20724e-05	1.74592e-07	1.86005e-08	1.95143e-06	3.15707e-07	0.000135512	3.91359e-07	7.46353e-05	1.88678e-06	3.84792e-06	0.000106184	2.61968e-06	0.000211855	7.33785e-07	3.70505e-09	5.17076e-08	7.10317e-08	1.20462e-09	1.3943e-07	9.39174e-05	2.68796e-09	2.51878e-05	9.61677e-08	2.34291e-06
Organism|SmallIntestine|Mucosa|UpperJejunum|Fraction mucosa	8.12703e-09	6.5294e-09	0.000307609	5.29453e-09	1.57407e-06	6.02088e-06	5.07159e-08	1.723e-05	0.000567108	3.91564e-05	2.28142e-06	1.1387e-05	9.47865e-08	0.00254283	1.20764e-06	8.09325e-09	8.71353e-06	8.4154e-09	0.000856502	1.59657e-06	3.27085e-09	1.71374e-06	9.93666e-10	4.59743e-07	6.07227e-08	5.5835e-06	1.41281e-06	4.41138e-07	6.66458e-06	7.95942e-12	7.5659e-06	2.42878e-08	0.0010393	3.05398e-05	1.25344e-07	2.97366e-06	1.34255e-05	0.000313696	1.53952e-05	6.83012e-05	2.15993e-08	1.37376e-06	7.19241e-09	5.11314e-09	6.48348e-06	7.21057e-09	0.000769882	5.20922e-07	4.74575e-08
Organism|SmallIntestine|Mucosa|UpperJejunum|Fraction of blood for sampling	0	0	0	0	0	0	0	0	0	0	0	0	0	0	0	0	0	0	0	0	0	0	0	0	0	0	0	0	0	0	0	0	0	0	0	0	0	0	0	0	0	0	0	0	0	0	0	0	0
Organism|SmallIntestine|Mucosa|UpperJejunum|Fraction of regional blood flow rate	9.6529e-09	1.43804e-06	7.17378e-07	5.11024e-08	8.40569e-07	0.000100679	7.94441e-07	2.89742e-06	1.15532e-05	1.19577e-05	1.16716e-06	1.6077e-07	3.23842e-07	9.14543e-05	3.90934e-06	1.70319e-06	2.30298e-05	8.51801e-08	0.000550456	0.000129074	3.19991e-05	7.18739e-06	2.5256e-09	2.06084e-07	2.27935e-07	9.87546e-05	5.55653e-06	2.90369e-06	2.93456e-06	3.12393e-06	1.90079e-05	5.56839e-06	0.000583728	0.000141745	2.8966e-05	0.000158237	6.04468e-05	0.000611794	4.62454e-05	7.80448e-07	3.79983e-05	9.54283e-06	2.81327e-08	1.93274e-06	2.11592e-05	1.14493e-07	0.000545531	0.00014061	3.46992e-05
Organism|SmallIntestine|Mucosa|UpperJejunum|Fraction vascular	8.93539e-09	4.7889e-08	1.46054e-06	7.11052e-09	4.14849e-07	2.13804e-07	1.84544e-07	7.10414e-08	4.28872e-06	1.03062e-06	8.78232e-07	1.35469e-09	7.04578e-08	6.99324e-07	1.10594e-06	5.74811e-08	5.00168e-06	1.17477e-08	1.58118e-05	2.33313e-07	7.53896e-07	1.36236e-05	2.52001e-09	5.07775e-08	1.0608e-07	0.000138124	3.11305e-06	1.8485e-06	1.65908e-08	2.42154e-08	3.9114e-06	3.87738e-08	1.64429e-05	5.22037e-07	1.57338e-07	7.21604e-07	4.1289e-07	8.92343e-06	1.39018e-07	2.21983e-11	1.7612e-08	5.85674e-09	3.19225e-08	5.57949e-08	3.6609e-06	9.78457e-09	1.31558e-05	1.88402e-07	6.1875e-07
Organism|SmallIntestine|Mucosa|UpperJejunum|Hydraulic conductivity	0	0	0	0	0	0	0	0	0	0	0	0	0	0	0	0	0	0	0	0	0	5.0039e-06	4.46945e-10	1.0667e-08	2.25588e-08	3.07768e-05	5.87025e-07	5.3826e-07	0	0	0	0	0	0	0	0	0	0	0	0	0	0	0	0	0	0	0	0	0
Organism|SmallIntestine|Mucosa|UpperJejunum|Intracellular|pH	0	0	0	0	0	0	0	0	0	0	0	0	0	0	0	0	0	0	0	0	0	0	0	0	0	0	0	0	0	0	0	0	0	0	0	0	0	0	0	0	0	0	0	0	0	0	0	0	0
Organism|SmallIntestine|Mucosa|UpperJejunum|Lipoprotein ratio (tissue/plasma)	0	0	0	0	0	0	0	0	0	0	0	0	0	0	0	0	0	0	0	0	0	0	0	0	0	0	0	0	0	0	0	0	0	0	0	0	0	0	0	0	0	0	0	0	0	0	0	0	0
Organism|SmallIntestine|Mucosa|UpperJejunum|Radius (large pores)	0	0	0	0	0	0	0	0	0	0	0	0	0	0	0	0	0	0	0	0	0	6.9341e-10	6.21614e-14	1.47167e-12	3.11443e-12	4.16392e-09	8.05413e-11	7.43107e-11	0	0	0	0	0	0	0	0	0	0	0	0	0	0	0	0	0	0	0	0	0
Organism|SmallIntestine|Mucosa|UpperJejunum|Radius (small pores)	0	0	0	0	0	0	0	0	0	0	0	0	0	0	0	0	0	0	0	0	0	8.38303e-09	7.48248e-13	1.77372e-11	3.72874e-11	5.08828e-08	9.92956e-10	8.91605e-10	0	0	0	0	0	0	0	0	0	0	0	0	0	0	0	0	0	0	0	0	0
Organism|SmallIntestine|Organ volume mouse	0	0	0	0	0	0	0	0	0	0	0	0	#NUM!	0	0	0	0	0	0	#NUM!	0	1.97264e-16	2.0199e-14	2.18875e-19	7.47346e-17	5.42241e-14	1.18034e-16	1.209e-15	0	0	0	0	0	0	0	0	0	0	0	0	0	0	0	0	0	0	0	#NUM!	0
Organism|SmallIntestine|Radius (large pores)	0	0	0	0	0	0	0	0	0	0	0	0	0	0	0	0	0	0	0	0	0	6.48492e-10	2.03919e-12	8.22183e-12	1.44615e-10	8.31016e-09	1.54459e-10	4.40595e-10	0	0	0	0	0	0	0	0	0	0	0	0	0	0	0	0	0	0	0	0	0
Organism|SmallIntestine|Radius (small pores)	0	0	0	0	0	0	0	0	0	0	0	0	0	0	0	0	0	0	0	0	0	8.43933e-09	2.61577e-11	1.07666e-10	1.80403e-09	1.06637e-07	2.02866e-09	5.47956e-09	0	0	0	0	0	0	0	0	0	0	0	0	0	0	0	0	0	0	0	0	0
Organism|SmallIntestine|Small intestinal transit time	0	0	0	0	0	1.48609e-29	0	1.05786	1.14474	0.870275	1.76769	0.0622229	0.773774	0.8731	0	0	0	0	0	8.74324e-30	0	0	0	0	0	0	0	0	0	0	0	0	0	8.17872e-30	0	3.23964e-07	3.49492e-05	0.000212648	1.17534e-05	0.101203	1.22105e-06	0.0733391	0	0	0	0	0	2.5155e-28	0
Organism|SmallIntestine|Specific blood flow rate	0.00759604	0.00953852	0.00491624	0.00467395	0.0256918	0.000487003	0.00264198	0.000706428	0.0212471	0.000828815	0.000352469	0.00146368	1.72746e-05	0.00155831	0.0137482	0.0108974	2.5989e-05	0.00514509	0.0019098	0.000520327	0.00169833	0.0103046	0.00256551	0.00567367	0.00527654	0.00842383	0.00171523	0.00132051	0.0129906	0.0088856	0.000186304	0.0038166	0.0014555	7.61475e-05	0.00184452	0.000876967	0.00125816	0.00151536	0.000296672	0.00203367	0.00163768	0.000989081	0.00836311	0.0109471	2.25264e-05	0.00529249	0.00201544	0.000405367	0.00160037
Organism|SmallIntestine|Volume	0.00387752	0.00904498	0.00607622	0.00300539	0.0094415	0.000691072	0.00104312	0.00220756	0.0173098	0.000953752	0.00119263	0.0118804	0.000654298	0.000358607	0.0101307	0.0104692	0.00106955	0.00343776	0.00234474	0.00101733	0.0012681	0.00782737	0.00169613	0.00364558	0.00374256	0.00559666	0.000593483	0.000431159	0.00961957	0.00902888	0.00154101	0.00384388	0.00181477	0.000207534	0.00135506	0.000359446	0.000168878	3.7059e-06	1.60314e-05	0.00659928	7.86331e-05	0.00240994	0.00447675	0.0106278	0.000942715	0.00357622	0.00228073	0.000950363	0.00122433
Organism|Spleen|Acidic phospholipids [mg/g] - RR	0	0	0	0	0	0	0	0	0	0	0	0	0	0	0	0	0	0	0	0	0	0	0	0	0	0	0	0	0	0	0	0	0	0	0	0	0	0	0	0	0	0	0	0	0	0	0	0	0
Organism|Spleen|Albumin ratio (tissue/plasma)	0	0	0	0	0	0	0	0	0	0	0	0	0	0	0	0	0	0	0	0	0	0	0	0	0	0	0	0	0	0	0	0	0	0	0	0	0	0	0	0	0	0	0	0	0	0	0	0	0
Organism|Spleen|Albumin ratio (tissue/plasma)-PT	0	0	0	0	0	0	0	0	0	0	0	0	0	0	0	0	0	0	0	0	0	0	0	0	0	0	0	0	0	0	0	0	0	0	0	0	0	0	0	0	0	0	0	0	0	0	0	0	0
Organism|Spleen|Allometric scale factor	0	0	0	0	0	0	0	0	0	0	0	0	0	0	0	0	0	0	0	0	0	0	0	0	0	0	0	0	0	0	0	0	0	0	0	0	0	0	0	0	0	0	0	0	0	0	0	0	0
Organism|Spleen|Flow fraction via large pores	0	0	0	0	0	0	0	0	0	0	0	0	0	0	0	0	0	0	0	0	0	2.70305e-07	7.14779e-12	2.8372e-09	1.58457e-08	5.43071e-07	5.66699e-09	2.87821e-08	0	0	0	0	0	0	0	0	0	0	0	0	0	0	0	0	0	0	0	0	0
Organism|Spleen|Fluid recirculation flow proportionality factor	0	0	0	0	0	0	0	0	0	0	0	0	#NUM!	0	0	0	0	0	0	#NUM!	0	2.48117e-18	9.28208e-17	3.74303e-20	9.16746e-20	2.98546e-17	1.59109e-16	7.44925e-19	0	0	0	0	0	0	0	0	0	0	0	0	0	0	0	0	0	0	0	#NUM!	0
Organism|Spleen|Fraction interstitial	1.59585e-10	4.87637e-09	8.27408e-08	2.12453e-09	9.18317e-11	1.62635e-09	1.08203e-09	6.59202e-11	7.81348e-10	6.92225e-11	2.47429e-09	5.34271e-08	2.38809e-10	1.05641e-09	2.69736e-08	6.59733e-09	6.18633e-08	3.22524e-09	8.40202e-08	2.38004e-09	3.61499e-08	1.20186e-08	2.00584e-11	4.78682e-10	2.26589e-09	2.54819e-09	1.76487e-09	3.09403e-10	1.20631e-07	2.0571e-08	9.32619e-08	2.36167e-07	1.24853e-07	2.68385e-09	5.62398e-08	7.66176e-10	6.09676e-09	8.3685e-10	1.43141e-09	4.09496e-10	1.05428e-11	1.68433e-11	2.34641e-10	6.9417e-09	5.33332e-08	3.56035e-09	8.67378e-08	2.07212e-09	3.69134e-08
Organism|Spleen|Fraction of blood for sampling	0	0	0	0	0	0	0	0	0	0	0	0	0	0	0	0	0	0	0	0	0	0	0	0	0	0	0	0	0	0	0	0	0	0	0	0	0	0	0	0	0	0	0	0	0	0	0	0	0
Organism|Spleen|Fraction vascular	6.13435e-09	2.14954e-07	1.57495e-07	8.25487e-08	1.37085e-08	1.71332e-09	1.07586e-07	5.65713e-09	1.09428e-08	3.71663e-09	1.61967e-08	6.54288e-09	2.71416e-10	1.545e-08	3.8398e-07	1.57735e-07	1.06081e-07	1.38967e-07	4.03139e-07	4.04436e-09	2.43503e-07	2.32309e-05	4.65206e-09	8.83857e-07	3.62909e-06	2.79794e-05	5.52216e-07	2.57405e-06	1.50125e-08	2.44796e-09	2.32701e-07	7.5421e-08	2.23949e-08	4.42972e-09	9.4243e-09	1.47185e-09	1.99169e-08	1.24368e-09	2.27152e-09	8.66912e-10	1.68935e-11	3.79735e-11	2.61631e-08	1.04048e-07	1.05702e-07	1.10862e-07	3.35537e-07	3.76315e-09	1.85839e-07
Organism|Spleen|Hydraulic conductivity	0	0	0	0	0	0	0	0	0	0	0	0	0	0	0	0	0	0	0	0	0	5.0144e-08	1.38324e-12	5.24215e-10	2.95632e-09	1.0269e-07	9.09534e-10	5.41006e-09	0	0	0	0	0	0	0	0	0	0	0	0	0	0	0	0	0	0	0	0	0
Organism|Spleen|Intracellular|pH	0	0	0	0	0	0	0	0	0	0	0	0	0	0	0	0	0	0	0	0	0	0	0	0	0	0	0	0	0	0	0	0	0	0	0	0	0	0	0	0	0	0	0	0	0	0	0	0	0
Organism|Spleen|Lipoprotein ratio (tissue/plasma)	0	0	0	0	0	0	0	0	0	0	0	0	0	0	0	0	0	0	0	0	0	0	0	0	0	0	0	0	0	0	0	0	0	0	0	0	0	0	0	0	0	0	0	0	0	0	0	0	0
Organism|Spleen|Lymph flow proportionality factor	0	0	0	0	0	0	0	0	0	0	0	0	#NUM!	0	0	0	0	0	0	#NUM!	0	7.74941e-08	3.37152e-10	2.83781e-09	1.4964e-08	4.64869e-08	6.8989e-09	1.12614e-08	0	0	0	0	0	0	0	0	0	0	0	0	0	0	0	0	0	0	0	#NUM!	0
Organism|Spleen|Organ volume mouse	0	0	0	0	0	0	0	0	0	0	0	0	#NUM!	0	0	0	0	0	0	#NUM!	0	1.29159e-18	2.27006e-22	4.60531e-21	1.04995e-20	3.42529e-18	1.82546e-17	8.54765e-20	0	0	0	0	0	0	0	0	0	0	0	0	0	0	0	0	0	0	0	#NUM!	0
Organism|Spleen|Radius (large pores)	0	0	0	0	0	0	0	0	0	0	0	0	0	0	0	0	0	0	0	0	0	1.96704e-08	5.66451e-13	2.0868e-10	1.21403e-09	4.22627e-08	1.78955e-10	2.22719e-09	0	0	0	0	0	0	0	0	0	0	0	0	0	0	0	0	0	0	0	0	0
Organism|Spleen|Radius (small pores)	0	0	0	0	0	0	0	0	0	0	0	0	0	0	0	0	0	0	0	0	0	3.64879e-08	9.75148e-13	3.81339e-10	2.12343e-09	7.31108e-08	8.39897e-10	3.8659e-09	0	0	0	0	0	0	0	0	0	0	0	0	0	0	0	0	0	0	0	0	0
Organism|Spleen|Specific blood flow rate	0.000693852	0.000636117	0.000239421	0.00108424	0.000211113	2.15577e-07	0.000150048	8.59024e-05	0.0014443	9.01009e-05	0.000122368	1.20835e-05	5.61125e-07	0.000192744	0.00090736	0.000738337	1.53024e-06	0.00119683	3.1498e-05	1.31069e-07	4.41725e-05	0.000823325	0.000172999	0.000499799	0.00134982	0.000112337	3.31454e-05	9.41696e-05	0.000713804	0.00061163	1.58772e-06	0.000471963	3.51448e-05	1.04032e-07	4.97923e-05	2.16681e-05	5.5893e-05	8.29133e-06	1.73647e-05	1.42319e-05	5.08375e-07	8.85425e-05	0.000763687	0.000745606	1.42846e-06	0.00122836	2.55045e-05	1.21826e-08	3.85217e-05
Organism|Spleen|Volume	0.000583542	0.000609102	0.00047106	0.000986281	0.000102581	1.55941e-06	0.000116804	0.000132039	0.00155707	0.000124001	0.000187534	6.17652e-05	1.20191e-06	0.000236871	0.00103088	0.000710307	1.07365e-05	0.00110851	7.34295e-05	1.57128e-06	8.35301e-05	0.000948724	0.00010759	0.000446457	0.00126291	0.000116635	3.7576e-05	7.34432e-05	0.000875917	0.00059019	3.05734e-05	0.000768787	6.09892e-05	9.63368e-07	7.83119e-05	3.13195e-05	3.21214e-05	3.51836e-05	2.41955e-05	5.35532e-05	8.5194e-07	0.000121537	0.000654071	0.000717827	8.55012e-06	0.0011421	6.6468e-05	8.98641e-07	7.67547e-05
Organism|Stomach|Acidic phospholipids [mg/g] - RR	0	0	0	0	0	0	0	0	0	0	0	0	0	0	0	0	0	0	0	0	0	0	0	0	0	0	0	0	0	0	0	0	0	0	0	0	0	0	0	0	0	0	0	0	0	0	0	0	0
Organism|Stomach|Albumin ratio (tissue/plasma)	0	0	0	0	0	0	0	0	0	0	0	0	0	0	0	0	0	0	0	0	0	0	0	0	0	0	0	0	0	0	0	0	0	0	0	0	0	0	0	0	0	0	0	0	0	0	0	0	0
Organism|Stomach|Albumin ratio (tissue/plasma)-PT	0	0	0	0	0	0	0	0	0	0	0	0	0	0	0	0	0	0	0	0	0	0	0	0	0	0	0	0	0	0	0	0	0	0	0	0	0	0	0	0	0	0	0	0	0	0	0	0	0
Organism|Stomach|Allometric scale factor	0	0	0	0	0	0	0	0	0	0	0	0	0	0	0	0	0	0	0	0	0	0	0	0	0	0	0	0	0	0	0	0	0	0	0	0	0	0	0	0	0	0	0	0	0	0	0	0	0
Organism|Stomach|Flow fraction via large pores	0	0	0	0	0	0	0	0	0	0	0	0	0	0	0	0	0	0	0	0	0	1.66069e-09	1.96173e-13	4.59458e-11	2.42125e-11	5.58092e-09	8.65309e-10	9.68577e-10	0	0	0	0	0	0	0	0	0	0	0	0	0	0	0	0	0	0	0	0	0
Organism|Stomach|Fluid recirculation flow proportionality factor	0	0	0	0	0	0	0	0	0	0	0	0	#NUM!	0	0	0	0	0	0	#NUM!	0	4.91492e-14	7.93671e-17	8.77139e-17	1.14583e-15	1.97445e-10	3.23375e-13	4.34176e-12	0	0	0	0	0	0	0	0	0	0	0	0	0	0	0	0	0	0	0	#NUM!	0
Organism|Stomach|Fraction interstitial	2.43602e-12	4.75311e-11	2.72021e-09	3.61854e-12	3.12116e-11	3.90671e-08	5.81867e-10	2.34615e-10	1.56222e-10	8.35985e-10	2.71167e-11	2.13931e-12	3.22276e-10	1.01683e-09	7.25024e-10	8.03944e-11	1.72259e-07	5.83808e-12	2.56686e-08	6.08238e-08	2.25606e-08	4.46243e-09	7.40094e-13	7.04386e-11	5.5653e-11	2.24769e-08	2.63819e-09	2.65533e-09	1.03228e-08	4.64989e-10	3.35363e-07	1.52784e-09	5.68717e-08	2.92287e-07	5.44827e-08	2.37826e-07	5.27145e-08	9.42287e-07	2.36645e-08	1.37441e-08	1.50579e-07	7.5289e-10	2.77701e-12	8.61128e-11	1.6012e-07	6.2939e-12	2.55075e-08	5.95549e-08	2.23725e-08
Organism|Stomach|Fraction of blood for sampling	0	0	0	0	0	0	0	0	0	0	0	0	0	0	0	0	0	0	0	0	0	0	0	0	0	0	0	0	0	0	0	0	0	0	0	0	0	0	0	0	0	0	0	0	0	0	0	0	0
Organism|Stomach|Fraction vascular	4.82589e-09	2.76157e-08	9.55159e-07	4.15639e-09	2.2869e-08	9.60455e-08	7.83534e-08	1.62923e-09	3.72711e-10	1.75654e-09	3.23279e-09	1.37098e-09	3.54669e-10	5.42013e-09	4.19964e-07	5.11452e-08	1.22264e-06	1.00627e-08	8.47509e-08	3.26336e-07	2.03354e-07	8.61601e-06	2.5156e-09	5.56093e-07	1.90564e-07	1.21967e-05	4.34713e-06	4.40305e-06	1.50135e-09	5.89238e-11	2.42762e-08	6.18062e-11	5.88183e-11	4.6553e-09	1.02166e-10	2.44134e-08	3.68628e-09	8.93894e-08	2.40909e-09	1.80343e-09	1.74468e-08	4.28008e-11	2.56231e-08	5.64414e-08	1.05755e-06	1.14486e-08	1.40952e-07	4.55229e-07	3.1413e-07
Organism|Stomach|Hydraulic conductivity	0	0	0	0	0	0	0	0	0	0	0	0	0	0	0	0	0	0	0	0	0	8.03501e-07	9.14689e-11	2.22042e-08	1.16996e-08	2.35321e-06	4.15975e-07	4.48903e-07	0	0	0	0	0	0	0	0	0	0	0	0	0	0	0	0	0	0	0	0	0
Organism|Stomach|Intracellular|pH	0	0	0	0	0	0	0	0	0	0	0	0	0	0	0	0	0	0	0	0	0	0	0	0	0	0	0	0	0	0	0	0	0	0	0	0	0	0	0	0	0	0	0	0	0	0	0	0	0
Organism|Stomach|Lipoprotein ratio (tissue/plasma)	0	0	0	0	0	0	0	0	0	0	0	0	0	0	0	0	0	0	0	0	0	0	0	0	0	0	0	0	0	0	0	0	0	0	0	0	0	0	0	0	0	0	0	0	0	0	0	0	0
Organism|Stomach|Lymph flow proportionality factor	0	0	0	0	0	0	0	0	0	0	0	0	#NUM!	0	0	0	0	0	0	#NUM!	0	4.46276e-10	3.83401e-13	2.15482e-11	7.16004e-12	1.73212e-09	4.74642e-10	4.81424e-10	0	0	0	0	0	0	0	0	0	0	0	0	0	0	0	0	0	0	0	#NUM!	0
Organism|Stomach|Organ volume mouse	0	0	0	0	0	0	0	0	0	0	0	0	#NUM!	0	0	0	0	0	0	#NUM!	0	5.39835e-15	9.08603e-17	1.00707e-17	1.31992e-16	2.29572e-11	3.74672e-14	5.05729e-13	0	0	0	0	0	0	0	0	0	0	0	0	0	0	0	0	0	0	0	#NUM!	0
Organism|Stomach|Radius (large pores)	0	0	0	0	0	0	0	0	0	0	0	0	0	0	0	0	0	0	0	0	0	1.12579e-10	1.29589e-14	3.15372e-12	1.63499e-12	9.34398e-11	5.47626e-11	4.55495e-11	0	0	0	0	0	0	0	0	0	0	0	0	0	0	0	0	0	0	0	0	0
Organism|Stomach|Radius (small pores)	0	0	0	0	0	0	0	0	0	0	0	0	0	0	0	0	0	0	0	0	0	1.55756e-09	1.6727e-13	4.04495e-11	2.13561e-11	4.03313e-09	8.82988e-10	8.74205e-10	0	0	0	0	0	0	0	0	0	0	0	0	0	0	0	0	0	0	0	0	0
Organism|Stomach|Specific blood flow rate	0.000393569	0.000107515	0.000669005	5.30002e-05	0.000300016	9.94639e-05	0.000466149	4.78458e-05	0.000241043	5.91888e-05	5.43752e-06	1.90471e-05	3.17646e-06	0.000596796	0.000710596	0.000122795	0.000141044	5.82758e-05	4.54e-05	9.30608e-05	0.000160057	0.000406566	2.58139e-05	0.000315978	5.45897e-05	1.29206e-05	0.000183512	0.000150213	0.000704005	0.000112799	0.000184037	5.28874e-05	4.22268e-05	1.48761e-05	0.000170843	1.45969e-05	2.67763e-06	6.84184e-06	1.14915e-06	2.25842e-05	5.52995e-06	0.000278221	0.000431738	0.000124669	0.000116844	6.00457e-05	3.42527e-05	7.11085e-05	0.00013574
Organism|Stomach|Volume	0.000140808	7.36887e-05	0.000320785	2.88309e-05	0.000156542	0.000159162	0.000333608	0.000196755	0.000271942	0.000289449	1.73541e-05	8.50071e-05	7.73927e-05	0.000731494	0.000415882	8.82541e-05	0.000409198	3.33415e-05	8.52377e-05	0.000184767	0.000231366	0.000223765	7.90987e-06	4.23076e-05	3.30298e-05	3.78206e-06	5.79603e-05	9.06549e-05	0.000413412	7.90366e-05	0.000434426	4.13993e-05	8.71362e-05	0.000202419	0.000256014	5.04891e-06	3.66607e-07	0.000292023	6.63234e-09	5.82071e-05	7.14078e-06	0.000325693	0.000166457	9.06548e-05	0.000370539	3.48626e-05	7.64662e-05	0.000165456	0.000213779
Organism|Surface area scaling exponent	0	0	0	0	0	0	0	0	0	0	0	0	0	0	0	0	0	0	0	0	0	0	0	0	0	0	0	0	0	0	0	0	0	0	0	0	0	0	0	0	0	0	0	0	0	0	0	0	0
Organism|Surface/Volume ratio (blood cells)	0.00246916	0.00114688	0.00159905	0.000165236	1.9825e-05	0.000577813	0.000776753	7.50436e-05	0.0039713	1.14717e-05	9.89035e-06	4.75817e-07	1.97445e-06	0.00103746	1.36763e-05	0.000290043	7.89287e-05	0.000825715	0.00026967	0.000267595	0.000138205	0	0	0	0	0	0	0	0.000772495	0.00133407	0.000296597	0.000533177	0.000523735	0.00117998	0.000914913	2.43813e-08	6.77164e-08	1.39586e-07	7.46694e-08	3.78637e-06	6.94546e-07	7.15816e-05	0.00139869	9.09729e-05	2.12004e-05	0.000817486	0.000231367	0.000155609	0.000138919
Organism|Thickness (endothelium)	0	0	0	0	0	0	0	0	0	0	0	0	0	0	0	0	0	0	0	0	0	3.48892e-12	5.20056e-09	1.42312e-09	6.06971e-10	1.55227e-15	2.27796e-14	5.67829e-14	0	0	0	0	0	0	0	0	0	0	0	0	0	0	0	0	0	0	0	0	0
Organism|VenousBlood|Fraction vascular	0	0	0	0	0	0	0	0	0	0	0	0	0	0	0	0	0	0	0	0	0	0	0	0	0	0	0	0	0	0	0	0	0	0	0	0	0	0	0	0	0	0	0	0	0	0	0	0	0
Organism|VenousBlood|Volume	0.0412526	0.000484697	0.00104816	0.00141757	0.00777588	0.00232969	0.00672377	0.000422524	1.18128e-06	0.000118034	1.98807e-05	0.000399557	0.00144951	8.72459e-05	0.00391135	0.00247521	0.000757023	0.00322818	0.000940755	0.00487015	0.0023768	0.0243886	0.0716028	0.0844576	0.00332413	0.0113024	0.112027	0.0590415	0.00491815	0.00254063	0.00140091	0.000401144	0.000896821	0.00688499	0.00277291	0.000123447	3.48391e-09	4.22733e-05	1.16355e-05	0.000350104	0.000679143	0.000265665	0.0422453	0.00180326	0.000640561	0.00252107	0.00060332	0.00342797	0.00177145
Organism|Vf (something)	0.544932	0.414717	0.411164	0.545559	0.484645	0.235887	0.436433	0.000382974	0.0351905	0.00135289	0.0013117	0.000234052	0.000563703	0.0108721	0.24912	0.364087	0.289111	0.495836	0.224134	0.204388	0.255798	0.000286162	0.000350333	0.000155081	0.000715389	0.00143804	0.000114506	0.000273027	0.334977	0.43855	0.323923	0.382361	0.305752	0.228082	0.343169	0.00404351	0.00790574	0.0113436	0.00425835	0.00314011	0.0045381	0.00398033	0.437034	0.324128	0.252777	0.463664	0.17402	0.182761	0.252782
Pancreas|Vf (something)	6.78826e-09	7.13872e-08	3.24841e-06	2.97612e-08	2.12202e-09	1.5058e-06	5.07871e-08	7.96771e-09	4.23757e-07	5.9207e-08	2.60736e-08	3.26711e-09	9.64535e-09	1.82823e-06	1.44094e-06	8.48653e-08	3.7355e-05	3.96733e-08	4.26445e-06	1.85487e-06	3.07324e-06	0	0	0	0	0	0	0	2.61958e-06	1.06116e-07	3.03539e-05	3.01725e-06	3.11899e-06	3.38432e-06	2.30749e-06	1.63613e-06	6.40536e-06	1.03462e-05	6.04294e-06	2.45322e-06	5.70023e-07	1.20101e-07	9.14894e-09	9.23359e-08	3.45618e-05	4.53511e-08	4.54957e-06	1.94981e-06	3.2365e-06
Skin|Vf (something)	1.89976e-12	1.27202e-10	4.33149e-11	5.78122e-11	4.55643e-10	1.66996e-09	7.01053e-10	1.20438e-05	0.000124751	2.74853e-05	8.66275e-05	0.000194562	3.90388e-05	0.000696072	2.34768e-09	4.61027e-09	1.20011e-07	2.12657e-09	8.95064e-06	6.67691e-08	6.481e-07	0	0	0	0	0	0	0	3.40691e-15	7.78396e-15	1.41163e-13	8.11465e-14	1.25776e-11	4.56753e-13	8.86776e-13	0.00928651	0.0398209	0.0357192	0.0294165	0.0143883	0.0234641	0.0043243	6.67971e-10	4.55649e-08	1.15295e-06	2.07968e-08	7.52824e-05	6.5725e-07	5.89642e-06
SmallIntestine|Vf (something)	3.9221e-08	2.01611e-05	9.16498e-05	3.43297e-07	2.9038e-06	0.000159934	8.08687e-07	4.9753e-05	0.000544423	0.000239927	1.63996e-06	8.25321e-06	1.71729e-06	0.00629361	1.2257e-05	2.12032e-05	5.81729e-05	4.3918e-07	0.00128219	0.000175483	6.25856e-05	0	0	0	0	0	0	0	1.82187e-05	3.52147e-05	5.19464e-05	7.64466e-05	0.00153881	0.000212798	7.66876e-05	3.89207e-05	0.000131074	2.63405e-05	8.24371e-05	6.51919e-05	0.000289812	7.4069e-06	4.97889e-08	2.24284e-05	5.16393e-05	4.87965e-07	0.0011578	0.000175251	6.6201e-05
Spleen|Vf (something)	3.09574e-08	8.72654e-07	1.77299e-05	4.48991e-07	1.99181e-08	3.4594e-07	2.35686e-07	9.89241e-09	1.48582e-07	1.47087e-08	2.41848e-08	1.2293e-09	5.34773e-10	2.3721e-07	4.56034e-06	9.43062e-07	1.02883e-05	5.5193e-07	1.43561e-05	3.9444e-07	6.1751e-06	0	0	0	0	0	0	0	8.02255e-06	1.30522e-06	8.78669e-06	2.09807e-05	1.16582e-05	2.50293e-07	5.18689e-06	4.13983e-07	2.75988e-06	4.52957e-07	7.71926e-07	2.20718e-07	5.6522e-09	9.88198e-09	4.0331e-08	1.01425e-06	9.03134e-06	6.21889e-07	1.5089e-05	3.51586e-07	6.42173e-06
Stomach|Vf (something)	2.96623e-09	9.29855e-08	6.70124e-06	6.24345e-09	5.74453e-08	7.2498e-05	1.08016e-06	2.07738e-07	5.71528e-07	1.49489e-06	2.31014e-08	3.40622e-09	5.72552e-07	1.90295e-06	1.04192e-06	1.14589e-07	0.000245232	8.32054e-09	3.65473e-05	8.63559e-05	3.21855e-05	0	0	0	0	0	0	0	2.37296e-06	2.13241e-07	0.000231401	9.68739e-07	4.11152e-05	0.000204416	3.83269e-05	2.55673e-05	5.75917e-06	0.00010188	2.54199e-06	1.46445e-06	1.60718e-05	8.79209e-08	4.09419e-09	1.33405e-07	0.000245503	9.77541e-09	3.90631e-05	9.11378e-05	3.43624e-05
[truncated: 8 more columns]

## Sheet: sensitivity in rmsdBrain
p	Beagle Aciclovir.xml	Human Aciclovir.xml	Minipig Aciclovir.xml	Monkey Aciclovir.xml	Mouse Aciclovir.xml	Rabbit Aciclovir.xml	Rat Aciclovir.xml	Beagle AciclovirPO.xml	Human AciclovirPO.xml	Minipig AciclovirPO.xml	Monkey AciclovirPO.xml	Mouse AciclovirPO.xml	Rabbit AciclovirPO.xml	Rat AciclovirPO.xml	Beagle Caffein.xml	Human Caffein.xml	Minipig Caffein.xml	Monkey Caffein.xml	Mouse Caffein.xml	Rabbit Caffein.xml	Rat Caffein.xml	Beagle Inulin.xml	Human Inulin.xml	Minipig Inulin.xml	Monkey Inulin.xml	Mouse Inulin.xml	Rabbit Inulin.xml	Rat Inulin.xml	Beagle Ofloxacin.xml	Human Ofloxacin.xml	Minipig Ofloxacin.xml	Monkey Ofloxacin.xml	Mouse Ofloxacin.xml	Rabbit Ofloxacin.xml	Rat Ofloxacin.xml	Beagle ParacetamolRapidTablet.xml	Human ParacetamolRapidTablet.xml	Minipig ParacetamolRapidTablet.xml	Monkey ParacetamolRapidTablet.xml	Mouse ParacetamolRapidTablet.xml	Rabbit ParacetamolRapidTablet.xml	Rat ParacetamolRapidTablet.xml	Beagle Theophyline.xml	Human Theophyline.xml	Minipig Theophyline.xml	Monkey Theophyline.xml	Mouse Theophyline.xml	Rabbit Theophyline.xml	Rat Theophyline.xml
Organism|pH (plasma)	0	0	0	0	0	0	0	0	0	0	0	0	0	0	0	0	0	0	0	0	0	0	0	0	0	0	0	0	0	0	0	0	0	0	0	0	0	0	0	0	0	0	0	0	0	0	0	0	0
Organism|Kidney|Volume	0.688768	0.655046	0.750844	0.742153	0.74066	0.684807	0.726583	0.676285	1.24448	0.753493	0.735138	0.74627	0.678485	1.56524	0.000752767	0.00039594	0.000878897	0.000796802	0.00802406	0.00161723	0.00300106	0.98733	0.915676	0.906993	0.992011	1.02083	0.995064	1.00862	0.6504	0.647694	0.720886	0.717887	0.771506	0.667024	0.72954	0.00678583	0.00761415	0.0162748	0.0143394	0.00921398	0.00505834	0.0152305	0.0273771	0.0366315	0.0437809	0.0387071	0.0565455	0.0316623	0.0498331
Organism|SmallIntestine|Small intestinal transit time	0	0	1.16232e-10	0	0	3.55421e-08	0	1.07702	1.16867	1.0416	1.33236	0.298696	0.863611	1.51346	0	0	1.24888e-07	3.01602e-15	2.04394e-13	2.9025e-06	4.98752e-14	0	7.15024e-14	9.564e-09	0	0	7.73553e-07	0	0	0	2.63796e-12	0	4.10467e-15	1.28541e-07	0	0.00614525	0.00466764	0.0177912	0.0050972	0.228967	0.00975454	0.272951	0	1.74317e-14	1.10946e-07	0	3.27899e-13	8.86946e-06	1.51049e-13
Organism|Liver|Volume	0.230012	0.223468	0.183051	0.190209	0.166493	0.264913	0.184452	0.335829	0.782678	0.286893	0.297972	0.285546	0.283329	0.757428	0.699125	0.619305	0.586208	0.596802	0.802709	0.778408	0.750074	0.033289	0.0278221	0.0200972	0.0227693	0.0609831	0.0380037	0.0437636	0.226607	0.200588	0.167064	0.17478	0.142208	0.239687	0.178487	0.579852	0.472146	0.484934	0.517531	0.790946	0.609617	0.944684	0.632804	0.55524	0.499878	0.516684	0.733745	0.709911	0.692589
Organism|Lumen|UpperIleum|pH	0	0	0	0	0	0	0	0	0.0337748	0	0	0	0	0.000103517	0	0	0	0	0	0	0	0	0	0	0	0	0	0	0	0	0	0	0	0	0	0	0	0	0	0	0	0	0	0	0	0	0	0	0
Organism|Lumen|LowerIleum|pH	0	0	0	0	0	0	0	0	0.0392144	0	0	0	0	0.000371183	0	0	0	0	0	0	0	0	0	0	0	0	0	0	0	0	0	0	0	0	0	0	0	0	0	0	0	0	0	0	0	0	0	0	0
Organism|Lumen|LowerJejunum|Effective surface area enhancement factor	1.66438e-05	9.21659e-06	2.42432e-05	6.8081e-06	0.000353575	6.99418e-06	3.85808e-05	0.411607	0.478126	0.373021	0.239689	0.0681572	0.143527	1.28949	7.63642e-06	1.00633e-05	1.07025e-05	2.23893e-06	0.000183974	2.5482e-06	1.86614e-05	0	0	0	2.07093e-13	0	1.60139e-13	0	3.43596e-05	1.70105e-05	4.67539e-05	1.65492e-05	0.000414333	2.69733e-05	6.70189e-05	0.00162848	0.0104692	0.0158914	0.00532679	0.116301	0.000512497	0.236991	3.64175e-06	2.64221e-06	5.44252e-06	7.94295e-07	0.000138957	5.72976e-07	9.58506e-06
Organism|pH (intracellular)	0	0	0	0	0	0	0	0	0	0	0	0	0	0	0	0	0	0	0	0	0	0	0	0	0	0	0	0	0	0	0	0	0	0	0	0	0	0	0	0	0	0	0	0	0	0	0	0	0
Organism|Kidney|Specific blood flow rate	0.421287	0.483504	0.526539	0.511174	0.55114	0.4303	0.525953	0.412687	0.905837	0.526682	0.504187	0.551651	0.425651	1.11941	2.92015e-05	0.000108894	5.8362e-05	4.78364e-05	9.80594e-05	1.88405e-05	6.29758e-05	0.134274	0.132155	0.0877039	0.176143	0.292372	0.142387	0.209468	0.155026	0.244661	0.206907	0.219946	0.307298	0.167488	0.256833	0.000298151	0.000277623	0.000336036	0.00125868	0.00100012	0.00023361	0.00268769	0.000131863	0.000275185	0.000330589	0.000292122	0.000424633	0.000168955	0.000582965
[truncated: 600 more rows]
[truncated: 8 more columns]

## Sheet: sensitivity in rmsdGonads
p	Beagle Aciclovir.xml	Human Aciclovir.xml	Minipig Aciclovir.xml	Monkey Aciclovir.xml	Mouse Aciclovir.xml	Rabbit Aciclovir.xml	Rat Aciclovir.xml	Beagle AciclovirPO.xml	Human AciclovirPO.xml	Minipig AciclovirPO.xml	Monkey AciclovirPO.xml	Mouse AciclovirPO.xml	Rabbit AciclovirPO.xml	Rat AciclovirPO.xml	Beagle Caffein.xml	Human Caffein.xml	Minipig Caffein.xml	Monkey Caffein.xml	Mouse Caffein.xml	Rabbit Caffein.xml	Rat Caffein.xml	Beagle Inulin.xml	Human Inulin.xml	Minipig Inulin.xml	Monkey Inulin.xml	Mouse Inulin.xml	Rabbit Inulin.xml	Rat Inulin.xml	Beagle Ofloxacin.xml	Human Ofloxacin.xml	Minipig Ofloxacin.xml	Monkey Ofloxacin.xml	Mouse Ofloxacin.xml	Rabbit Ofloxacin.xml	Rat Ofloxacin.xml	Beagle ParacetamolRapidTablet.xml	Human ParacetamolRapidTablet.xml	Minipig ParacetamolRapidTablet.xml	Monkey ParacetamolRapidTablet.xml	Mouse ParacetamolRapidTablet.xml	Rabbit ParacetamolRapidTablet.xml	Rat ParacetamolRapidTablet.xml	Beagle Theophyline.xml	Human Theophyline.xml	Minipig Theophyline.xml	Monkey Theophyline.xml	Mouse Theophyline.xml	Rabbit Theophyline.xml	Rat Theophyline.xml
[truncated: 609 more rows]
[truncated: 8 more columns]

[truncated: 4 more sheets: comparison cmax rmsd, comparison plasma gonads brain, number of sens par in rmsd plas, List of excluded parameters]
